# Supplementary material for: Single-cell transcriptomics reveals skewed cellular communication and phenotypic shift in pulmonary artery remodeling
Source: JCI Insight. 2022 Oct 24;7(20):e153471. doi: 10.1172/jci.insight.153471 (PMC9714792; doi:10.1172/jci.insight.153471)
Supplement: Supplemental table 1 [file jciinsight-7-153471-s108.xlsx]

## Sheet: Markers
	p_val	avg_log2FC	pct.1	pct.2	p_val_adj	Annotation
DCN	0	5.2077	0.996	0.32	0	Fibroblasts
PLA2G2A	0	4.97381	0.929	0.189	0	Fibroblasts
CFD	0	4.7783	0.986	0.417	0	Fibroblasts
FBLN1	0	4.7771	0.98	0.159	0	Fibroblasts
SFRP2	0	4.38539	0.963	0.094	0	Fibroblasts
IGFBP6	0	4.34995	0.991	0.336	0	Fibroblasts
APOD	0	4.32742	0.911	0.149	0	Fibroblasts
SERPINF1	0	4.22932	0.986	0.197	0	Fibroblasts
MFAP5	0	4.00097	0.864	0.086	0	Fibroblasts
C1R	0	3.79524	0.99	0.209	0	Fibroblasts
RARRES1	0	3.7446	0.832	0.088	0	Fibroblasts
C1S	0	3.69823	0.981	0.148	0	Fibroblasts
CCDC80	0	3.65812	0.934	0.114	0	Fibroblasts
LUM	0	3.61575	0.982	0.245	0	Fibroblasts
ADH1B	0	3.4538	0.948	0.139	0	Fibroblasts
C3	0	3.23292	0.925	0.12	0	Fibroblasts
GSN	0	3.02106	0.974	0.415	0	Fibroblasts
SERPING1	0	3.01611	0.979	0.303	0	Fibroblasts
IGFBP5	0	2.94197	0.8	0.143	0	Fibroblasts
MMP2	0	2.88383	0.858	0.081	0	Fibroblasts
UAP1	0	2.87937	0.819	0.125	0	Fibroblasts
CYR61	0	2.87847	0.851	0.174	0	Fibroblasts
GPX3	0	2.8316	0.958	0.323	0	Fibroblasts
PCOLCE	0	2.77284	0.882	0.089	0	Fibroblasts
PLAC9	0	2.69397	0.937	0.196	0	Fibroblasts
C7	0	2.68453	0.53	0.055	0	Fibroblasts
PI16	0	2.66921	0.678	0.038	0	Fibroblasts
NNMT	0	2.66498	0.962	0.252	0	Fibroblasts
MFAP4	0	2.64749	0.912	0.154	0	Fibroblasts
PRELP	0	2.60177	0.883	0.118	0	Fibroblasts
HAS1	0	2.56578	0.531	0.03	0	Fibroblasts
CLU	0	2.54699	0.988	0.379	0	Fibroblasts
PDGFRL	0	2.48932	0.771	0.04	0	Fibroblasts
FBLN2	0	2.48261	0.801	0.06	0	Fibroblasts
MGST1	0	2.4779	0.854	0.099	0	Fibroblasts
IGFBP4	0	2.45682	0.814	0.138	0	Fibroblasts
SFRP4	0	2.44455	0.532	0.062	0	Fibroblasts
NUPR1	0	2.44106	0.967	0.336	0	Fibroblasts
TIMP3	0	2.43464	0.913	0.197	0	Fibroblasts
FGF7	0	2.41775	0.681	0.038	0	Fibroblasts
IGF1	0	2.40628	0.636	0.058	0	Fibroblasts
COL1A2	0	2.37015	0.846	0.143	0	Fibroblasts
FSTL1	0	2.34111	0.81	0.126	0	Fibroblasts
FBN1	0	2.33985	0.676	0.055	0	Fibroblasts
MEG3	0	2.32906	0.704	0.037	0	Fibroblasts
SLPI	0	2.31327	0.876	0.159	0	Fibroblasts
TNXB	0	2.27852	0.719	0.053	0	Fibroblasts
PMP22	0	2.24611	0.877	0.226	0	Fibroblasts
COL6A2	0	2.23004	0.916	0.182	0	Fibroblasts
RARRES2	0	2.21943	0.763	0.125	0	Fibroblasts
CTSK	0	2.21367	0.7	0.057	0	Fibroblasts
SCARA5	0	2.17364	0.7	0.023	0	Fibroblasts
OLFML3	0	2.1134	0.691	0.04	0	Fibroblasts
EFEMP1	0	2.09313	0.866	0.159	0	Fibroblasts
PCOLCE2	0	2.08155	0.629	0.071	0	Fibroblasts
MT1M	0	2.07979	0.723	0.198	0	Fibroblasts
WISP2	0	2.02398	0.728	0.117	0	Fibroblasts
PTGDS	0	1.9845	0.439	0.078	0	Fibroblasts
MT1A	0	1.96992	0.445	0.058	0	Fibroblasts
MYOC	0	1.96571	0.377	0.017	0	Fibroblasts
ABI3BP	0	1.95928	0.709	0.074	0	Fibroblasts
OGN	0	1.94629	0.883	0.159	0	Fibroblasts
TIMP1	0	1.92867	0.993	0.68	0	Fibroblasts
MT2A	0	1.92102	0.989	0.809	0	Fibroblasts
CPE	0	1.9096	0.744	0.12	0	Fibroblasts
COL6A1	0	1.90515	0.776	0.128	0	Fibroblasts
HTRA3	0	1.90505	0.505	0.02	0	Fibroblasts
PODN	0	1.89558	0.637	0.032	0	Fibroblasts
S100A13	0	1.8517	0.831	0.211	0	Fibroblasts
CXCL14	0	1.79643	0.291	0.01	0	Fibroblasts
GPRC5A	0	1.79505	0.576	0.055	0	Fibroblasts
UGDH	0	1.79222	0.553	0.072	0	Fibroblasts
ID3	0	1.76948	0.818	0.314	0	Fibroblasts
CST3	0	1.75839	0.994	0.66	0	Fibroblasts
RTN4	0	1.74406	0.923	0.468	0	Fibroblasts
OMD	0	1.72753	0.648	0.074	0	Fibroblasts
EMP1	0	1.71382	0.755	0.17	0	Fibroblasts
GAS1	0	1.70089	0.514	0.018	0	Fibroblasts
MYC	0	1.69637	0.665	0.145	0	Fibroblasts
MGP	0	1.68412	0.998	0.709	0	Fibroblasts
CD34	0	1.67824	0.614	0.063	0	Fibroblasts
AKAP12	0	1.66996	0.652	0.108	0	Fibroblasts
ABCA8	0	1.66597	0.514	0.024	0	Fibroblasts
GNB2L1	0	1.66474	0.793	0.212	0	Fibroblasts
CRISPLD2	0	1.66248	0.548	0.058	0	Fibroblasts
TSKU	0	1.65833	0.471	0.023	0	Fibroblasts
LAPTM4A	0	1.65756	0.958	0.549	0	Fibroblasts
LGALS3BP	0	1.64341	0.694	0.154	0	Fibroblasts
NBL1	0	1.6416	0.619	0.09	0	Fibroblasts
CEBPD	0	1.62666	0.856	0.382	0	Fibroblasts
CYBRD1	0	1.61978	0.649	0.117	0	Fibroblasts
C10orf10	0	1.60963	0.318	0.05	0	Fibroblasts
LRP1	0	1.5997	0.678	0.162	0	Fibroblasts
MEDAG	0	1.59475	0.524	0.041	0	Fibroblasts
C1QTNF3	0	1.58793	0.431	0.014	0	Fibroblasts
PTPRS	0	1.57674	0.343	0.021	0	Fibroblasts
FBLN5	0	1.56592	0.697	0.125	0	Fibroblasts
CFH	0	1.56115	0.65	0.115	0	Fibroblasts
MT1X	0	1.55992	0.752	0.387	0	Fibroblasts
VIMP	0	1.55937	0.578	0.091	0	Fibroblasts
LXN	0	1.52535	0.454	0.08	0	Fibroblasts
ITM2A	0	1.52506	0.692	0.213	0	Fibroblasts
SFRP1	0	1.52241	0.396	0.021	0	Fibroblasts
PLAT	0	1.51957	0.548	0.064	0	Fibroblasts
LHFP	0	1.50954	0.512	0.049	0	Fibroblasts
LEPR	0	1.50175	0.506	0.051	0	Fibroblasts
CYP4B1	0	1.48949	0.436	0.029	0	Fibroblasts
PTGIS	0	1.47647	0.599	0.086	0	Fibroblasts
WBP5	0	1.46748	0.539	0.08	0	Fibroblasts
CD248	0	1.46648	0.45	0.022	0	Fibroblasts
FGFR1	0	1.45172	0.57	0.086	0	Fibroblasts
PHGDH	0	1.428	0.516	0.047	0	Fibroblasts
SELM	0	1.42797	0.744	0.137	0	Fibroblasts
PROCR	0	1.42723	0.465	0.065	0	Fibroblasts
PRRX1	0	1.42667	0.514	0.043	0	Fibroblasts
REXO2	0	1.42483	0.697	0.215	0	Fibroblasts
CTSF	0	1.41788	0.533	0.08	0	Fibroblasts
EPHX1	0	1.39814	0.573	0.116	0	Fibroblasts
AEBP1	0	1.39544	0.733	0.155	0	Fibroblasts
LTBP4	0	1.39098	0.582	0.1	0	Fibroblasts
SEPP1	0	1.38939	0.661	0.09	0	Fibroblasts
MXRA8	0	1.38855	0.518	0.049	0	Fibroblasts
HTRA1	0	1.38848	0.573	0.112	0	Fibroblasts
CD63	0	1.3819	0.991	0.738	0	Fibroblasts
DPT	0	1.37442	0.36	0.022	0	Fibroblasts
C11orf96	0	1.36153	0.601	0.135	0	Fibroblasts
SPARC	0	1.35622	0.772	0.236	0	Fibroblasts
PDPN	0	1.3561	0.44	0.024	0	Fibroblasts
NR4A1	0	1.33667	0.763	0.357	0	Fibroblasts
FSTL3	0	1.33576	0.456	0.053	0	Fibroblasts
F3	0	1.33098	0.381	0.05	0	Fibroblasts
AXL	0	1.33068	0.512	0.13	0	Fibroblasts
F10	0	1.32945	0.458	0.035	0	Fibroblasts
SMIM14	0	1.30895	0.594	0.154	0	Fibroblasts
STEAP1	0	1.28427	0.401	0.021	0	Fibroblasts
SPOCK1	0	1.28281	0.424	0.018	0	Fibroblasts
SPTSSA	0	1.26979	0.594	0.176	0	Fibroblasts
SEP15	0	1.26955	0.537	0.101	0	Fibroblasts
COL1A1	0	1.26908	0.391	0.063	0	Fibroblasts
ANXA2	0	1.26654	0.936	0.621	0	Fibroblasts
VASN	0	1.25947	0.419	0.042	0	Fibroblasts
TWIST2	0	1.25764	0.393	0.018	0	Fibroblasts
NFIA	0	1.24971	0.628	0.161	0	Fibroblasts
C16orf89	0	1.24467	0.407	0.032	0	Fibroblasts
COL6A3	0	1.24341	0.411	0.036	0	Fibroblasts
NGFRAP1	0	1.23989	0.499	0.085	0	Fibroblasts
SLIT2	0	1.23471	0.395	0.02	0	Fibroblasts
TMEM59	0	1.22276	0.906	0.561	0	Fibroblasts
SOD2	0	1.2206	0.781	0.385	0	Fibroblasts
COL3A1	0	1.21574	0.392	0.079	0	Fibroblasts
ANGPTL1	0	1.20925	0.386	0.033	0	Fibroblasts
CADM3	0	1.20653	0.383	0.01	0	Fibroblasts
PIM1	0	1.20361	0.495	0.14	0	Fibroblasts
TIMP2	0	1.20005	0.638	0.209	0	Fibroblasts
SPON2	0	1.19766	0.509	0.083	0	Fibroblasts
GLTSCR2	0	1.19417	0.557	0.128	0	Fibroblasts
TNFAIP6	0	1.18644	0.308	0.048	0	Fibroblasts
NENF	0	1.18518	0.631	0.211	0	Fibroblasts
TGFBR3	0	1.18096	0.445	0.055	0	Fibroblasts
MT1E	0	1.17618	0.795	0.306	0	Fibroblasts
TFPI	0	1.17339	0.774	0.188	0	Fibroblasts
EID1	0	1.16861	0.901	0.513	0	Fibroblasts
IFITM3	0	1.16413	0.983	0.574	0	Fibroblasts
VIT	0	1.162	0.352	0.009	0	Fibroblasts
ABCA6	0	1.15989	0.379	0.027	0	Fibroblasts
HSD11B1	0	1.15481	0.352	0.011	0	Fibroblasts
LAMA2	0	1.153	0.364	0.018	0	Fibroblasts
MT1G	0	1.14565	0.221	0.041	0	Fibroblasts
ADD3	0	1.14518	0.528	0.116	0	Fibroblasts
NUCB2	0	1.1412	0.62	0.21	0	Fibroblasts
SEMA3C	0	1.13969	0.333	0.027	0	Fibroblasts
ANGPTL5	0	1.13848	0.326	0.011	0	Fibroblasts
ARL6IP5	0	1.13318	0.854	0.482	0	Fibroblasts
DDR2	0	1.13235	0.412	0.048	0	Fibroblasts
ECM1	0	1.13234	0.381	0.038	0	Fibroblasts
PDK4	0	1.12414	0.55	0.237	0	Fibroblasts
EFEMP2	0	1.11069	0.472	0.078	0	Fibroblasts
PID1	0	1.11048	0.441	0.083	0	Fibroblasts
DHRS3	0	1.10972	0.443	0.136	0	Fibroblasts
ALDH2	0	1.10757	0.685	0.292	0	Fibroblasts
PDGFRA	0	1.1059	0.38	0.029	0	Fibroblasts
LARP6	0	1.09497	0.414	0.046	0	Fibroblasts
ALDH1A1	0	1.09453	0.497	0.124	0	Fibroblasts
PBX1	0	1.09447	0.426	0.057	0	Fibroblasts
AKR1C1	0	1.09273	0.333	0.033	0	Fibroblasts
APP	0	1.09123	0.655	0.227	0	Fibroblasts
DDAH2	0	1.09081	0.667	0.276	0	Fibroblasts
GSTM3	0	1.0875	0.471	0.091	0	Fibroblasts
DBN1	0	1.08748	0.382	0.041	0	Fibroblasts
PIGT	0	1.0862	0.539	0.165	0	Fibroblasts
TSHZ2	0	1.08467	0.388	0.034	0	Fibroblasts
FHL1	0	1.08087	0.735	0.22	0	Fibroblasts
FIBIN	0	1.0795	0.426	0.072	0	Fibroblasts
LIMA1	0	1.07699	0.504	0.124	0	Fibroblasts
LINC01133	0	1.07167	0.311	0.015	0	Fibroblasts
VKORC1	0	1.07164	0.655	0.263	0	Fibroblasts
QSOX1	0	1.0716	0.478	0.138	0	Fibroblasts
ELN	0	1.06625	0.464	0.099	0	Fibroblasts
MFGE8	0	1.06294	0.849	0.254	0	Fibroblasts
GFPT2	0	1.0613	0.316	0.012	0	Fibroblasts
CAB39L	0	1.05961	0.368	0.037	0	Fibroblasts
ABLIM1	0	1.05755	0.43	0.065	0	Fibroblasts
ISLR	0	1.05192	0.403	0.04	0	Fibroblasts
CNN3	0	1.04943	0.625	0.177	0	Fibroblasts
NFIB	0	1.04888	0.512	0.126	0	Fibroblasts
STEAP2	0	1.04836	0.309	0.014	0	Fibroblasts
TSPAN4	0	1.04622	0.568	0.191	0	Fibroblasts
LDHA	0	1.04596	0.895	0.614	0	Fibroblasts
ZNF385A	0	1.0441	0.334	0.071	0	Fibroblasts
S100A10	0	1.04348	0.946	0.73	0	Fibroblasts
FXYD1	0	1.03643	0.652	0.177	0	Fibroblasts
AOX1	0	1.03561	0.325	0.011	0	Fibroblasts
MMP23B	0	1.03222	0.358	0.045	0	Fibroblasts
HSPB6	0	1.02995	0.41	0.064	0	Fibroblasts
TPPP3	0	1.02619	0.261	0.052	0	Fibroblasts
RBP1	0	1.02605	0.41	0.087	0	Fibroblasts
SEMA3B	0	1.02408	0.334	0.024	0	Fibroblasts
TCEB2	0	1.01936	0.632	0.174	0	Fibroblasts
PPIC	0	1.01836	0.472	0.122	0	Fibroblasts
SOCS3	0	1.01815	0.69	0.353	0	Fibroblasts
CERCAM	0	1.01785	0.351	0.031	0	Fibroblasts
NDN	0	1.01428	0.393	0.052	0	Fibroblasts
CYP1B1	0	1.01363	0.336	0.059	0	Fibroblasts
SPSB1	0	1.00591	0.322	0.04	0	Fibroblasts
C14orf2	0	1.00493	0.639	0.177	0	Fibroblasts
PRDX4	0	1.00189	0.506	0.167	0	Fibroblasts
ATP5J	0	1.00128	0.534	0.136	0	Fibroblasts
PTX3	0	0.999486	0.192	0.024	0	Fibroblasts
IGFBP7	0	0.998498	0.954	0.424	0	Fibroblasts
TMEM176A	0	0.996628	0.391	0.106	0	Fibroblasts
TNFRSF12A	0	0.995832	0.481	0.146	0	Fibroblasts
SRPX	0	0.989283	0.379	0.071	0	Fibroblasts
USP53	0	0.988769	0.469	0.167	0	Fibroblasts
CALU	0	0.988615	0.521	0.167	0	Fibroblasts
ATRAID	0	0.987533	0.686	0.322	0	Fibroblasts
CTGF	0	0.987484	0.526	0.191	0	Fibroblasts
GABARAPL1	0	0.985254	0.603	0.239	0	Fibroblasts
MESDC2	0	0.980288	0.346	0.047	0	Fibroblasts
GLT8D2	0	0.979081	0.374	0.041	0	Fibroblasts
FAM46A	0	0.976961	0.284	0.021	0	Fibroblasts
RCN3	0	0.974548	0.363	0.048	0	Fibroblasts
GALNT15	0	0.972848	0.289	0.022	0	Fibroblasts
PRKCDBP	0	0.97248	0.522	0.097	0	Fibroblasts
FKBP10	0	0.969032	0.396	0.053	0	Fibroblasts
S100A6	0	0.963314	0.998	0.913	0	Fibroblasts
ATP5I	0	0.962943	0.583	0.164	0	Fibroblasts
KRT10	0	0.959567	0.599	0.235	0	Fibroblasts
HIGD1A	0	0.959544	0.505	0.167	0	Fibroblasts
C10orf54	0	0.958426	0.373	0.063	0	Fibroblasts
SOD3	0	0.953735	0.615	0.162	0	Fibroblasts
TMEM176B	0	0.953528	0.485	0.153	0	Fibroblasts
LAMC1	0	0.953296	0.373	0.057	0	Fibroblasts
TMEM98	0	0.94545	0.375	0.05	0	Fibroblasts
HEXB	0	0.941255	0.629	0.278	0	Fibroblasts
SGCE	0	0.939329	0.37	0.056	0	Fibroblasts
SELK	0	0.933642	0.482	0.126	0	Fibroblasts
PLPP3	0	0.93009	0.386	0.08	0	Fibroblasts
ADI1	0	0.928284	0.627	0.272	0	Fibroblasts
SVEP1	0	0.921217	0.262	0.011	0	Fibroblasts
LRRN4CL	0	0.920242	0.296	0.007	0	Fibroblasts
ARID5B	0	0.91838	0.736	0.37	0	Fibroblasts
TSPAN8	0	0.910993	0.252	0.018	0	Fibroblasts
CYGB	0	0.910961	0.272	0.017	0	Fibroblasts
PTRF	0	0.909517	0.475	0.095	0	Fibroblasts
KLF10	0	0.907388	0.493	0.209	0	Fibroblasts
FMO2	0	0.90617	0.361	0.095	0	Fibroblasts
SHFM1	0	0.899797	0.472	0.121	0	Fibroblasts
ALDOA	0	0.897754	0.628	0.233	0	Fibroblasts
GSTM5	0	0.897435	0.294	0.014	0	Fibroblasts
CHPT1	0	0.891945	0.403	0.112	0	Fibroblasts
TPST1	0	0.889181	0.317	0.03	0	Fibroblasts
PLTP	0	0.888511	0.679	0.225	0	Fibroblasts
LOX	0	0.887429	0.303	0.021	0	Fibroblasts
RHOBTB3	0	0.886512	0.335	0.052	0	Fibroblasts
C1orf21	0	0.884835	0.411	0.088	0	Fibroblasts
SCPEP1	0	0.884399	0.519	0.211	0	Fibroblasts
OLFML1	0	0.884188	0.298	0.016	0	Fibroblasts
GEM	0	0.882508	0.336	0.09	0	Fibroblasts
NFIC	0	0.872692	0.504	0.186	0	Fibroblasts
CD59	0	0.872167	0.783	0.347	0	Fibroblasts
PNRC1	0	0.870735	0.822	0.569	0	Fibroblasts
PLXDC2	0	0.866635	0.441	0.174	0	Fibroblasts
OSR2	0	0.865015	0.21	0.013	0	Fibroblasts
CHRDL1	0	0.864692	0.271	0.01	0	Fibroblasts
MORF4L2	0	0.857103	0.622	0.276	0	Fibroblasts
PDLIM4	0	0.856168	0.346	0.054	0	Fibroblasts
TMEM45A	0	0.85232	0.312	0.035	0	Fibroblasts
RAB34	0	0.849499	0.477	0.159	0	Fibroblasts
ITM2B	0	0.846454	0.986	0.812	0	Fibroblasts
UCHL1	0	0.843008	0.253	0.014	0	Fibroblasts
THBS2	0	0.841415	0.331	0.051	0	Fibroblasts
EBF1	0	0.838638	0.316	0.046	0	Fibroblasts
MRC2	0	0.835359	0.289	0.035	0	Fibroblasts
SSR4	0	0.834523	0.849	0.587	0	Fibroblasts
PRCP	0	0.832419	0.471	0.171	0	Fibroblasts
P4HA2	0	0.82894	0.306	0.041	0	Fibroblasts
IGSF10	0	0.827317	0.234	0.007	0	Fibroblasts
TAX1BP3	0	0.825145	0.461	0.166	0	Fibroblasts
KDELR2	0	0.824704	0.575	0.282	0	Fibroblasts
GNG11	0	0.82448	0.63	0.157	0	Fibroblasts
ANG	0	0.822938	0.347	0.082	0	Fibroblasts
ATP5L	0	0.82265	0.636	0.189	0	Fibroblasts
CTSA	0	0.822361	0.545	0.243	0	Fibroblasts
ATP5H	0	0.820327	0.417	0.105	0	Fibroblasts
CES1	0	0.818376	0.285	0.063	0	Fibroblasts
COL14A1	0	0.818246	0.312	0.061	0	Fibroblasts
SCRG1	0	0.816715	0.249	0.044	0	Fibroblasts
OS9	0	0.812975	0.58	0.282	0	Fibroblasts
ANK2	0	0.8125	0.241	0.01	0	Fibroblasts
ATP5B	0	0.812064	0.447	0.122	0	Fibroblasts
CTTN	0	0.809938	0.346	0.08	0	Fibroblasts
CLEC11A	0	0.808105	0.342	0.079	0	Fibroblasts
CHPF	0	0.807842	0.295	0.048	0	Fibroblasts
FMOD	0	0.807008	0.294	0.037	0	Fibroblasts
MYDGF	0	0.806361	0.602	0.312	0	Fibroblasts
BACE2	0	0.803393	0.32	0.058	0	Fibroblasts
C19orf43	0	0.802773	0.463	0.126	0	Fibroblasts
SRPX2	0	0.802316	0.268	0.014	0	Fibroblasts
TUBB6	0	0.798189	0.448	0.164	0	Fibroblasts
ATP5O	0	0.795801	0.481	0.137	0	Fibroblasts
ERRFI1	0	0.795464	0.378	0.103	0	Fibroblasts
MYEOV2	0	0.793492	0.424	0.111	0	Fibroblasts
GSTP1	0	0.793119	0.91	0.613	0	Fibroblasts
CEBPB	0	0.791833	0.703	0.367	0	Fibroblasts
TCEB1	0	0.791375	0.401	0.105	0	Fibroblasts
ATP6V0E1	0	0.790046	0.858	0.562	0	Fibroblasts
P4HB	0	0.789657	0.63	0.347	0	Fibroblasts
SPTBN1	0	0.78674	0.492	0.158	0	Fibroblasts
LRPAP1	0	0.786633	0.618	0.318	0	Fibroblasts
METTL7A	0	0.783973	0.387	0.144	0	Fibroblasts
NPY1R	0	0.783376	0.223	0.012	0	Fibroblasts
ATP5D	0	0.778146	0.441	0.121	0	Fibroblasts
OAF	0	0.777936	0.26	0.017	0	Fibroblasts
RBMS3	0	0.775713	0.302	0.054	0	Fibroblasts
ARF4	0	0.774982	0.648	0.353	0	Fibroblasts
NFYB	0	0.771079	0.285	0.061	0	Fibroblasts
LINC00493	0	0.770922	0.358	0.077	0	Fibroblasts
SSPN	0	0.770472	0.326	0.061	0	Fibroblasts
SDF4	0	0.770418	0.402	0.134	0	Fibroblasts
PDIA3	0	0.77017	0.734	0.453	0	Fibroblasts
H2AFJ	0	0.76794	0.636	0.323	0	Fibroblasts
CPQ	0	0.767615	0.424	0.154	0	Fibroblasts
BICC1	0	0.767269	0.236	0.011	0	Fibroblasts
KLF9	0	0.766766	0.498	0.211	0	Fibroblasts
ADH5	0	0.763558	0.497	0.199	0	Fibroblasts
ATP5G3	0	0.76222	0.416	0.108	0	Fibroblasts
RABAC1	0	0.758904	0.772	0.462	0	Fibroblasts
C1GALT1C1	0	0.756979	0.317	0.07	0	Fibroblasts
TM2D1	0	0.756881	0.44	0.162	0	Fibroblasts
ADAMTS4	0	0.754879	0.225	0.03	0	Fibroblasts
RAI2	0	0.75474	0.25	0.02	0	Fibroblasts
RNH1	0	0.753674	0.69	0.389	0	Fibroblasts
ST3GAL4	0	0.752393	0.294	0.044	0	Fibroblasts
ATP5G1	0	0.751204	0.346	0.082	0	Fibroblasts
MPZL1	0	0.750936	0.309	0.067	0	Fibroblasts
CILP	0	0.74819	0.184	0.006	0	Fibroblasts
BSG	0	0.745651	0.703	0.4	0	Fibroblasts
CCPG1	0	0.745383	0.474	0.197	0	Fibroblasts
LMNA	0	0.745321	0.885	0.567	0	Fibroblasts
RSPO3	0	0.744788	0.202	0.012	0	Fibroblasts
POLR2J3	0	0.744747	0.31	0.067	0	Fibroblasts
ATPIF1	0	0.743655	0.377	0.099	0	Fibroblasts
CTHRC1	0	0.740594	0.216	0.046	0	Fibroblasts
C14orf166	0	0.739671	0.384	0.099	0	Fibroblasts
C7orf73	0	0.739178	0.321	0.069	0	Fibroblasts
PGRMC1	0	0.736355	0.412	0.151	0	Fibroblasts
LAMP1	0	0.733334	0.554	0.27	0	Fibroblasts
CKB	0	0.732555	0.413	0.125	0	Fibroblasts
RDH10	0	0.730014	0.214	0.019	0	Fibroblasts
USMG5	0	0.729401	0.51	0.159	0	Fibroblasts
NID1	0	0.728935	0.252	0.025	0	Fibroblasts
BCHE	0	0.728212	0.219	0.012	0	Fibroblasts
TRIP10	0	0.728161	0.296	0.058	0	Fibroblasts
PAM	0	0.727777	0.38	0.103	0	Fibroblasts
PLPP1	0	0.726276	0.415	0.113	0	Fibroblasts
NOVA1	0	0.726053	0.228	0.015	0	Fibroblasts
PCSK5	0	0.723486	0.235	0.018	0	Fibroblasts
POLR2L	0	0.723282	0.861	0.579	0	Fibroblasts
TNFRSF1A	0	0.721626	0.48	0.209	0	Fibroblasts
GPX8	0	0.720687	0.266	0.03	0	Fibroblasts
ATP5A1	0	0.718754	0.375	0.099	0	Fibroblasts
SELENBP1	0	0.71858	0.339	0.072	0	Fibroblasts
NEGR1	0	0.715649	0.228	0.013	0	Fibroblasts
PSMB5	0	0.713859	0.523	0.238	0	Fibroblasts
ARL4D	0	0.712257	0.22	0.038	0	Fibroblasts
RAMP2	0	0.712024	0.462	0.098	0	Fibroblasts
ATP5E	0	0.709109	0.725	0.213	0	Fibroblasts
FAM114A1	0	0.70537	0.306	0.068	0	Fibroblasts
PALM	0	0.704323	0.229	0.013	0	Fibroblasts
FCGRT	0	0.702288	0.788	0.421	0	Fibroblasts
ITGBL1	0	0.701105	0.231	0.02	0	Fibroblasts
SERPINH1	0	0.701006	0.35	0.102	0	Fibroblasts
CLTB	0	0.700862	0.448	0.187	0	Fibroblasts
C19orf60	0	0.700548	0.317	0.069	0	Fibroblasts
SESTD1	0	0.700235	0.301	0.079	0	Fibroblasts
BDH2	0	0.696168	0.319	0.078	0	Fibroblasts
TRIM47	0	0.696061	0.243	0.038	0	Fibroblasts
AK1	0	0.69469	0.302	0.064	0	Fibroblasts
ATP5J2	0	0.69225	0.444	0.133	0	Fibroblasts
FAM127A	0	0.691634	0.288	0.053	0	Fibroblasts
ABCA9	0	0.688802	0.2	0.007	0	Fibroblasts
SH3D19	0	0.686485	0.247	0.028	0	Fibroblasts
DPYSL3	0	0.685912	0.283	0.058	0	Fibroblasts
SPG20	0	0.684601	0.25	0.034	0	Fibroblasts
PROS1	0	0.683901	0.288	0.06	0	Fibroblasts
DIO3OS	0	0.681694	0.216	0.015	0	Fibroblasts
YBX3	0	0.68117	0.627	0.315	0	Fibroblasts
LGALS3	0	0.680963	0.839	0.469	0	Fibroblasts
CD99	0	0.679297	0.856	0.612	0	Fibroblasts
FKBP9	0	0.678582	0.254	0.046	0	Fibroblasts
LOXL1	0	0.677025	0.224	0.034	0	Fibroblasts
THY1	0	0.676897	0.184	0.017	0	Fibroblasts
AC090498.1	0	0.676694	0.341	0.086	0	Fibroblasts
NFIX	0	0.669883	0.278	0.054	0	Fibroblasts
THBS3	0	0.666472	0.233	0.024	0	Fibroblasts
CTD-3252C9.4	0	0.666416	0.252	0.062	0	Fibroblasts
MAP1A	0	0.661431	0.242	0.032	0	Fibroblasts
SEC62	0	0.659675	0.819	0.529	0	Fibroblasts
ARL2	0	0.659643	0.52	0.238	0	Fibroblasts
ABCA10	0	0.659559	0.181	0.005	0	Fibroblasts
ATP5F1	0	0.658239	0.341	0.088	0	Fibroblasts
CCDC102B	0	0.657078	0.206	0.02	0	Fibroblasts
ITGB1BP1	0	0.656903	0.454	0.186	0	Fibroblasts
JUNB	0	0.656811	0.956	0.859	0	Fibroblasts
FAIM2	0	0.655022	0.192	0.006	0	Fibroblasts
FEZ1	0	0.649851	0.283	0.05	0	Fibroblasts
PTGES	0	0.646857	0.197	0.006	0	Fibroblasts
TMED3	0	0.645612	0.356	0.126	0	Fibroblasts
NOX4	0	0.645361	0.199	0.008	0	Fibroblasts
RCN1	0	0.641197	0.344	0.107	0	Fibroblasts
FKBP7	0	0.63907	0.246	0.038	0	Fibroblasts
SEPW1	0	0.637451	0.451	0.124	0	Fibroblasts
FAM3C	0	0.637066	0.354	0.124	0	Fibroblasts
CTSL	0	0.637065	0.638	0.286	0	Fibroblasts
MFAP2	0	0.6359	0.226	0.023	0	Fibroblasts
CCDC53	0	0.635559	0.237	0.032	0	Fibroblasts
PHYHIP	0	0.633607	0.18	0.007	0	Fibroblasts
ECHDC2	0	0.631534	0.305	0.086	0	Fibroblasts
ADAMTSL4	0	0.627079	0.218	0.035	0	Fibroblasts
RP11-14N7.2	0	0.62654	0.182	0.007	0	Fibroblasts
DCLK1	0	0.623541	0.201	0.01	0	Fibroblasts
CKS1B	0	0.617583	0.313	0.097	0	Fibroblasts
MAOA	0	0.617078	0.277	0.067	0	Fibroblasts
LGALS1	0	0.616712	0.974	0.759	0	Fibroblasts
ATP5C1	0	0.615191	0.344	0.098	0	Fibroblasts
CSF1	0	0.612759	0.211	0.029	0	Fibroblasts
C11orf31	0	0.611912	0.327	0.088	0	Fibroblasts
PCYOX1	0	0.606537	0.264	0.069	0	Fibroblasts
A4GALT	0	0.606479	0.25	0.05	0	Fibroblasts
LY6E	0	0.605027	0.715	0.383	0	Fibroblasts
VCAN	0	0.604082	0.551	0.166	0	Fibroblasts
NEAT1	0	0.603254	0.966	0.784	0	Fibroblasts
RPLP0	0	0.601404	0.98	0.891	0	Fibroblasts
S1PR2	0	0.60127	0.2	0.018	0	Fibroblasts
INAFM1	0	0.597294	0.225	0.048	0	Fibroblasts
SLIT3	0	0.595814	0.204	0.028	0	Fibroblasts
CPXM2	0	0.592788	0.222	0.031	0	Fibroblasts
LTBP1	0	0.592039	0.422	0.123	0	Fibroblasts
SLC16A7	0	0.591963	0.23	0.05	0	Fibroblasts
FIGF	0	0.591751	0.145	0.003	0	Fibroblasts
MMP24-AS1	0	0.586258	0.265	0.059	0	Fibroblasts
COX7A1	0	0.582364	0.527	0.196	0	Fibroblasts
CDC42EP2	0	0.582205	0.228	0.044	0	Fibroblasts
TPBG	0	0.580021	0.204	0.026	0	Fibroblasts
GFRA1	0	0.578125	0.181	0.006	0	Fibroblasts
FAM180B	0	0.572926	0.158	0.004	0	Fibroblasts
COL16A1	0	0.569533	0.177	0.019	0	Fibroblasts
PLEKHA5	0	0.567629	0.229	0.054	0	Fibroblasts
MRGPRF	0	0.566158	0.233	0.039	0	Fibroblasts
SLC39A14	0	0.564611	0.204	0.033	0	Fibroblasts
RGMA	0	0.563246	0.183	0.011	0	Fibroblasts
ACKR4	0	0.561857	0.176	0.011	0	Fibroblasts
SPON1	0	0.558969	0.192	0.021	0	Fibroblasts
CBR3	0	0.558084	0.201	0.03	0	Fibroblasts
ATP5G2	0	0.55547	0.503	0.168	0	Fibroblasts
CNTFR	0	0.546507	0.158	0.003	0	Fibroblasts
GLT8D1	0	0.545765	0.257	0.065	0	Fibroblasts
CYB5A	0	0.543081	0.506	0.189	0	Fibroblasts
ABCC9	0	0.541996	0.17	0.011	0	Fibroblasts
EMILIN1	0	0.540073	0.218	0.044	0	Fibroblasts
LINC01420	0	0.539393	0.266	0.068	0	Fibroblasts
ADGRD1	0	0.537033	0.174	0.011	0	Fibroblasts
CCDC109B	0	0.535603	0.214	0.034	0	Fibroblasts
VTN	0	0.534714	0.151	0.007	0	Fibroblasts
AR	0	0.532371	0.191	0.023	0	Fibroblasts
BOC	0	0.529843	0.168	0.007	0	Fibroblasts
MARCH3	0	0.529164	0.178	0.02	0	Fibroblasts
GPNMB	0	0.527863	0.624	0.22	0	Fibroblasts
PVRL2	0	0.526674	0.229	0.049	0	Fibroblasts
ANKRD35	0	0.519578	0.2	0.029	0	Fibroblasts
IGF2	0	0.516986	0.14	0.012	0	Fibroblasts
ACKR3	0	0.516745	0.164	0.023	0	Fibroblasts
PRRX2	0	0.516061	0.168	0.009	0	Fibroblasts
PHLDB1	0	0.515104	0.2	0.039	0	Fibroblasts
PAMR1	0	0.50663	0.142	0.004	0	Fibroblasts
MAMDC2	0	0.5052	0.175	0.025	0	Fibroblasts
HSPB2	0	0.499833	0.232	0.053	0	Fibroblasts
C17orf58	0	0.496718	0.155	0.019	0	Fibroblasts
GPSM2	0	0.49558	0.177	0.023	0	Fibroblasts
NPDC1	0	0.495532	0.335	0.1	0	Fibroblasts
COL5A2	0	0.492125	0.177	0.027	0	Fibroblasts
APCDD1	0	0.489996	0.152	0.01	0	Fibroblasts
LPAR1	0	0.483327	0.165	0.01	0	Fibroblasts
SNX21	0	0.476671	0.179	0.028	0	Fibroblasts
FAM198A	0	0.476152	0.151	0.007	0	Fibroblasts
GGT5	0	0.473786	0.167	0.024	0	Fibroblasts
CLMP	0	0.472386	0.159	0.011	0	Fibroblasts
ST6GALNAC6	0	0.471701	0.179	0.026	0	Fibroblasts
HAS2	0	0.470891	0.132	0.009	0	Fibroblasts
ADAM33	0	0.469135	0.144	0.009	0	Fibroblasts
SPARCL1	0	0.464101	0.959	0.34	0	Fibroblasts
TCEAL7	0	0.463436	0.158	0.018	0	Fibroblasts
LYRM5	0	0.462432	0.177	0.029	0	Fibroblasts
BMP1	0	0.460943	0.167	0.026	0	Fibroblasts
LMO3	0	0.453599	0.152	0.02	0	Fibroblasts
BNC2	0	0.452714	0.16	0.021	0	Fibroblasts
NT5E	0	0.43735	0.163	0.023	0	Fibroblasts
MIR99AHG	0	0.431869	0.156	0.021	0	Fibroblasts
PDLIM1	0	0.42903	0.549	0.234	0	Fibroblasts
TMEM55A	0	0.424282	0.153	0.018	0	Fibroblasts
XPNPEP2	0	0.416834	0.119	0.003	0	Fibroblasts
CHEK2	0	0.414424	0.139	0.014	0	Fibroblasts
BGN	0	0.411949	0.595	0.233	0	Fibroblasts
SAMD11	0	0.411249	0.114	0.006	0	Fibroblasts
ANGPTL2	0	0.402919	0.137	0.013	0	Fibroblasts
LSAMP	0	0.395606	0.117	0.006	0	Fibroblasts
CHRD	0	0.384024	0.116	0.007	0	Fibroblasts
ADAMTSL3	0	0.383814	0.12	0.009	0	Fibroblasts
GALNT16	0	0.358271	0.123	0.008	0	Fibroblasts
ADAMTS5	0	0.357995	0.1	0.004	0	Fibroblasts
RP11-834C11.4	0	0.350963	0.108	0.005	0	Fibroblasts
CRYAB	0	0.273443	0.681	0.217	0	Fibroblasts
GPX1	0	0.265169	0.561	0.162	0	Fibroblasts
MSC	5.14973e-308	0.459238	0.151	0.02	1.01254e-303	Fibroblasts
RND3	2.58647e-307	0.647419	0.25	0.064	5.08552e-303	Fibroblasts
KLF4	1.70801e-306	0.723205	0.594	0.292	3.3583e-302	Fibroblasts
CH17-189H20.1	2.38277e-306	0.439791	0.162	0.024	4.68501e-302	Fibroblasts
SLC37A3	3.31813e-306	0.435917	0.172	0.028	6.52412e-302	Fibroblasts
IL6ST	6.9792e-306	0.617627	0.463	0.195	1.37225e-301	Fibroblasts
P3H3	1.21771e-305	0.401086	0.141	0.017	2.39427e-301	Fibroblasts
LAMP2	1.67173e-305	0.712291	0.475	0.217	3.28696e-301	Fibroblasts
MTCH1	2.15925e-305	0.68978	0.518	0.249	4.24552e-301	Fibroblasts
NFE2L2	3.1022e-304	0.65825	0.657	0.364	6.09954e-300	Fibroblasts
XBP1	1.12282e-303	0.740685	0.631	0.354	2.20768e-299	Fibroblasts
COPZ2	2.23586e-302	0.441895	0.18	0.032	4.39615e-298	Fibroblasts
OLFML2B	4.24845e-302	0.566959	0.226	0.054	8.3533e-298	Fibroblasts
IL6	7.69529e-302	0.724502	0.231	0.054	1.51305e-297	Fibroblasts
FLRT2	1.27584e-301	0.356788	0.105	0.007	2.50855e-297	Fibroblasts
PGRMC2	3.41752e-301	0.590366	0.341	0.117	6.71953e-297	Fibroblasts
C16orf45	3.72902e-301	0.484181	0.2	0.041	7.332e-297	Fibroblasts
ABHD14A	4.42184e-301	0.537225	0.268	0.074	8.69422e-297	Fibroblasts
TCF21	1.13403e-300	0.366012	0.134	0.015	2.22972e-296	Fibroblasts
ROBO3	1.25878e-300	0.507685	0.176	0.031	2.47501e-296	Fibroblasts
LAMA4	1.71131e-300	0.464118	0.191	0.037	3.36478e-296	Fibroblasts
SDC2	2.56633e-300	0.721568	0.425	0.175	5.04592e-296	Fibroblasts
LINC00657	1.50949e-299	0.516375	0.224	0.05	2.96796e-295	Fibroblasts
TMBIM1	5.04381e-298	0.664403	0.441	0.19	9.91713e-294	Fibroblasts
MMP14	7.22108e-298	0.647561	0.266	0.077	1.41981e-293	Fibroblasts
RRBP1	1.18367e-296	0.70091	0.473	0.216	2.32733e-292	Fibroblasts
ECM2	8.36683e-296	0.492459	0.237	0.058	1.64509e-291	Fibroblasts
LINC00152	2.13189e-295	0.527055	0.217	0.048	4.19171e-291	Fibroblasts
ZCCHC24	3.68841e-295	0.431075	0.16	0.025	7.25215e-291	Fibroblasts
TCTN1	6.06425e-295	0.45366	0.176	0.032	1.19235e-290	Fibroblasts
C7orf55	3.02122e-294	0.459328	0.175	0.031	5.94032e-290	Fibroblasts
PRDX6	4.84672e-293	0.69965	0.68	0.412	9.52961e-289	Fibroblasts
HSPB8	8.187e-293	0.468266	0.198	0.04	1.60973e-288	Fibroblasts
TJP2	1.10412e-290	0.406548	0.134	0.016	2.17093e-286	Fibroblasts
EIF1B	5.46096e-290	0.82147	0.589	0.327	1.07373e-285	Fibroblasts
NDRG1	7.87322e-290	0.58767	0.381	0.143	1.54803e-285	Fibroblasts
SNX3	1.73924e-288	0.614617	0.758	0.492	3.4197e-284	Fibroblasts
GINM1	5.94293e-287	0.628481	0.397	0.162	1.1685e-282	Fibroblasts
NQO1	1.46454e-285	0.463629	0.174	0.031	2.87958e-281	Fibroblasts
KCNK15	4.18446e-285	0.376821	0.125	0.014	8.22749e-281	Fibroblasts
HSP90B1	2.54488e-284	0.727979	0.736	0.477	5.00374e-280	Fibroblasts
WIPI1	2.97846e-284	0.539047	0.239	0.064	5.85624e-280	Fibroblasts
PPIB	1.18425e-283	0.661246	0.762	0.514	2.32848e-279	Fibroblasts
SH3BP5	2.22866e-283	0.657939	0.427	0.183	4.382e-279	Fibroblasts
C17orf89	3.29576e-282	0.480578	0.212	0.048	6.48011e-278	Fibroblasts
AHNAK2	1.6262e-281	0.429836	0.15	0.023	3.19744e-277	Fibroblasts
CCL2	4.46913e-280	0.923525	0.364	0.133	8.7872e-276	Fibroblasts
PSAP	2.8993e-279	0.263641	0.928	0.648	5.7006e-275	Fibroblasts
BTG2	7.19135e-279	0.703691	0.795	0.527	1.41396e-274	Fibroblasts
C5orf15	2.51553e-278	0.569418	0.301	0.1	4.94604e-274	Fibroblasts
AAMDC	3.69661e-278	0.60347	0.377	0.148	7.26827e-274	Fibroblasts
RHOB	4.66875e-278	0.48722	0.714	0.4	9.17971e-274	Fibroblasts
SMAD3	9.32948e-278	0.43039	0.172	0.032	1.83436e-273	Fibroblasts
CKAP4	1.58433e-277	0.496519	0.215	0.052	3.11511e-273	Fibroblasts
CCDC71L	1.86135e-277	0.495912	0.155	0.025	3.65978e-273	Fibroblasts
EGFR	1.64427e-276	0.430383	0.147	0.023	3.23296e-272	Fibroblasts
KDELR3	3.35149e-276	0.418194	0.163	0.028	6.5897e-272	Fibroblasts
LAMB2	3.36483e-275	0.587831	0.263	0.078	6.61592e-271	Fibroblasts
SLC43A3	1.84144e-274	0.571897	0.264	0.081	3.62063e-270	Fibroblasts
TMEM237	3.68605e-274	0.417286	0.171	0.032	7.24752e-270	Fibroblasts
CDKN1C	4.01872e-274	0.503127	0.203	0.047	7.9016e-270	Fibroblasts
PHLDB2	1.43005e-273	0.462413	0.175	0.033	2.81176e-269	Fibroblasts
IL33	2.76648e-273	0.475287	0.295	0.091	5.43945e-269	Fibroblasts
SGCB	3.1678e-273	0.4818	0.233	0.061	6.22854e-269	Fibroblasts
SQSTM1	1.15106e-272	0.649187	0.705	0.437	2.26322e-268	Fibroblasts
ESD	1.87451e-271	0.60167	0.632	0.356	3.68566e-267	Fibroblasts
PDIA4	1.73011e-270	0.634286	0.371	0.15	3.40173e-266	Fibroblasts
ADM	3.47786e-270	1.10863	0.332	0.125	6.83816e-266	Fibroblasts
CRABP2	5.09498e-270	0.406452	0.134	0.018	1.00177e-265	Fibroblasts
HIC1	1.66447e-269	0.374915	0.129	0.016	3.27268e-265	Fibroblasts
C8orf4	1.96484e-268	0.443251	0.153	0.025	3.86328e-264	Fibroblasts
CHID1	4.63011e-268	0.608206	0.33	0.123	9.10372e-264	Fibroblasts
HOXB5	1.54649e-266	0.342538	0.127	0.016	3.0407e-262	Fibroblasts
RAB32	1.12611e-265	0.662778	0.37	0.152	2.21416e-261	Fibroblasts
AKR1C2	1.53933e-265	0.330025	0.119	0.014	3.02662e-261	Fibroblasts
NPR1	6.20066e-264	0.450481	0.192	0.043	1.21917e-259	Fibroblasts
STXBP6	1.02064e-263	0.36393	0.142	0.021	2.00678e-259	Fibroblasts
PTGIR	2.08171e-263	0.55789	0.186	0.041	4.09306e-259	Fibroblasts
EMP3	1.3747e-262	0.654807	0.805	0.547	2.70294e-258	Fibroblasts
C11orf73	6.25536e-262	0.444532	0.197	0.044	1.22993e-257	Fibroblasts
GULP1	1.30931e-261	0.461447	0.213	0.053	2.57437e-257	Fibroblasts
FERMT2	4.3875e-261	0.486136	0.327	0.113	8.62671e-257	Fibroblasts
PDLIM3	7.47005e-261	0.376724	0.439	0.173	1.46876e-256	Fibroblasts
CREB5	7.34472e-260	0.656239	0.289	0.097	1.44412e-255	Fibroblasts
WEE1	1.7709e-258	0.479871	0.207	0.05	3.48195e-254	Fibroblasts
ANXA4	5.64389e-258	0.613407	0.422	0.191	1.1097e-253	Fibroblasts
TMEM165	5.76392e-258	0.651957	0.423	0.191	1.1333e-253	Fibroblasts
BST1	6.505e-258	0.483115	0.194	0.046	1.27901e-253	Fibroblasts
MAP1LC3A	1.19656e-257	0.553737	0.308	0.107	2.35268e-253	Fibroblasts
GAS7	9.98739e-257	0.51943	0.217	0.058	1.96372e-252	Fibroblasts
FBXO17	4.20624e-256	0.341311	0.123	0.016	8.2703e-252	Fibroblasts
HSD3B7	1.31841e-254	0.495702	0.172	0.037	2.59225e-250	Fibroblasts
CARHSP1	4.78018e-254	0.575834	0.394	0.166	9.39878e-250	Fibroblasts
STRA13	4.87847e-254	0.475355	0.203	0.049	9.59206e-250	Fibroblasts
GPX4	3.69397e-253	0.550806	0.843	0.584	7.26307e-249	Fibroblasts
VMP1	5.25515e-252	0.735454	0.601	0.342	1.03327e-247	Fibroblasts
FAM195B	2.33586e-251	0.453999	0.218	0.056	4.59277e-247	Fibroblasts
NFATC4	3.50026e-251	0.320044	0.106	0.011	6.88222e-247	Fibroblasts
CHI3L2	5.28999e-251	0.717536	0.12	0.015	1.04012e-246	Fibroblasts
AK3	1.02322e-250	0.517675	0.304	0.108	2.01186e-246	Fibroblasts
RAC1	3.91962e-250	0.501628	0.719	0.429	7.70676e-246	Fibroblasts
TMEM261	4.63937e-250	0.435086	0.191	0.044	9.12192e-246	Fibroblasts
CYB5R3	5.32603e-250	0.509164	0.542	0.274	1.0472e-245	Fibroblasts
GADD45B	2.13594e-248	0.870525	0.823	0.65	4.19968e-244	Fibroblasts
TMOD1	2.91156e-248	0.473325	0.196	0.047	5.72471e-244	Fibroblasts
COL5A1	5.86787e-248	0.366353	0.125	0.017	1.15374e-243	Fibroblasts
LINC00116	2.5014e-247	0.42593	0.187	0.042	4.91826e-243	Fibroblasts
KDELC2	3.16346e-246	0.396664	0.157	0.03	6.22e-242	Fibroblasts
LTBP3	6.66333e-246	0.517664	0.222	0.061	1.31014e-241	Fibroblasts
ADAMTS2	1.08059e-245	0.327633	0.109	0.012	2.12466e-241	Fibroblasts
ASPH	1.11433e-245	0.593319	0.34	0.136	2.19101e-241	Fibroblasts
MLLT11	5.73443e-245	0.554604	0.162	0.033	1.1275e-240	Fibroblasts
TCEAL4	1.18255e-244	0.387487	0.6	0.322	2.32513e-240	Fibroblasts
VGLL3	1.27203e-244	0.366057	0.134	0.021	2.50107e-240	Fibroblasts
ANGPTL4	1.38886e-244	0.482341	0.173	0.037	2.73078e-240	Fibroblasts
NAV1	3.73591e-244	0.47253	0.193	0.048	7.34555e-240	Fibroblasts
FOSL1	4.42208e-244	0.455567	0.165	0.034	8.69469e-240	Fibroblasts
LRRC16A	8.96432e-244	0.389294	0.108	0.012	1.76257e-239	Fibroblasts
NTM	1.61651e-243	0.300728	0.1	0.009	3.17838e-239	Fibroblasts
S100A16	5.60194e-243	0.498807	0.346	0.13	1.10145e-238	Fibroblasts
BLVRB	1.83608e-242	0.506591	0.582	0.309	3.61009e-238	Fibroblasts
VAT1	1.86472e-242	0.548267	0.299	0.109	3.66641e-238	Fibroblasts
SMARCE1	1.99099e-242	0.507927	0.283	0.096	3.91469e-238	Fibroblasts
TRIOBP	3.21724e-242	0.487746	0.238	0.071	6.32575e-238	Fibroblasts
RECK	3.40377e-241	0.382521	0.158	0.031	6.6925e-237	Fibroblasts
IER3	3.57883e-241	0.689355	0.616	0.351	7.0367e-237	Fibroblasts
EGR1	5.37891e-241	0.419917	0.677	0.372	1.0576e-236	Fibroblasts
CALHM2	4.50982e-240	0.483375	0.243	0.074	8.8672e-236	Fibroblasts
MEIS1	6.44816e-240	0.347333	0.128	0.019	1.26784e-235	Fibroblasts
SRM	7.6284e-239	0.521968	0.254	0.081	1.4999e-234	Fibroblasts
PGM3	1.6411e-238	0.438559	0.168	0.037	3.22672e-234	Fibroblasts
AP3S1	1.09269e-235	0.614115	0.533	0.29	2.14845e-231	Fibroblasts
PRDX1	1.38895e-235	0.511295	0.811	0.548	2.73096e-231	Fibroblasts
PRSS23	3.6549e-235	0.599165	0.339	0.129	7.18627e-231	Fibroblasts
EMP2	5.04963e-231	0.405122	0.41	0.181	9.92859e-227	Fibroblasts
PHYHD1	8.3044e-231	0.409386	0.171	0.039	1.63281e-226	Fibroblasts
SERF2	3.96249e-230	0.403439	0.977	0.896	7.79105e-226	Fibroblasts
SELT	1.15744e-229	0.455314	0.301	0.103	2.27576e-225	Fibroblasts
RBMS1	2.32886e-229	0.582643	0.45	0.22	4.579e-225	Fibroblasts
MPST	5.63264e-229	0.554248	0.316	0.125	1.10749e-224	Fibroblasts
PHLDA3	1.37687e-228	0.462154	0.193	0.05	2.7072e-224	Fibroblasts
DSEL	1.85096e-228	0.380695	0.144	0.027	3.63935e-224	Fibroblasts
PXDC1	2.46019e-228	0.474212	0.214	0.061	4.83722e-224	Fibroblasts
SMPD1	1.33999e-227	0.427123	0.212	0.059	2.63469e-223	Fibroblasts
FAM127B	4.57179e-227	0.390078	0.162	0.034	8.98905e-223	Fibroblasts
MAN1C1	6.89066e-227	0.29432	0.103	0.012	1.35484e-222	Fibroblasts
HP	1.5067e-226	0.655553	0.13	0.022	2.96247e-222	Fibroblasts
MESDC1	1.55266e-226	0.375075	0.153	0.031	3.05285e-222	Fibroblasts
WDR45	4.05036e-226	0.502905	0.332	0.133	7.96382e-222	Fibroblasts
PLEKHA4	1.49665e-225	0.400747	0.163	0.036	2.94272e-221	Fibroblasts
DLC1	2.17714e-225	0.448885	0.213	0.06	4.2807e-221	Fibroblasts
UTP11L	2.22267e-225	0.368566	0.145	0.027	4.37022e-221	Fibroblasts
TULP3	4.222e-224	0.374347	0.155	0.032	8.30129e-220	Fibroblasts
PDGFRB	6.4433e-222	0.324826	0.256	0.081	1.26688e-217	Fibroblasts
RNASEH2C	6.54494e-222	0.532351	0.458	0.228	1.28687e-217	Fibroblasts
RPN2	1.0448e-221	0.588765	0.512	0.282	2.05429e-217	Fibroblasts
BAG2	1.6481e-221	0.410293	0.211	0.059	3.24049e-217	Fibroblasts
FAM63B	2.12468e-221	0.366061	0.145	0.028	4.17754e-217	Fibroblasts
OAT	5.82815e-220	0.530074	0.429	0.203	1.14593e-215	Fibroblasts
ABL1	6.9797e-220	0.398601	0.155	0.033	1.37235e-215	Fibroblasts
LINC00969	1.07177e-219	0.35875	0.128	0.022	2.10731e-215	Fibroblasts
USP18	1.56542e-219	0.310114	0.12	0.019	3.07792e-215	Fibroblasts
C14orf1	1.72664e-219	0.350873	0.137	0.025	3.39492e-215	Fibroblasts
RARG	8.46831e-218	0.305176	0.112	0.016	1.66504e-213	Fibroblasts
KLF3	1.35319e-217	0.580694	0.328	0.134	2.66064e-213	Fibroblasts
LMAN1	5.61551e-217	0.55886	0.375	0.17	1.10412e-212	Fibroblasts
GSTA4	1.04981e-216	0.405105	0.187	0.049	2.06413e-212	Fibroblasts
WBSCR22	1.29303e-216	0.38034	0.158	0.034	2.54236e-212	Fibroblasts
EIF4A1	1.35518e-215	0.561322	0.7	0.466	2.66455e-211	Fibroblasts
CD320	4.96175e-215	0.432318	0.24	0.076	9.7558e-211	Fibroblasts
ATP6AP2	7.27585e-215	0.550231	0.636	0.388	1.43058e-210	Fibroblasts
GPC6	8.878e-215	0.303403	0.113	0.017	1.74559e-210	Fibroblasts
TMED10	1.25121e-214	0.580441	0.574	0.34	2.46012e-210	Fibroblasts
LEPROT	4.31514e-214	0.550982	0.477	0.25	8.48443e-210	Fibroblasts
C16orf13	4.84909e-214	0.398569	0.188	0.049	9.53429e-210	Fibroblasts
HEG1	5.90836e-214	0.392679	0.21	0.06	1.1617e-209	Fibroblasts
MYADM	8.3888e-214	0.49153	0.587	0.327	1.64941e-209	Fibroblasts
CYP27A1	3.8365e-213	0.424746	0.244	0.08	7.54334e-209	Fibroblasts
MTUS1	2.01267e-212	0.422944	0.27	0.094	3.95732e-208	Fibroblasts
ADAMTS1	9.98958e-212	0.497981	0.324	0.124	1.96415e-207	Fibroblasts
RAB2A	2.18076e-211	0.534752	0.565	0.326	4.28781e-207	Fibroblasts
PTGR1	5.55743e-211	0.440562	0.203	0.06	1.0927e-206	Fibroblasts
HEXA	1.22994e-210	0.563268	0.434	0.218	2.41831e-206	Fibroblasts
APOA1BP	1.59542e-210	0.36379	0.159	0.036	3.13692e-206	Fibroblasts
MAP7D3	1.82422e-210	0.488197	0.255	0.088	3.58679e-206	Fibroblasts
DYNC2LI1	4.31894e-210	0.338513	0.146	0.031	8.49191e-206	Fibroblasts
CDC42EP4	4.60209e-209	0.423387	0.191	0.053	9.04863e-205	Fibroblasts
INMT	6.98194e-209	0.467397	0.177	0.045	1.37279e-204	Fibroblasts
FAXDC2	9.50985e-209	0.384575	0.14	0.029	1.86983e-204	Fibroblasts
PDLIM2	1.1068e-208	0.459235	0.354	0.149	2.17619e-204	Fibroblasts
TMEM258	4.21099e-208	0.512561	0.77	0.542	8.27964e-204	Fibroblasts
ZFYVE21	7.37622e-208	0.482945	0.336	0.14	1.45031e-203	Fibroblasts
MXRA7	2.59805e-207	0.383027	0.179	0.046	5.10828e-203	Fibroblasts
DST	3.6978e-206	0.480519	0.375	0.17	7.27062e-202	Fibroblasts
AVPI1	3.0089e-205	0.619544	0.301	0.122	5.91609e-201	Fibroblasts
ARL1	3.21106e-204	0.515654	0.319	0.134	6.31359e-200	Fibroblasts
IL15RA	4.11821e-204	0.380561	0.155	0.036	8.09723e-200	Fibroblasts
UFD1L	5.73928e-203	0.385109	0.178	0.046	1.12846e-198	Fibroblasts
THBS1	3.76816e-202	0.3103	0.351	0.143	7.40895e-198	Fibroblasts
COL12A1	4.08996e-202	0.34968	0.126	0.023	8.04169e-198	Fibroblasts
COQ10B	2.39793e-201	0.515608	0.364	0.163	4.71482e-197	Fibroblasts
TMEM14A	5.56378e-201	0.442087	0.28	0.105	1.09395e-196	Fibroblasts
DAB2	2.6976e-200	0.402809	0.451	0.215	5.30401e-196	Fibroblasts
TMEM43	8.70915e-199	0.45826	0.302	0.12	1.71239e-194	Fibroblasts
FKBP2	5.94599e-198	0.503276	0.573	0.335	1.1691e-193	Fibroblasts
ARMCX1	7.65468e-198	0.472755	0.225	0.075	1.50506e-193	Fibroblasts
BAG3	8.33748e-198	0.485282	0.292	0.116	1.63932e-193	Fibroblasts
BNIP3	1.80672e-197	0.465167	0.285	0.111	3.55236e-193	Fibroblasts
FKBP14	2.21906e-197	0.32434	0.121	0.022	4.36312e-193	Fibroblasts
CD276	3.35727e-197	0.365767	0.142	0.031	6.60107e-193	Fibroblasts
SERPINE2	1.59463e-196	0.549566	0.193	0.055	3.13536e-192	Fibroblasts
C21orf59	3.67623e-196	0.317405	0.119	0.021	7.22821e-192	Fibroblasts
STXBP1	8.57242e-196	0.314908	0.118	0.021	1.68551e-191	Fibroblasts
MVP	2.56282e-195	0.507331	0.373	0.176	5.03902e-191	Fibroblasts
TMEM9	3.03622e-195	0.433706	0.218	0.072	5.96982e-191	Fibroblasts
EML1	8.8713e-195	0.303058	0.103	0.015	1.74427e-190	Fibroblasts
RNASE4	9.81224e-195	0.326188	0.113	0.019	1.92928e-190	Fibroblasts
CLN3	2.06793e-194	0.31125	0.119	0.021	4.06597e-190	Fibroblasts
GLG1	2.26585e-194	0.489256	0.317	0.133	4.45511e-190	Fibroblasts
IL1R1	7.50375e-194	0.404136	0.182	0.052	1.47539e-189	Fibroblasts
SYNGR1	1.06854e-193	0.428607	0.184	0.054	2.10096e-189	Fibroblasts
B4GAT1	1.23291e-193	0.337882	0.135	0.028	2.42415e-189	Fibroblasts
ACAT1	4.36864e-193	0.512857	0.343	0.156	8.58962e-189	Fibroblasts
UGP2	2.08552e-192	0.531985	0.524	0.294	4.10055e-188	Fibroblasts
NUCB1	3.36797e-192	0.522654	0.521	0.299	6.6221e-188	Fibroblasts
LLNLR-245B6.1	7.55351e-192	0.298463	0.11	0.018	1.48517e-187	Fibroblasts
GNPNAT1	1.05427e-191	0.397328	0.145	0.033	2.07291e-187	Fibroblasts
HDAC7	2.11348e-191	0.399225	0.211	0.066	4.15552e-187	Fibroblasts
C1RL	5.3423e-191	0.373187	0.155	0.038	1.0504e-186	Fibroblasts
APLP2	1.42579e-189	0.507716	0.658	0.409	2.80339e-185	Fibroblasts
SOX4	1.5639e-189	0.590326	0.275	0.108	3.07495e-185	Fibroblasts
DDOST	2.81152e-189	0.530212	0.384	0.191	5.52802e-185	Fibroblasts
EPB41L2	1.22646e-188	0.481394	0.325	0.143	2.41146e-184	Fibroblasts
TFG	2.8726e-188	0.482084	0.331	0.148	5.64811e-184	Fibroblasts
TGFBR2	3.26561e-188	0.479882	0.361	0.167	6.42084e-184	Fibroblasts
EXTL2	4.06463e-187	0.349627	0.151	0.037	7.99188e-183	Fibroblasts
WHSC1L1	5.04731e-185	0.335505	0.136	0.029	9.92403e-181	Fibroblasts
CMBL	5.82957e-185	0.315287	0.13	0.027	1.14621e-180	Fibroblasts
PEBP1	6.20569e-185	0.460076	0.723	0.477	1.22016e-180	Fibroblasts
CPSF3L	2.19683e-184	0.29994	0.119	0.023	4.31941e-180	Fibroblasts
KDSR	2.99862e-184	0.448397	0.257	0.099	5.89588e-180	Fibroblasts
RRAGA	3.40888e-184	0.442779	0.341	0.154	6.70254e-180	Fibroblasts
PRDX2	6.90211e-184	0.475691	0.528	0.295	1.35709e-179	Fibroblasts
SMIM7	8.24139e-184	0.472782	0.377	0.182	1.62042e-179	Fibroblasts
CRY2	8.69585e-184	0.34266	0.14	0.032	1.70978e-179	Fibroblasts
SEC63	1.27274e-183	0.492972	0.358	0.17	2.50247e-179	Fibroblasts
SCARB2	1.87946e-183	0.504801	0.334	0.155	3.69539e-179	Fibroblasts
CDIPT	2.00385e-182	0.444081	0.272	0.109	3.93998e-178	Fibroblasts
EMC7	3.64228e-182	0.491207	0.437	0.234	7.16145e-178	Fibroblasts
FUCA2	2.98182e-181	0.463681	0.262	0.105	5.86285e-177	Fibroblasts
SKIL	6.23105e-181	0.545161	0.411	0.209	1.22515e-176	Fibroblasts
SCP2	1.34765e-180	0.482414	0.559	0.34	2.64976e-176	Fibroblasts
RTFDC1	4.51067e-180	0.373349	0.193	0.058	8.86887e-176	Fibroblasts
EBLN3	5.25851e-180	0.277375	0.104	0.017	1.03393e-175	Fibroblasts
CAST	3.86845e-179	0.490703	0.606	0.379	7.60616e-175	Fibroblasts
ERLEC1	4.74135e-179	0.459663	0.351	0.164	9.32244e-175	Fibroblasts
HOXA5	2.26227e-178	0.400571	0.151	0.038	4.44807e-174	Fibroblasts
PLD3	2.99032e-178	0.365646	0.549	0.303	5.87957e-174	Fibroblasts
AC013461.1	3.8443e-178	0.30743	0.165	0.044	7.55867e-174	Fibroblasts
RHBDF1	4.31503e-176	0.260556	0.102	0.017	8.48422e-172	Fibroblasts
CREG1	5.67393e-176	0.498387	0.384	0.192	1.11561e-171	Fibroblasts
PRDX5	7.3229e-176	0.443793	0.618	0.394	1.43983e-171	Fibroblasts
PSMA4	2.21664e-175	0.473604	0.604	0.38	4.35836e-171	Fibroblasts
MPG	4.60938e-175	0.465348	0.38	0.189	9.06297e-171	Fibroblasts
BTG3	1.54804e-174	0.459144	0.396	0.195	3.04375e-170	Fibroblasts
MANBAL	2.70911e-174	0.408009	0.215	0.075	5.32666e-170	Fibroblasts
CTSO	4.46391e-174	0.398008	0.188	0.06	8.77694e-170	Fibroblasts
SLC19A2	1.73266e-173	0.387213	0.148	0.039	3.40675e-169	Fibroblasts
PLEKHH2	2.29144e-173	0.301347	0.104	0.018	4.50543e-169	Fibroblasts
BZW1	3.51532e-173	0.48094	0.577	0.353	6.91182e-169	Fibroblasts
TPGS2	3.97375e-173	0.400392	0.243	0.093	7.81318e-169	Fibroblasts
LINC00998	5.0122e-173	0.370303	0.207	0.067	9.855e-169	Fibroblasts
CEP126	6.47993e-171	0.29398	0.116	0.023	1.27408e-166	Fibroblasts
RP11-983P16.4	2.43365e-170	0.273952	0.104	0.018	4.78504e-166	Fibroblasts
RAB1A	3.50399e-170	0.474878	0.563	0.349	6.88955e-166	Fibroblasts
GDF15	4.35593e-170	0.46044	0.103	0.018	8.56463e-166	Fibroblasts
GNB2	6.07104e-170	0.486012	0.457	0.255	1.19369e-165	Fibroblasts
CD9	1.1687e-169	0.334071	0.744	0.458	2.2979e-165	Fibroblasts
CDK4	3.30062e-169	0.427668	0.258	0.105	6.48967e-165	Fibroblasts
AZI2	6.71351e-169	0.48885	0.309	0.142	1.32001e-164	Fibroblasts
DPYSL2	2.03868e-168	0.50575	0.394	0.206	4.00846e-164	Fibroblasts
TXNDC15	1.09321e-167	0.446276	0.273	0.115	2.14947e-163	Fibroblasts
PDCD5	1.51754e-167	0.43268	0.444	0.238	2.98378e-163	Fibroblasts
PHPT1	4.04762e-167	0.439965	0.538	0.318	7.95843e-163	Fibroblasts
C14orf132	5.53106e-167	0.303722	0.117	0.025	1.08752e-162	Fibroblasts
C4orf27	8.23315e-167	0.300639	0.123	0.027	1.6188e-162	Fibroblasts
SAMHD1	1.20597e-166	0.607437	0.432	0.238	2.37118e-162	Fibroblasts
MAGEH1	1.28049e-166	0.348704	0.205	0.07	2.5177e-162	Fibroblasts
YWHAE	3.55033e-166	0.447207	0.639	0.415	6.98066e-162	Fibroblasts
DUSP14	7.32627e-166	0.343126	0.144	0.037	1.44049e-161	Fibroblasts
NDUFAF3	3.36213e-165	0.456643	0.486	0.282	6.61061e-161	Fibroblasts
TXNRD1	9.91186e-165	0.4818	0.247	0.099	1.94887e-160	Fibroblasts
YWHAQ	4.25643e-164	0.45056	0.616	0.398	8.369e-160	Fibroblasts
EGLN2	1.90708e-163	0.324684	0.139	0.035	3.7497e-159	Fibroblasts
TMEM230	2.56445e-163	0.460719	0.548	0.34	5.04222e-159	Fibroblasts
AHCYL1	2.7478e-163	0.439967	0.238	0.094	5.40273e-159	Fibroblasts
SPCS2	3.2714e-163	0.456453	0.644	0.43	6.43223e-159	Fibroblasts
SWI5	3.99233e-163	0.35617	0.193	0.064	7.84972e-159	Fibroblasts
CNIH4	1.38374e-162	0.449614	0.401	0.209	2.72071e-158	Fibroblasts
LRP10	4.24039e-162	0.450652	0.379	0.193	8.33745e-158	Fibroblasts
HILPDA	1.3482e-161	0.333913	0.121	0.027	2.65083e-157	Fibroblasts
TMED9	3.32001e-161	0.502858	0.546	0.335	6.5278e-157	Fibroblasts
ITGB5	3.04849e-160	0.402613	0.186	0.062	5.99394e-156	Fibroblasts
IFITM2	9.14766e-160	0.297913	0.859	0.626	1.79861e-155	Fibroblasts
PPA1	4.07962e-159	0.436313	0.476	0.267	8.02135e-155	Fibroblasts
PXK	9.15011e-159	0.351927	0.164	0.05	1.79909e-154	Fibroblasts
FAM229B	8.0889e-157	0.31038	0.146	0.04	1.59044e-152	Fibroblasts
FHL2	1.06534e-156	0.351276	0.153	0.043	2.09467e-152	Fibroblasts
PLSCR4	1.44955e-156	0.346274	0.178	0.057	2.8501e-152	Fibroblasts
TPGS1	2.12336e-154	0.404921	0.194	0.068	4.17496e-150	Fibroblasts
VEGFB	2.26122e-154	0.38292	0.183	0.062	4.446e-150	Fibroblasts
TMEM263	2.41646e-154	0.355511	0.203	0.072	4.75125e-150	Fibroblasts
NCALD	3.01196e-154	0.36827	0.136	0.035	5.92211e-150	Fibroblasts
FUNDC2	4.73044e-154	0.41411	0.384	0.2	9.30099e-150	Fibroblasts
SQRDL	5.43324e-154	0.312902	0.156	0.045	1.06828e-149	Fibroblasts
ACTG1	5.86738e-154	0.388407	0.951	0.834	1.15364e-149	Fibroblasts
ABL2	8.73242e-154	0.474575	0.259	0.111	1.71697e-149	Fibroblasts
ERGIC3	1.28471e-153	0.483206	0.475	0.283	2.526e-149	Fibroblasts
TP53I3	1.61405e-153	0.371162	0.183	0.062	3.17354e-149	Fibroblasts
ZC3H11A	5.17324e-153	0.295541	0.126	0.03	1.01716e-148	Fibroblasts
RHOQ	1.29635e-152	0.49768	0.258	0.112	2.54889e-148	Fibroblasts
RPS17	1.92124e-152	0.372779	0.927	0.829	3.77753e-148	Fibroblasts
SCN1B	5.23855e-152	0.307363	0.115	0.026	1.03e-147	Fibroblasts
CNPY4	1.36668e-150	0.251223	0.114	0.026	2.68717e-146	Fibroblasts
NCOA7	1.59194e-150	0.380017	0.299	0.134	3.13006e-146	Fibroblasts
PPP1R14B	3.76121e-150	0.368248	0.202	0.073	7.3953e-146	Fibroblasts
HDLBP	5.02812e-150	0.438112	0.346	0.177	9.88628e-146	Fibroblasts
ARL5A	5.63506e-150	0.431127	0.272	0.12	1.10797e-145	Fibroblasts
MIR22HG	6.56402e-150	0.42759	0.245	0.101	1.29062e-145	Fibroblasts
COPRS	9.86001e-150	0.370839	0.227	0.09	1.93868e-145	Fibroblasts
MGST3	1.12469e-149	0.273649	0.751	0.499	2.21136e-145	Fibroblasts
DNAJC3	1.20825e-149	0.48268	0.368	0.194	2.37566e-145	Fibroblasts
YIF1A	4.66991e-149	0.43654	0.323	0.159	9.18197e-145	Fibroblasts
RAD50	4.88641e-149	0.289795	0.117	0.027	9.60766e-145	Fibroblasts
SLC38A10	5.01248e-149	0.379732	0.2	0.073	9.85554e-145	Fibroblasts
TCF4	7.18396e-149	0.329489	0.355	0.174	1.41251e-144	Fibroblasts
FKBP11	7.26653e-149	0.297274	0.297	0.126	1.42875e-144	Fibroblasts
UBE2B	8.28388e-149	0.432476	0.59	0.38	1.62878e-144	Fibroblasts
SUN2	5.90231e-148	0.40122	0.33	0.158	1.16051e-143	Fibroblasts
CNRIP1	3.21933e-147	0.342292	0.197	0.072	6.32984e-143	Fibroblasts
RHEB	3.39217e-147	0.42654	0.507	0.309	6.66968e-143	Fibroblasts
ANTXR1	3.57502e-147	0.314959	0.206	0.074	7.02919e-143	Fibroblasts
BLOC1S4	4.27416e-147	0.307178	0.145	0.042	8.40386e-143	Fibroblasts
C1GALT1	6.33577e-147	0.365978	0.203	0.074	1.24574e-142	Fibroblasts
PKD2	2.66025e-146	0.362058	0.165	0.052	5.23059e-142	Fibroblasts
RBFOX2	2.85969e-146	0.317972	0.161	0.05	5.62273e-142	Fibroblasts
SIL1	3.1483e-146	0.403297	0.244	0.104	6.19019e-142	Fibroblasts
PSMB1	1.07653e-145	0.408466	0.706	0.503	2.11667e-141	Fibroblasts
TUSC1	3.70714e-144	0.283821	0.107	0.024	7.28898e-140	Fibroblasts
SNX9	4.47394e-144	0.432749	0.296	0.141	8.79667e-140	Fibroblasts
PTMS	1.41684e-143	0.347917	0.435	0.24	2.78579e-139	Fibroblasts
ADCY3	3.04185e-143	0.270247	0.104	0.023	5.98089e-139	Fibroblasts
OSTC	5.59665e-143	0.434494	0.48	0.29	1.10041e-138	Fibroblasts
IFI27L2	4.36675e-142	0.393608	0.505	0.306	8.58591e-138	Fibroblasts
C12orf57	7.08599e-142	0.328376	0.655	0.417	1.39325e-137	Fibroblasts
IFITM1	1.34369e-141	0.267074	0.237	0.093	2.64196e-137	Fibroblasts
CHD9	1.95912e-140	0.406435	0.373	0.197	3.85201e-136	Fibroblasts
NPEPPS	1.10326e-139	0.36893	0.21	0.082	2.16924e-135	Fibroblasts
MORF4L1	1.18712e-139	0.34715	0.836	0.657	2.33411e-135	Fibroblasts
H6PD	1.84429e-139	0.365486	0.14	0.041	3.62624e-135	Fibroblasts
NCKAP1	5.43857e-139	0.330231	0.182	0.064	1.06933e-134	Fibroblasts
SDCBP	7.4713e-139	0.400359	0.75	0.518	1.46901e-134	Fibroblasts
ACTR10	5.92968e-138	0.408972	0.334	0.169	1.16589e-133	Fibroblasts
IFI35	8.76095e-138	0.331025	0.261	0.115	1.72258e-133	Fibroblasts
LAMTOR5	1.33764e-137	0.3917	0.598	0.393	2.63007e-133	Fibroblasts
SAMD4A	1.65679e-137	0.325837	0.146	0.044	3.25759e-133	Fibroblasts
TNFAIP2	8.26731e-137	0.463942	0.248	0.11	1.62552e-132	Fibroblasts
GCSH	1.48537e-136	0.340689	0.178	0.063	2.92054e-132	Fibroblasts
FAM103A1	4.71737e-136	0.257345	0.115	0.028	9.2753e-132	Fibroblasts
TNKS1BP1	7.00879e-136	0.273598	0.118	0.03	1.37807e-131	Fibroblasts
SLC41A2	1.41325e-134	0.28512	0.1	0.022	2.77873e-130	Fibroblasts
UBXN4	2.93849e-134	0.39811	0.535	0.339	5.77766e-130	Fibroblasts
C2	7.74202e-134	0.37534	0.18	0.065	1.52224e-129	Fibroblasts
AP2A1	1.07535e-133	0.355353	0.187	0.07	2.11435e-129	Fibroblasts
CCS	2.88412e-133	0.366122	0.241	0.105	5.67076e-129	Fibroblasts
CRTAP	2.95259e-133	0.413691	0.337	0.177	5.80539e-129	Fibroblasts
CBR1	5.0806e-133	0.394256	0.257	0.118	9.98947e-129	Fibroblasts
SNHG18	5.67906e-133	0.263209	0.118	0.031	1.11662e-128	Fibroblasts
KDELR1	7.21868e-133	0.4282	0.402	0.232	1.41934e-128	Fibroblasts
WASL	1.00908e-132	0.327959	0.164	0.056	1.98405e-128	Fibroblasts
PROSC	3.72521e-132	0.260611	0.103	0.024	7.3245e-128	Fibroblasts
NOP16	4.43486e-132	0.331711	0.158	0.053	8.71983e-128	Fibroblasts
ANXA5	3.62905e-131	0.370636	0.723	0.505	7.13544e-127	Fibroblasts
TMED2	1.48863e-130	0.390702	0.562	0.368	2.92695e-126	Fibroblasts
EXT2	7.68373e-130	0.299468	0.149	0.048	1.51078e-125	Fibroblasts
SREBF1	1.12243e-129	0.315515	0.122	0.034	2.20692e-125	Fibroblasts
LRRC17	1.15549e-129	0.299475	0.129	0.037	2.27193e-125	Fibroblasts
SEPT7	1.33202e-129	0.337145	0.789	0.593	2.61901e-125	Fibroblasts
NDRG2	2.46316e-129	0.392278	0.228	0.097	4.84306e-125	Fibroblasts
MGAT1	5.07446e-129	0.394697	0.451	0.264	9.97741e-125	Fibroblasts
KANK2	1.44761e-128	0.286403	0.204	0.079	2.84629e-124	Fibroblasts
OGFOD3	1.66842e-128	0.335947	0.168	0.06	3.28046e-124	Fibroblasts
TMEM50A	1.67062e-128	0.391251	0.619	0.42	3.28478e-124	Fibroblasts
MRFAP1	3.1611e-128	0.35885	0.557	0.36	6.21535e-124	Fibroblasts
RRAGC	3.51043e-128	0.397008	0.218	0.092	6.90221e-124	Fibroblasts
EFHC1	5.07861e-128	0.278691	0.117	0.031	9.98556e-124	Fibroblasts
MATN2	7.74794e-128	0.27226	0.111	0.028	1.5234e-123	Fibroblasts
SSR3	1.11838e-127	0.436916	0.49	0.309	2.19895e-123	Fibroblasts
PTPRA	1.24133e-127	0.334973	0.193	0.075	2.4407e-123	Fibroblasts
DHCR7	3.64342e-127	0.283427	0.107	0.027	7.16368e-123	Fibroblasts
TMEM115	5.01034e-127	0.331865	0.167	0.06	9.85134e-123	Fibroblasts
SASH1	3.22116e-126	0.320106	0.156	0.053	6.33344e-122	Fibroblasts
AKR7A2	4.14257e-126	0.343667	0.224	0.096	8.14513e-122	Fibroblasts
RWDD4	1.48816e-125	0.349398	0.204	0.083	2.92603e-121	Fibroblasts
RFK	3.92829e-125	0.386118	0.205	0.084	7.72381e-121	Fibroblasts
CYSTM1	1.37848e-124	0.356355	0.414	0.239	2.71036e-120	Fibroblasts
SMARCA1	1.55199e-124	0.287631	0.139	0.043	3.05153e-120	Fibroblasts
SRI	2.74033e-124	0.362161	0.541	0.35	5.38804e-120	Fibroblasts
TRIB1	3.42663e-124	0.486722	0.241	0.111	6.73744e-120	Fibroblasts
GPAA1	4.80139e-124	0.369937	0.278	0.136	9.44049e-120	Fibroblasts
TXN	8.69999e-124	0.395607	0.744	0.557	1.71059e-119	Fibroblasts
RTN3	1.0656e-123	0.421706	0.392	0.228	2.09517e-119	Fibroblasts
BORCS7	1.30151e-123	0.361577	0.27	0.129	2.55904e-119	Fibroblasts
TMEM109	1.86977e-123	0.367591	0.347	0.186	3.67635e-119	Fibroblasts
PSIP1	5.16478e-123	0.353952	0.278	0.132	1.0155e-118	Fibroblasts
RTN2	5.68006e-123	0.250598	0.103	0.026	1.11681e-118	Fibroblasts
KIAA1033	1.90722e-122	0.254194	0.108	0.028	3.74997e-118	Fibroblasts
YIPF3	2.40694e-122	0.394001	0.324	0.173	4.73253e-118	Fibroblasts
SEC61G	2.69919e-122	0.380188	0.684	0.489	5.30716e-118	Fibroblasts
PTOV1	3.05295e-122	0.33036	0.177	0.067	6.0027e-118	Fibroblasts
PSMG2	4.44724e-122	0.380015	0.432	0.259	8.74416e-118	Fibroblasts
ALDH6A1	5.3744e-122	0.317721	0.162	0.058	1.05671e-117	Fibroblasts
SLC39A6	6.04824e-122	0.336007	0.186	0.073	1.18921e-117	Fibroblasts
TUBB	7.93819e-122	0.379215	0.651	0.46	1.56081e-117	Fibroblasts
RASSF8	1.26781e-121	0.268853	0.1	0.024	2.49277e-117	Fibroblasts
NAMPT	1.62476e-120	0.272835	0.659	0.425	3.1946e-116	Fibroblasts
SLC39A1	8.48711e-120	0.389857	0.307	0.161	1.66874e-115	Fibroblasts
PYURF	1.17015e-119	0.372822	0.462	0.283	2.30076e-115	Fibroblasts
IMPDH2	3.56298e-119	0.380838	0.316	0.167	7.00553e-115	Fibroblasts
TCEAL8	4.05841e-119	0.375588	0.379	0.216	7.97964e-115	Fibroblasts
SMIM19	5.14818e-119	0.36881	0.309	0.16	1.01224e-114	Fibroblasts
COLEC12	8.93004e-119	0.312893	0.135	0.044	1.75583e-114	Fibroblasts
DNAJB9	1.03258e-118	0.403093	0.386	0.218	2.03025e-114	Fibroblasts
PER2	2.84139e-118	0.32002	0.12	0.035	5.58673e-114	Fibroblasts
HNRNPA0	2.9643e-118	0.366589	0.647	0.459	5.82841e-114	Fibroblasts
AK6	5.0979e-118	0.344697	0.229	0.102	1.00235e-113	Fibroblasts
SAT2	1.01638e-117	0.394089	0.375	0.216	1.99841e-113	Fibroblasts
HSBP1	1.37191e-117	0.353422	0.521	0.339	2.69744e-113	Fibroblasts
CDKN2C	3.15078e-117	0.273592	0.145	0.048	6.19506e-113	Fibroblasts
AKR1C3	3.33691e-117	0.281873	0.227	0.098	6.56102e-113	Fibroblasts
TRAM1	3.3855e-117	0.370923	0.484	0.305	6.65657e-113	Fibroblasts
ZNF667-AS1	4.01695e-117	0.260349	0.149	0.051	7.89813e-113	Fibroblasts
ZFP36L1	4.47419e-117	0.448511	0.611	0.424	8.79716e-113	Fibroblasts
ARHGAP12	6.75889e-117	0.292673	0.134	0.044	1.32893e-112	Fibroblasts
ITFG1	7.65655e-117	0.363333	0.244	0.114	1.50543e-112	Fibroblasts
CERS2	8.97166e-117	0.34394	0.224	0.1	1.76401e-112	Fibroblasts
HIBADH	1.96664e-116	0.300326	0.167	0.063	3.86681e-112	Fibroblasts
CD40	2.05768e-116	0.333771	0.205	0.087	4.04582e-112	Fibroblasts
POLR2F	2.76543e-116	0.347709	0.421	0.251	5.43739e-112	Fibroblasts
SH3PXD2A	3.38299e-116	0.309198	0.125	0.039	6.65163e-112	Fibroblasts
CNOT8	3.6858e-116	0.334421	0.202	0.085	7.24701e-112	Fibroblasts
SH3GL1	5.24787e-116	0.270119	0.136	0.044	1.03184e-111	Fibroblasts
PNRC2	6.67859e-116	0.373306	0.393	0.227	1.31314e-111	Fibroblasts
CFL2	9.67114e-116	0.251685	0.27	0.126	1.90154e-111	Fibroblasts
TMCO1	1.88793e-115	0.388641	0.422	0.256	3.71205e-111	Fibroblasts
C15orf61	2.12321e-115	0.308448	0.165	0.062	4.17465e-111	Fibroblasts
TIMM13	3.78018e-115	0.341943	0.394	0.231	7.43258e-111	Fibroblasts
UNC50	2.33718e-114	0.331244	0.227	0.103	4.59536e-110	Fibroblasts
MAGED2	2.69327e-114	0.313377	0.395	0.223	5.29551e-110	Fibroblasts
EMC2	1.03405e-113	0.319891	0.234	0.107	2.03314e-109	Fibroblasts
TMEM205	1.59232e-113	0.383319	0.302	0.16	3.13082e-109	Fibroblasts
CDC42EP1	1.70008e-113	0.305452	0.149	0.053	3.3427e-109	Fibroblasts
HTATSF1	1.83556e-113	0.35374	0.22	0.098	3.60907e-109	Fibroblasts
ZNF106	1.94401e-113	0.410253	0.296	0.155	3.82231e-109	Fibroblasts
NDUFAF2	2.09991e-113	0.335981	0.267	0.131	4.12885e-109	Fibroblasts
UROD	2.45389e-113	0.344692	0.258	0.127	4.82484e-109	Fibroblasts
ANAPC13	3.04305e-113	0.340354	0.289	0.149	5.98324e-109	Fibroblasts
PLBD2	3.25304e-113	0.309644	0.131	0.043	6.39612e-109	Fibroblasts
EHD2	8.20963e-113	0.258375	0.176	0.067	1.61418e-108	Fibroblasts
PMM1	1.42147e-112	0.287755	0.185	0.075	2.79489e-108	Fibroblasts
TNS2	2.04968e-112	0.288126	0.168	0.064	4.03007e-108	Fibroblasts
NFATC1	5.67423e-112	0.392737	0.164	0.062	1.11567e-107	Fibroblasts
PRAF2	1.18029e-111	0.262684	0.167	0.063	2.32068e-107	Fibroblasts
CAPN2	1.89264e-111	0.335407	0.365	0.203	3.72131e-107	Fibroblasts
MSRB2	1.95726e-111	0.380593	0.266	0.136	3.84836e-107	Fibroblasts
BAD	3.25417e-111	0.341884	0.279	0.142	6.39835e-107	Fibroblasts
RCN2	3.61575e-111	0.312153	0.236	0.109	7.10928e-107	Fibroblasts
DYNLL1	2.55849e-110	0.277759	0.8	0.606	5.0305e-106	Fibroblasts
MGEA5	2.64095e-110	0.260183	0.11	0.031	5.19264e-106	Fibroblasts
COPS8	2.73994e-110	0.322503	0.28	0.141	5.38727e-106	Fibroblasts
ANAPC11	1.00306e-109	0.337972	0.554	0.372	1.97222e-105	Fibroblasts
C1orf122	2.01041e-109	0.359237	0.29	0.152	3.95287e-105	Fibroblasts
KIFAP3	2.91787e-109	0.255299	0.14	0.048	5.73712e-105	Fibroblasts
RDH14	4.23554e-109	0.272485	0.145	0.051	8.32792e-105	Fibroblasts
SPPL2A	4.36232e-109	0.35608	0.286	0.148	8.57718e-105	Fibroblasts
SEC22B	4.9212e-109	0.379636	0.253	0.125	9.67606e-105	Fibroblasts
ARSA	1.77662e-108	0.303591	0.138	0.048	3.49319e-104	Fibroblasts
PNKD	2.5993e-108	0.333867	0.345	0.194	5.11074e-104	Fibroblasts
DDX1	3.28239e-108	0.332994	0.282	0.145	6.45383e-104	Fibroblasts
SLC10A3	6.24258e-108	0.289696	0.133	0.045	1.22742e-103	Fibroblasts
TAGLN2	7.01013e-108	0.340632	0.755	0.581	1.37833e-103	Fibroblasts
MMP19	8.58725e-108	0.354664	0.162	0.062	1.68842e-103	Fibroblasts
SUMF2	1.04273e-107	0.351166	0.317	0.172	2.05022e-103	Fibroblasts
SEC24D	1.05893e-107	0.319111	0.16	0.061	2.08206e-103	Fibroblasts
ST3GAL5	4.73161e-107	0.280376	0.159	0.06	9.30329e-103	Fibroblasts
IFT57	6.50309e-107	0.282904	0.233	0.108	1.27864e-102	Fibroblasts
MID1IP1	8.77075e-107	0.474864	0.28	0.147	1.72451e-102	Fibroblasts
DNASE2	1.20159e-106	0.3376	0.278	0.144	2.36257e-102	Fibroblasts
SEPT11	1.40114e-106	0.342945	0.276	0.14	2.75493e-102	Fibroblasts
KLHDC2	1.75322e-106	0.29656	0.247	0.119	3.44719e-102	Fibroblasts
ZFHX3	1.87466e-106	0.371784	0.257	0.13	3.68596e-102	Fibroblasts
ACOX1	2.17897e-106	0.287694	0.13	0.044	4.28429e-102	Fibroblasts
HSD17B11	2.33695e-106	0.341594	0.505	0.327	4.59491e-102	Fibroblasts
ING2	2.41428e-106	0.299596	0.17	0.067	4.74696e-102	Fibroblasts
PTPRG	3.26419e-106	0.260306	0.149	0.054	6.41804e-102	Fibroblasts
SLC25A37	4.61133e-106	0.372955	0.251	0.123	9.06679e-102	Fibroblasts
WRB	5.91459e-106	0.301665	0.188	0.08	1.16293e-101	Fibroblasts
PPP2R2A	9.9084e-106	0.392224	0.26	0.13	1.94819e-101	Fibroblasts
BRIX1	1.20555e-105	0.319379	0.22	0.101	2.37035e-101	Fibroblasts
STOM	1.38701e-105	0.285265	0.451	0.277	2.72714e-101	Fibroblasts
CD81	3.85007e-105	0.390642	0.421	0.257	7.57001e-101	Fibroblasts
TACC1	4.43594e-105	0.34659	0.44	0.275	8.72195e-101	Fibroblasts
ACYP1	5.64073e-105	0.279864	0.16	0.06	1.10908e-100	Fibroblasts
PDIA6	1.13073e-104	0.385549	0.483	0.32	2.22323e-100	Fibroblasts
VEGFA	9.64392e-104	0.355946	0.201	0.09	1.89619e-99	Fibroblasts
UBE2E2	1.01544e-103	0.347795	0.216	0.102	1.99656e-99	Fibroblasts
CRELD2	1.0291e-102	0.288786	0.199	0.087	2.02342e-98	Fibroblasts
APOL3	1.50756e-102	0.253679	0.192	0.081	2.96417e-98	Fibroblasts
SLC29A1	2.54681e-102	0.335518	0.183	0.079	5.00753e-98	Fibroblasts
DNAJC1	2.99732e-102	0.304141	0.239	0.115	5.89333e-98	Fibroblasts
MIR4458HG	4.60914e-102	0.31032	0.167	0.068	9.06249e-98	Fibroblasts
RNF13	5.66019e-102	0.354854	0.409	0.251	1.11291e-97	Fibroblasts
VCP	1.25653e-101	0.336596	0.368	0.217	2.47059e-97	Fibroblasts
PHF19	1.83574e-101	0.292089	0.126	0.042	3.60943e-97	Fibroblasts
CISD1	4.17746e-101	0.300808	0.208	0.095	8.21371e-97	Fibroblasts
SEC31A	1.13647e-100	0.328058	0.267	0.137	2.23452e-96	Fibroblasts
IL10RB	2.08127e-100	0.260109	0.128	0.044	4.09219e-96	Fibroblasts
NQO2	5.14759e-100	0.338515	0.254	0.13	1.01212e-95	Fibroblasts
RNF187	1.94123e-99	0.284704	0.195	0.086	3.81685e-95	Fibroblasts
FAM126A	2.03397e-99	0.295494	0.148	0.057	3.9992e-95	Fibroblasts
RPF2	2.36502e-99	0.313128	0.204	0.093	4.65009e-95	Fibroblasts
MCFD2	3.2153e-99	0.35321	0.238	0.118	6.32192e-95	Fibroblasts
LMAN2	4.1624e-99	0.349713	0.432	0.277	8.18412e-95	Fibroblasts
PSMC5	1.53082e-98	0.321969	0.463	0.299	3.00989e-94	Fibroblasts
ATP1A1	3.28571e-98	0.322962	0.478	0.309	6.46036e-94	Fibroblasts
GLRX	5.82616e-98	0.388299	0.456	0.292	1.14554e-93	Fibroblasts
CHD3	5.85023e-98	0.266555	0.153	0.059	1.15027e-93	Fibroblasts
GOLGA2	1.21167e-97	0.314932	0.211	0.099	2.38239e-93	Fibroblasts
FBXO21	1.23465e-97	0.293487	0.193	0.085	2.42757e-93	Fibroblasts
ISOC2	1.44226e-97	0.304778	0.188	0.083	2.83577e-93	Fibroblasts
DAD1	2.02695e-97	0.29257	0.617	0.436	3.98539e-93	Fibroblasts
SLC35A1	2.80103e-97	0.271694	0.148	0.057	5.50738e-93	Fibroblasts
SLC39A7	3.98908e-97	0.317746	0.195	0.088	7.84332e-93	Fibroblasts
GABARAPL2	6.60895e-97	0.295482	0.624	0.443	1.29945e-92	Fibroblasts
INSR	2.40774e-96	0.371019	0.193	0.088	4.7341e-92	Fibroblasts
MYL6B	3.08458e-96	0.277857	0.178	0.077	6.06491e-92	Fibroblasts
WBP4	6.05409e-96	0.336151	0.255	0.132	1.19035e-91	Fibroblasts
ECI2	1.34467e-95	0.281015	0.222	0.107	2.64388e-91	Fibroblasts
TMED1	2.67266e-95	0.283464	0.162	0.067	5.25498e-91	Fibroblasts
NDUFA11	5.65917e-95	0.303555	0.619	0.443	1.11271e-90	Fibroblasts
UBXN6	5.82429e-95	0.333791	0.202	0.095	1.14517e-90	Fibroblasts
RAB8B	6.75526e-95	0.307048	0.238	0.118	1.32822e-90	Fibroblasts
TXLNG	1.25026e-94	0.262983	0.148	0.058	2.45826e-90	Fibroblasts
SAR1A	1.48472e-94	0.301468	0.356	0.209	2.91926e-90	Fibroblasts
SRSF5	9.16487e-94	0.278075	0.847	0.691	1.802e-89	Fibroblasts
HM13	1.94214e-93	0.340332	0.332	0.195	3.81864e-89	Fibroblasts
GAS6	3.01701e-93	0.272575	0.286	0.152	5.93205e-89	Fibroblasts
RARA	6.68431e-93	0.305499	0.193	0.088	1.31427e-88	Fibroblasts
RPS27L	1.40324e-92	0.280438	0.748	0.56	2.75905e-88	Fibroblasts
TMEM179B	2.0809e-92	0.326159	0.34	0.202	4.09146e-88	Fibroblasts
TMBIM4	2.08926e-92	0.325022	0.549	0.382	4.1079e-88	Fibroblasts
RRAS	5.07043e-92	0.274728	0.206	0.096	9.96947e-88	Fibroblasts
GADD45GIP1	8.20707e-92	0.291308	0.494	0.329	1.61367e-87	Fibroblasts
MAGEF1	1.09009e-91	0.255286	0.142	0.055	2.14333e-87	Fibroblasts
TMEM91	3.73743e-91	0.261134	0.136	0.052	7.34853e-87	Fibroblasts
GNG12	4.49511e-91	0.263296	0.178	0.078	8.83828e-87	Fibroblasts
PLP2	7.01551e-91	0.314394	0.602	0.422	1.37939e-86	Fibroblasts
GUSB	9.76919e-91	0.343808	0.273	0.151	1.92082e-86	Fibroblasts
MRPL40	1.29539e-90	0.299027	0.268	0.146	2.547e-86	Fibroblasts
LRRC59	2.14816e-90	0.322787	0.235	0.12	4.22372e-86	Fibroblasts
CLSTN1	6.15395e-90	0.277102	0.15	0.061	1.20999e-85	Fibroblasts
NDUFS4	1.34618e-89	0.297329	0.405	0.256	2.64685e-85	Fibroblasts
HMGN3	1.96071e-89	0.305621	0.512	0.346	3.85515e-85	Fibroblasts
CLN5	2.44813e-89	0.30155	0.187	0.086	4.81351e-85	Fibroblasts
TCEAL1	2.83554e-89	0.260619	0.223	0.109	5.57524e-85	Fibroblasts
CASC4	3.28019e-89	0.308577	0.209	0.102	6.4495e-85	Fibroblasts
GOLIM4	3.59534e-89	0.39896	0.292	0.168	7.06916e-85	Fibroblasts
CTDSP2	4.34303e-89	0.307818	0.223	0.112	8.53926e-85	Fibroblasts
TMA16	9.79076e-89	0.305828	0.193	0.09	1.92506e-84	Fibroblasts
C1orf123	1.22918e-88	0.3079	0.283	0.157	2.4168e-84	Fibroblasts
ATF5	1.4196e-88	0.30196	0.13	0.049	2.79121e-84	Fibroblasts
DPP7	3.0072e-88	0.346163	0.442	0.29	5.91276e-84	Fibroblasts
ZBTB16	5.5207e-88	0.355302	0.388	0.241	1.08548e-83	Fibroblasts
NIT2	7.74795e-88	0.255479	0.188	0.087	1.5234e-83	Fibroblasts
GNL3	1.02865e-87	0.294939	0.25	0.131	2.02254e-83	Fibroblasts
FNTA	1.93045e-87	0.285624	0.287	0.16	3.79565e-83	Fibroblasts
ITGA5	2.63123e-87	0.254062	0.231	0.115	5.17352e-83	Fibroblasts
PIGK	2.73801e-87	0.262209	0.159	0.068	5.38348e-83	Fibroblasts
RBM7	5.08462e-87	0.28169	0.252	0.132	9.99737e-83	Fibroblasts
PRMT1	1.7228e-86	0.290526	0.354	0.214	3.38738e-82	Fibroblasts
TMEM87A	2.24987e-86	0.290739	0.278	0.152	4.42369e-82	Fibroblasts
IP6K2	3.03679e-86	0.272792	0.215	0.106	5.97094e-82	Fibroblasts
B4GALT1	4.25073e-86	0.471828	0.316	0.188	8.35779e-82	Fibroblasts
MAFF	4.68367e-86	0.30621	0.34	0.2	9.20903e-82	Fibroblasts
YIPF2	8.22083e-86	0.268523	0.17	0.076	1.61638e-81	Fibroblasts
ACAA2	8.50787e-86	0.303882	0.261	0.143	1.67282e-81	Fibroblasts
RNF146	3.14556e-85	0.288142	0.178	0.082	6.1848e-81	Fibroblasts
GLMP	1.23439e-84	0.309223	0.168	0.077	2.42705e-80	Fibroblasts
MED21	2.39729e-84	0.274392	0.235	0.12	4.71356e-80	Fibroblasts
IER3IP1	3.64793e-84	0.301124	0.301	0.175	7.17257e-80	Fibroblasts
CPNE3	8.09397e-84	0.269141	0.317	0.185	1.59144e-79	Fibroblasts
SUCLA2	1.54842e-83	0.256342	0.165	0.073	3.04451e-79	Fibroblasts
RAB7A	1.7951e-83	0.30149	0.569	0.405	3.52952e-79	Fibroblasts
GLB1	4.14086e-83	0.293917	0.193	0.094	8.14177e-79	Fibroblasts
PRNP	6.34097e-83	0.316074	0.383	0.242	1.24676e-78	Fibroblasts
BCL7C	1.16817e-82	0.250485	0.177	0.082	2.29685e-78	Fibroblasts
SETD7	2.03724e-82	0.251961	0.145	0.06	4.00563e-78	Fibroblasts
WTAP	2.06054e-82	0.412521	0.433	0.288	4.05144e-78	Fibroblasts
CHMP4B	2.40259e-82	0.296267	0.377	0.239	4.72397e-78	Fibroblasts
TRIP6	2.49899e-82	0.271249	0.205	0.102	4.91351e-78	Fibroblasts
TMEM159	2.5737e-82	0.31067	0.165	0.074	5.06041e-78	Fibroblasts
HACD3	2.89426e-82	0.25594	0.182	0.086	5.6907e-78	Fibroblasts
OTUD6B-AS1	3.83725e-82	0.259089	0.301	0.17	7.54481e-78	Fibroblasts
DUT	4.29126e-82	0.275654	0.386	0.242	8.43747e-78	Fibroblasts
EAPP	8.28265e-82	0.288164	0.336	0.202	1.62854e-77	Fibroblasts
PSMA1	9.71758e-82	0.293012	0.526	0.371	1.91067e-77	Fibroblasts
DPM1	2.6613e-81	0.282037	0.309	0.181	5.23265e-77	Fibroblasts
MUM1	3.42118e-81	0.250362	0.149	0.063	6.72672e-77	Fibroblasts
GRHPR	3.90057e-81	0.280766	0.264	0.147	7.66931e-77	Fibroblasts
NAE1	4.15779e-81	0.25371	0.209	0.103	8.17504e-77	Fibroblasts
GLUD1	1.27456e-80	0.291769	0.251	0.137	2.50604e-76	Fibroblasts
ERGIC2	2.32027e-80	0.269086	0.268	0.148	4.56212e-76	Fibroblasts
IAH1	4.22222e-80	0.317644	0.32	0.193	8.30173e-76	Fibroblasts
YPEL2	4.39596e-80	0.301096	0.167	0.077	8.64335e-76	Fibroblasts
TMEM208	1.07081e-79	0.31621	0.289	0.17	2.10543e-75	Fibroblasts
FOSL2	1.92206e-79	0.316817	0.374	0.232	3.77916e-75	Fibroblasts
SEC61B	2.07471e-79	0.272273	0.663	0.494	4.07929e-75	Fibroblasts
MRPL51	2.74892e-79	0.250801	0.432	0.285	5.40492e-75	Fibroblasts
CD164	3.43056e-79	0.266683	0.558	0.391	6.74516e-75	Fibroblasts
TM9SF3	5.87875e-79	0.297942	0.237	0.127	1.15588e-74	Fibroblasts
GABPB1	7.92087e-79	0.253839	0.184	0.087	1.5574e-74	Fibroblasts
EEA1	2.61351e-78	0.298772	0.237	0.129	5.13868e-74	Fibroblasts
AHI1	3.37299e-78	0.291113	0.182	0.087	6.63198e-74	Fibroblasts
EIF3I	4.15911e-78	0.294899	0.459	0.314	8.17764e-74	Fibroblasts
NCSTN	2.57777e-77	0.282642	0.172	0.082	5.0684e-73	Fibroblasts
SYPL1	3.07859e-77	0.269882	0.373	0.237	6.05312e-73	Fibroblasts
DRAM1	3.36395e-77	0.29052	0.165	0.077	6.6142e-73	Fibroblasts
JAGN1	8.76838e-77	0.285783	0.208	0.107	1.72404e-72	Fibroblasts
MAP7D1	1.6163e-76	0.29534	0.216	0.114	3.17797e-72	Fibroblasts
MTDH	2.29463e-76	0.284755	0.579	0.42	4.51171e-72	Fibroblasts
HYI	3.03503e-76	0.267747	0.162	0.074	5.96748e-72	Fibroblasts
MBNL2	5.07731e-76	0.271227	0.184	0.09	9.983e-72	Fibroblasts
MRPL41	7.52895e-76	0.254946	0.387	0.248	1.48034e-71	Fibroblasts
PSMD3	7.86675e-76	0.279252	0.23	0.125	1.54676e-71	Fibroblasts
NT5C	1.59941e-75	0.269533	0.248	0.137	3.14475e-71	Fibroblasts
TMBIM6	2.43977e-75	0.274936	0.727	0.557	4.79707e-71	Fibroblasts
SIVA1	1.11553e-74	0.258979	0.45	0.303	2.19336e-70	Fibroblasts
EMC4	1.19075e-74	0.272436	0.366	0.235	2.34126e-70	Fibroblasts
CAMLG	1.26955e-74	0.271375	0.406	0.267	2.49619e-70	Fibroblasts
CNPY2	1.56659e-74	0.259635	0.325	0.2	3.08022e-70	Fibroblasts
UBE2E3	1.90807e-74	0.254062	0.258	0.145	3.75165e-70	Fibroblasts
BNIP3L	3.61072e-74	0.264016	0.438	0.294	7.0994e-70	Fibroblasts
DCTN2	6.3235e-74	0.26021	0.325	0.199	1.24333e-69	Fibroblasts
ATG101	1.15952e-73	0.259549	0.23	0.125	2.27985e-69	Fibroblasts
CLIP1	1.38582e-73	0.292106	0.251	0.142	2.7248e-69	Fibroblasts
SRPRB	1.60567e-73	0.266954	0.174	0.085	3.15707e-69	Fibroblasts
DESI2	1.75965e-73	0.257581	0.16	0.074	3.45981e-69	Fibroblasts
ATL3	2.70797e-73	0.25848	0.202	0.104	5.3244e-69	Fibroblasts
PQLC3	2.75529e-73	0.290358	0.223	0.121	5.41745e-69	Fibroblasts
DPM3	4.47212e-73	0.26696	0.299	0.18	8.79309e-69	Fibroblasts
OSBPL9	6.19321e-73	0.271708	0.175	0.085	1.21771e-68	Fibroblasts
GTF2H5	1.10874e-72	0.25507	0.333	0.207	2.18e-68	Fibroblasts
JKAMP	2.18624e-72	0.255978	0.204	0.106	4.29858e-68	Fibroblasts
TM2D3	3.19637e-72	0.274212	0.264	0.152	6.28471e-68	Fibroblasts
SSR2	5.58628e-72	0.253822	0.659	0.502	1.09837e-67	Fibroblasts
CYC1	8.87897e-71	0.279175	0.341	0.22	1.74578e-66	Fibroblasts
EIF4G1	2.15029e-70	0.298108	0.228	0.127	4.2279e-66	Fibroblasts
TMEM248	2.61502e-70	0.251037	0.214	0.115	5.14166e-66	Fibroblasts
PIGP	1.46401e-69	0.281654	0.259	0.151	2.87854e-65	Fibroblasts
NME3	1.93106e-69	0.252379	0.361	0.233	3.79685e-65	Fibroblasts
JTB	3.11396e-69	0.272757	0.54	0.398	6.12266e-65	Fibroblasts
ZNF593	4.85214e-69	0.266699	0.211	0.114	9.54027e-65	Fibroblasts
HSD17B10	7.30873e-69	0.256463	0.323	0.204	1.43704e-64	Fibroblasts
PRKCSH	1.35e-68	0.28763	0.293	0.18	2.65436e-64	Fibroblasts
MRPL27	1.57727e-68	0.272915	0.261	0.153	3.10123e-64	Fibroblasts
RBBP7	6.56336e-68	0.262589	0.286	0.172	1.29049e-63	Fibroblasts
NCOR2	1.20116e-67	0.27306	0.167	0.083	2.36173e-63	Fibroblasts
TMED4	8.2929e-67	0.275311	0.29	0.177	1.63055e-62	Fibroblasts
SRRM2	1.07693e-66	0.25404	0.474	0.331	2.11746e-62	Fibroblasts
JUND	1.2514e-66	0.250956	0.618	0.459	2.46051e-62	Fibroblasts
NDFIP1	2.24104e-66	0.264068	0.464	0.327	4.40633e-62	Fibroblasts
RGS16	3.47062e-66	0.445424	0.178	0.09	6.82392e-62	Fibroblasts
SPAG7	3.53945e-66	0.25125	0.342	0.222	6.95926e-62	Fibroblasts
FNDC3B	1.14573e-65	0.267514	0.194	0.104	2.25274e-61	Fibroblasts
YWHAG	1.73807e-65	0.267553	0.23	0.132	3.41739e-61	Fibroblasts
VDAC1	1.82382e-65	0.259928	0.424	0.294	3.58599e-61	Fibroblasts
DDX21	2.53898e-65	0.312544	0.468	0.333	4.99215e-61	Fibroblasts
ATP6V0A1	2.76563e-64	0.259385	0.139	0.065	5.43778e-60	Fibroblasts
KRTCAP2	4.43284e-64	0.251594	0.421	0.29	8.71584e-60	Fibroblasts
CD55	1.48242e-62	0.308895	0.437	0.303	2.91474e-58	Fibroblasts
EIF1AX	2.02945e-62	0.250233	0.462	0.328	3.99031e-58	Fibroblasts
PSMC1	5.7989e-61	0.250381	0.36	0.242	1.14018e-56	Fibroblasts
HSD17B14	7.25256e-61	0.268036	0.105	0.044	1.426e-56	Fibroblasts
PLIN2	7.83597e-61	0.525578	0.524	0.382	1.54071e-56	Fibroblasts
PRPS2	5.78517e-56	0.42496	0.129	0.062	1.13748e-51	Fibroblasts
FABP3	5.21763e-52	0.327443	0.126	0.061	1.02589e-47	Fibroblasts
ICAM1	2.32447e-50	0.456897	0.331	0.231	4.57037e-46	Fibroblasts
C1orf56	1.00508e-47	0.410188	0.291	0.193	1.97619e-43	Fibroblasts
ADAM17	6.35785e-34	0.253532	0.194	0.128	1.25008e-29	Fibroblasts
LHFPL6	9.44368e-29	0.470813	0.127	0.078	1.85682e-24	Fibroblasts
C1QB	0	3.74499	0.938	0.264	0	Monocytes / Macrophages
C1QA	0	3.62085	0.954	0.268	0	Monocytes / Macrophages
C1QC	0	3.59185	0.917	0.131	0	Monocytes / Macrophages
APOC1	0	3.39998	0.676	0.354	0	Monocytes / Macrophages
APOE	0	3.33843	0.639	0.279	0	Monocytes / Macrophages
CCL3	0	3.14599	0.863	0.403	0	Monocytes / Macrophages
HLA-DRA	0	3.11132	0.991	0.589	0	Monocytes / Macrophages
CD74	0	3.07566	0.995	0.678	0	Monocytes / Macrophages
HLA-DRB1	0	3.05633	0.97	0.463	0	Monocytes / Macrophages
CCL3L1	0	2.93188	0.5	0.161	0	Monocytes / Macrophages
CXCL8	0	2.91386	0.799	0.283	0	Monocytes / Macrophages
HLA-DPA1	0	2.84878	0.951	0.424	0	Monocytes / Macrophages
HLA-DPB1	0	2.74261	0.954	0.435	0	Monocytes / Macrophages
HLA-DQA1	0	2.72894	0.726	0.166	0	Monocytes / Macrophages
CXCL3	0	2.62993	0.708	0.218	0	Monocytes / Macrophages
HLA-DRB5	0	2.6256	0.659	0.169	0	Monocytes / Macrophages
MS4A6A	0	2.5447	0.86	0.134	0	Monocytes / Macrophages
SELENOP	0	2.52521	0.531	0.169	0	Monocytes / Macrophages
TYROBP	0	2.52454	0.985	0.351	0	Monocytes / Macrophages
CD14	0	2.49556	0.841	0.17	0	Monocytes / Macrophages
CCL18	0	2.47725	0.362	0.083	0	Monocytes / Macrophages
IL1B	0	2.42152	0.669	0.189	0	Monocytes / Macrophages
CCL4L2	0	2.41978	0.593	0.192	0	Monocytes / Macrophages
HLA-DQB1	0	2.3995	0.862	0.235	0	Monocytes / Macrophages
FTL	0	2.39694	1	0.99	0	Monocytes / Macrophages
CTSB	0	2.37162	0.927	0.382	0	Monocytes / Macrophages
CTSD	0	2.37002	0.878	0.5	0	Monocytes / Macrophages
MS4A4A	0	2.36665	0.768	0.082	0	Monocytes / Macrophages
HLA-DMA	0	2.35955	0.871	0.2	0	Monocytes / Macrophages
MS4A7	0	2.34242	0.805	0.097	0	Monocytes / Macrophages
AIF1	0	2.30161	0.953	0.209	0	Monocytes / Macrophages
MSR1	0	2.26689	0.707	0.06	0	Monocytes / Macrophages
FCGR2A	0	2.26149	0.766	0.095	0	Monocytes / Macrophages
CD68	0	2.20817	0.85	0.23	0	Monocytes / Macrophages
FCER1G	0	2.20415	0.968	0.297	0	Monocytes / Macrophages
VSIG4	0	2.19555	0.753	0.079	0	Monocytes / Macrophages
FOLR2	0	2.10838	0.58	0.04	0	Monocytes / Macrophages
RNASE1	0	2.0836	0.549	0.186	0	Monocytes / Macrophages
CXCL2	0	2.02584	0.791	0.325	0	Monocytes / Macrophages
SGK1	0	2.0121	0.7	0.203	0	Monocytes / Macrophages
HLA-DMB	0	1.99763	0.738	0.105	0	Monocytes / Macrophages
CD163	0	1.9385	0.709	0.076	0	Monocytes / Macrophages
MRC1	0	1.90626	0.516	0.044	0	Monocytes / Macrophages
CD83	0	1.88187	0.767	0.201	0	Monocytes / Macrophages
LGMN	0	1.87716	0.606	0.176	0	Monocytes / Macrophages
MAFB	0	1.87221	0.727	0.116	0	Monocytes / Macrophages
GPNMB1	0	1.8181	0.563	0.251	0	Monocytes / Macrophages
ACP5	0	1.80523	0.503	0.08	0	Monocytes / Macrophages
CCL4	0	1.79383	0.756	0.409	0	Monocytes / Macrophages
CAPG	0	1.78087	0.722	0.218	0	Monocytes / Macrophages
FCGR3A	0	1.75911	0.685	0.103	0	Monocytes / Macrophages
PSAP1	0	1.71688	0.932	0.661	0	Monocytes / Macrophages
CXCL16	0	1.71677	0.707	0.115	0	Monocytes / Macrophages
CTSS	0	1.7021	0.85	0.254	0	Monocytes / Macrophages
C5AR1	0	1.69288	0.66	0.077	0	Monocytes / Macrophages
PLTP1	0	1.64736	0.667	0.248	0	Monocytes / Macrophages
NPC2	0	1.63956	0.966	0.572	0	Monocytes / Macrophages
CTSZ	0	1.63754	0.682	0.149	0	Monocytes / Macrophages
FTH1	0	1.63636	1	0.992	0	Monocytes / Macrophages
GRN	0	1.6232	0.851	0.372	0	Monocytes / Macrophages
FABP5	0	1.62226	0.667	0.195	0	Monocytes / Macrophages
F13A1	0	1.58841	0.293	0.033	0	Monocytes / Macrophages
GPR183	0	1.58581	0.683	0.205	0	Monocytes / Macrophages
CPM	0	1.57685	0.56	0.069	0	Monocytes / Macrophages
GPR34	0	1.57123	0.525	0.03	0	Monocytes / Macrophages
MARCO	0	1.56802	0.262	0.052	0	Monocytes / Macrophages
TREM2	0	1.56569	0.481	0.027	0	Monocytes / Macrophages
IGSF6	0	1.54823	0.587	0.07	0	Monocytes / Macrophages
VAMP8	0	1.53665	0.865	0.291	0	Monocytes / Macrophages
LAPTM5	0	1.5262	0.916	0.393	0	Monocytes / Macrophages
LYZ	0	1.50196	0.852	0.235	0	Monocytes / Macrophages
LIPA	0	1.49601	0.575	0.141	0	Monocytes / Macrophages
ASAH1	0	1.49549	0.755	0.315	0	Monocytes / Macrophages
CH25H	0	1.47502	0.412	0.086	0	Monocytes / Macrophages
HSPA1A	0	1.46661	0.767	0.476	0	Monocytes / Macrophages
PLAUR	0	1.44979	0.734	0.254	0	Monocytes / Macrophages
C1orf162	0	1.44601	0.745	0.151	0	Monocytes / Macrophages
CTSC	0	1.44462	0.676	0.192	0	Monocytes / Macrophages
DAB21	0	1.44206	0.664	0.185	0	Monocytes / Macrophages
RNASE6	0	1.41265	0.601	0.078	0	Monocytes / Macrophages
SPI1	0	1.39812	0.589	0.075	0	Monocytes / Macrophages
C3AR1	0	1.38968	0.547	0.048	0	Monocytes / Macrophages
LY96	0	1.38192	0.692	0.161	0	Monocytes / Macrophages
CSTB	0	1.37071	0.836	0.547	0	Monocytes / Macrophages
RNASET2	0	1.36569	0.746	0.214	0	Monocytes / Macrophages
IER31	0	1.34252	0.746	0.339	0	Monocytes / Macrophages
CYBA	0	1.3425	0.952	0.628	0	Monocytes / Macrophages
CTSL1	0	1.3413	0.688	0.293	0	Monocytes / Macrophages
S100A11	0	1.32974	0.969	0.751	0	Monocytes / Macrophages
CPVL	0	1.32664	0.553	0.125	0	Monocytes / Macrophages
SAT1	0	1.31801	0.972	0.764	0	Monocytes / Macrophages
FCGR1A	0	1.31226	0.495	0.037	0	Monocytes / Macrophages
OLR1	0	1.30222	0.446	0.048	0	Monocytes / Macrophages
AKR1B1	0	1.28444	0.598	0.201	0	Monocytes / Macrophages
PLD31	0	1.28346	0.663	0.293	0	Monocytes / Macrophages
FCGRT1	0	1.26604	0.879	0.421	0	Monocytes / Macrophages
LILRB4	0	1.24482	0.486	0.044	0	Monocytes / Macrophages
MARCKS	0	1.24224	0.57	0.106	0	Monocytes / Macrophages
MFSD1	0	1.23159	0.654	0.153	0	Monocytes / Macrophages
TYMP	0	1.21277	0.674	0.226	0	Monocytes / Macrophages
GLUL	0	1.21023	0.829	0.45	0	Monocytes / Macrophages
MNDA	0	1.20869	0.57	0.09	0	Monocytes / Macrophages
CYBB	0	1.20844	0.504	0.067	0	Monocytes / Macrophages
CSF1R	0	1.20831	0.478	0.04	0	Monocytes / Macrophages
ALOX5AP	0	1.20381	0.569	0.227	0	Monocytes / Macrophages
BCL2A1	0	1.19763	0.54	0.131	0	Monocytes / Macrophages
RNF130	0	1.1891	0.654	0.171	0	Monocytes / Macrophages
LST1	0	1.18692	0.766	0.146	0	Monocytes / Macrophages
SLCO2B1	0	1.17916	0.458	0.02	0	Monocytes / Macrophages
PYCARD	0	1.17629	0.671	0.177	0	Monocytes / Macrophages
LY86	0	1.17019	0.533	0.064	0	Monocytes / Macrophages
LYVE1	0	1.15949	0.18	0.023	0	Monocytes / Macrophages
CLEC7A	0	1.14482	0.524	0.075	0	Monocytes / Macrophages
FBP1	0	1.14261	0.313	0.078	0	Monocytes / Macrophages
PLIN21	0	1.13883	0.736	0.349	0	Monocytes / Macrophages
ATP6V1F	0	1.13374	0.793	0.406	0	Monocytes / Macrophages
TGFBI	0	1.13026	0.505	0.091	0	Monocytes / Macrophages
HMOX1	0	1.12414	0.377	0.058	0	Monocytes / Macrophages
ATP6V0B	0	1.12354	0.778	0.337	0	Monocytes / Macrophages
ACSL1	0	1.12203	0.542	0.099	0	Monocytes / Macrophages
RGS10	0	1.1143	0.687	0.229	0	Monocytes / Macrophages
OTUD1	0	1.08206	0.378	0.076	0	Monocytes / Macrophages
BLVRB1	0	1.07823	0.709	0.297	0	Monocytes / Macrophages
C15orf48	0	1.07613	0.323	0.055	0	Monocytes / Macrophages
PHACTR1	0	1.06271	0.447	0.076	0	Monocytes / Macrophages
PLEK	0	1.06265	0.501	0.104	0	Monocytes / Macrophages
PPT1	0	1.04849	0.658	0.223	0	Monocytes / Macrophages
ZFAND5	0	1.04632	0.703	0.401	0	Monocytes / Macrophages
KCTD12	0	1.03859	0.565	0.111	0	Monocytes / Macrophages
FCGBP	0	1.02861	0.132	0.009	0	Monocytes / Macrophages
VMO1	0	1.01758	0.334	0.029	0	Monocytes / Macrophages
ARRB2	0	1.01563	0.634	0.142	0	Monocytes / Macrophages
AP2S1	0	1.01283	0.726	0.331	0	Monocytes / Macrophages
TFRC	0	1.00409	0.419	0.086	0	Monocytes / Macrophages
KLF41	0	0.997732	0.647	0.297	0	Monocytes / Macrophages
TBXAS1	0	0.990919	0.472	0.065	0	Monocytes / Macrophages
CD86	0	0.987586	0.46	0.056	0	Monocytes / Macrophages
STAB1	0	0.986617	0.289	0.037	0	Monocytes / Macrophages
SDCBP1	0	0.978707	0.855	0.509	0	Monocytes / Macrophages
H2AFY	0	0.977302	0.67	0.239	0	Monocytes / Macrophages
NAMPT1	0	0.974109	0.802	0.409	0	Monocytes / Macrophages
FCGR2B	0	0.967583	0.33	0.039	0	Monocytes / Macrophages
DBI	0	0.964648	0.838	0.494	0	Monocytes / Macrophages
ARPC3	0	0.964156	0.916	0.609	0	Monocytes / Macrophages
HNMT	0	0.959134	0.518	0.133	0	Monocytes / Macrophages
ITGB2	0	0.951723	0.728	0.226	0	Monocytes / Macrophages
OTOA	0	0.948851	0.284	0.013	0	Monocytes / Macrophages
LAIR1	0	0.947973	0.467	0.055	0	Monocytes / Macrophages
SRGN	0	0.94547	0.957	0.624	0	Monocytes / Macrophages
SLC1A3	0	0.938476	0.381	0.023	0	Monocytes / Macrophages
NINJ1	0	0.92732	0.582	0.205	0	Monocytes / Macrophages
HCLS1	0	0.925675	0.609	0.157	0	Monocytes / Macrophages
SDS	0	0.924661	0.235	0.016	0	Monocytes / Macrophages
PILRA	0	0.919892	0.449	0.061	0	Monocytes / Macrophages
MIR3945HG	0	0.915034	0.311	0.03	0	Monocytes / Macrophages
RASGEF1B	0	0.913479	0.435	0.105	0	Monocytes / Macrophages
NLRP3	0	0.908617	0.361	0.075	0	Monocytes / Macrophages
NCF2	0	0.908112	0.409	0.051	0	Monocytes / Macrophages
SOD21	0	0.905956	0.788	0.402	0	Monocytes / Macrophages
THEMIS2	0	0.896057	0.463	0.078	0	Monocytes / Macrophages
LGALS9	0	0.89447	0.449	0.07	0	Monocytes / Macrophages
RAB20	0	0.892127	0.422	0.063	0	Monocytes / Macrophages
SERPINA1	0	0.888285	0.48	0.117	0	Monocytes / Macrophages
HBEGF	0	0.883189	0.383	0.1	0	Monocytes / Macrophages
CTSH	0	0.880566	0.675	0.212	0	Monocytes / Macrophages
NCOA4	0	0.879009	0.506	0.145	0	Monocytes / Macrophages
NCF4	0	0.872887	0.418	0.054	0	Monocytes / Macrophages
IL18	0	0.862052	0.438	0.081	0	Monocytes / Macrophages
RAB31	0	0.859986	0.499	0.129	0	Monocytes / Macrophages
TREM1	0	0.858205	0.316	0.056	0	Monocytes / Macrophages
ARHGAP18	0	0.853377	0.489	0.099	0	Monocytes / Macrophages
ETS2	0	0.844603	0.545	0.204	0	Monocytes / Macrophages
HCK	0	0.843394	0.399	0.049	0	Monocytes / Macrophages
RASSF4	0	0.839929	0.415	0.067	0	Monocytes / Macrophages
FPR1	0	0.838141	0.415	0.073	0	Monocytes / Macrophages
SLC31A2	0	0.827554	0.441	0.07	0	Monocytes / Macrophages
DRAM2	0	0.826821	0.519	0.139	0	Monocytes / Macrophages
SNX10	0	0.818369	0.339	0.056	0	Monocytes / Macrophages
OAZ1	0	0.815496	0.968	0.827	0	Monocytes / Macrophages
FAM49B	0	0.815318	0.592	0.181	0	Monocytes / Macrophages
RBM47	0	0.803585	0.359	0.04	0	Monocytes / Macrophages
SLC7A7	0	0.798668	0.405	0.061	0	Monocytes / Macrophages
ADAP2	0	0.796144	0.326	0.023	0	Monocytes / Macrophages
CREG11	0	0.794135	0.512	0.177	0	Monocytes / Macrophages
TMSB10	0	0.785104	0.997	0.97	0	Monocytes / Macrophages
RENBP	0	0.776639	0.374	0.041	0	Monocytes / Macrophages
CLEC4E	0	0.775305	0.361	0.055	0	Monocytes / Macrophages
TPP1	0	0.77493	0.514	0.152	0	Monocytes / Macrophages
TMEM176B1	0	0.774415	0.471	0.171	0	Monocytes / Macrophages
SNX2	0	0.767312	0.53	0.198	0	Monocytes / Macrophages
PTPRE	0	0.763452	0.416	0.127	0	Monocytes / Macrophages
FGL2	0	0.762776	0.428	0.145	0	Monocytes / Macrophages
ARPC5	0	0.748327	0.789	0.445	0	Monocytes / Macrophages
AP1S2	0	0.738351	0.524	0.17	0	Monocytes / Macrophages
CLEC10A	0	0.737861	0.238	0.036	0	Monocytes / Macrophages
NPL	0	0.737263	0.322	0.027	0	Monocytes / Macrophages
CD302	0	0.725839	0.468	0.145	0	Monocytes / Macrophages
TMSB4X	0	0.724683	1	0.998	0	Monocytes / Macrophages
GRINA	0	0.716411	0.476	0.133	0	Monocytes / Macrophages
PELI1	0	0.714159	0.369	0.093	0	Monocytes / Macrophages
MPP1	0	0.709997	0.361	0.059	0	Monocytes / Macrophages
IRF8	0	0.709975	0.375	0.047	0	Monocytes / Macrophages
ICAM11	0	0.709533	0.524	0.199	0	Monocytes / Macrophages
SLC11A1	0	0.703421	0.34	0.056	0	Monocytes / Macrophages
MGAT11	0	0.702612	0.584	0.248	0	Monocytes / Macrophages
CSF2RA	0	0.7011	0.308	0.036	0	Monocytes / Macrophages
EVI2B	0	0.700561	0.595	0.192	0	Monocytes / Macrophages
SLAMF8	0	0.699699	0.303	0.018	0	Monocytes / Macrophages
ABCA1	0	0.698585	0.353	0.063	0	Monocytes / Macrophages
FPR3	0	0.694009	0.289	0.014	0	Monocytes / Macrophages
LRRC25	0	0.691815	0.32	0.027	0	Monocytes / Macrophages
RHOG	0	0.691354	0.598	0.222	0	Monocytes / Macrophages
CHCHD10	0	0.689886	0.393	0.106	0	Monocytes / Macrophages
MPEG1	0	0.68566	0.289	0.038	0	Monocytes / Macrophages
FUCA1	0	0.683151	0.35	0.081	0	Monocytes / Macrophages
EVI2A	0	0.682679	0.473	0.127	0	Monocytes / Macrophages
ATP6V1B2	0	0.681905	0.416	0.123	0	Monocytes / Macrophages
PLAU	0	0.678504	0.21	0.032	0	Monocytes / Macrophages
TLR2	0	0.675321	0.32	0.039	0	Monocytes / Macrophages
FAM96A	0	0.673309	0.424	0.119	0	Monocytes / Macrophages
ALOX5	0	0.6705	0.326	0.044	0	Monocytes / Macrophages
CD4	0	0.666966	0.358	0.052	0	Monocytes / Macrophages
RNF131	0	0.666786	0.557	0.23	0	Monocytes / Macrophages
LPAR6	0	0.665638	0.344	0.095	0	Monocytes / Macrophages
HAVCR2	0	0.664577	0.345	0.054	0	Monocytes / Macrophages
LILRB3	0	0.661325	0.319	0.039	0	Monocytes / Macrophages
MARCH1	0	0.660658	0.29	0.038	0	Monocytes / Macrophages
CNPY3	0	0.659105	0.466	0.135	0	Monocytes / Macrophages
MERTK	0	0.658645	0.293	0.02	0	Monocytes / Macrophages
IFNGR2	0	0.657516	0.414	0.126	0	Monocytes / Macrophages
B3GNT5	0	0.657116	0.244	0.036	0	Monocytes / Macrophages
CSTA	0	0.655166	0.463	0.133	0	Monocytes / Macrophages
KCNMA1	0	0.654317	0.286	0.035	0	Monocytes / Macrophages
NAGK	0	0.648286	0.431	0.124	0	Monocytes / Macrophages
CHCHD6	0	0.646679	0.235	0.035	0	Monocytes / Macrophages
CD84	0	0.643495	0.367	0.057	0	Monocytes / Macrophages
ATP6AP1	0	0.639019	0.479	0.168	0	Monocytes / Macrophages
IL13RA1	0	0.624777	0.387	0.111	0	Monocytes / Macrophages
AP1B1	0	0.623496	0.328	0.052	0	Monocytes / Macrophages
LPL	0	0.620923	0.201	0.018	0	Monocytes / Macrophages
SHTN1	0	0.620869	0.295	0.04	0	Monocytes / Macrophages
OGFRL1	0	0.620798	0.321	0.059	0	Monocytes / Macrophages
SYNGR2	0	0.61819	0.447	0.146	0	Monocytes / Macrophages
GAA	0	0.616495	0.366	0.078	0	Monocytes / Macrophages
LCP2	0	0.6144	0.398	0.095	0	Monocytes / Macrophages
PFKFB3	0	0.610328	0.37	0.106	0	Monocytes / Macrophages
PABPC4	0	0.607873	0.417	0.128	0	Monocytes / Macrophages
SLC16A3	0	0.605325	0.362	0.099	0	Monocytes / Macrophages
UNC93B1	0	0.604446	0.32	0.049	0	Monocytes / Macrophages
CCDC88A	0	0.594303	0.394	0.104	0	Monocytes / Macrophages
FRMD4B	0	0.592344	0.396	0.103	0	Monocytes / Macrophages
GNAI2	0	0.587555	0.54	0.211	0	Monocytes / Macrophages
UCP2	0	0.58704	0.406	0.131	0	Monocytes / Macrophages
GK	0	0.585968	0.293	0.057	0	Monocytes / Macrophages
GM2A	0	0.582039	0.288	0.039	0	Monocytes / Macrophages
TNFSF13B	0	0.581114	0.391	0.097	0	Monocytes / Macrophages
NUP214	0	0.581052	0.327	0.073	0	Monocytes / Macrophages
SMAP2	0	0.578851	0.542	0.191	0	Monocytes / Macrophages
FERMT3	0	0.577131	0.387	0.091	0	Monocytes / Macrophages
LILRB5	0	0.572953	0.185	0.007	0	Monocytes / Macrophages
IFI30	0	0.568895	0.272	0.052	0	Monocytes / Macrophages
PDXK	0	0.567104	0.317	0.082	0	Monocytes / Macrophages
CCR1	0	0.560376	0.195	0.019	0	Monocytes / Macrophages
IER5	0	0.557032	0.385	0.117	0	Monocytes / Macrophages
DOK2	0	0.554105	0.371	0.097	0	Monocytes / Macrophages
RB1	0	0.552526	0.303	0.076	0	Monocytes / Macrophages
HLA-DOA	0	0.543562	0.26	0.018	0	Monocytes / Macrophages
KYNU	0	0.538134	0.268	0.042	0	Monocytes / Macrophages
MCOLN1	0	0.537424	0.3	0.058	0	Monocytes / Macrophages
RNF144B	0	0.535313	0.315	0.074	0	Monocytes / Macrophages
RIN3	0	0.533718	0.298	0.05	0	Monocytes / Macrophages
SLC16A10	0	0.524808	0.188	0.011	0	Monocytes / Macrophages
LYN	0	0.524094	0.286	0.059	0	Monocytes / Macrophages
LACTB	0	0.52395	0.319	0.075	0	Monocytes / Macrophages
NRP2	0	0.523617	0.235	0.037	0	Monocytes / Macrophages
FCHO2	0	0.521978	0.274	0.048	0	Monocytes / Macrophages
SYK	0	0.519552	0.248	0.033	0	Monocytes / Macrophages
P2RY13	0	0.519305	0.17	0.017	0	Monocytes / Macrophages
GATM	0	0.509774	0.235	0.023	0	Monocytes / Macrophages
CD33	0	0.504864	0.239	0.028	0	Monocytes / Macrophages
CD37	0	0.500045	0.666	0.272	0	Monocytes / Macrophages
GPSM3	0	0.499829	0.579	0.213	0	Monocytes / Macrophages
TM6SF1	0	0.49605	0.253	0.037	0	Monocytes / Macrophages
STX7	0	0.495187	0.388	0.122	0	Monocytes / Macrophages
CD72	0	0.494172	0.228	0.018	0	Monocytes / Macrophages
P2RX4	0	0.492208	0.285	0.057	0	Monocytes / Macrophages
SH2B3	0	0.491264	0.222	0.04	0	Monocytes / Macrophages
MTSS1	0	0.487466	0.283	0.065	0	Monocytes / Macrophages
SLC15A3	0	0.486902	0.242	0.03	0	Monocytes / Macrophages
CREBL2	0	0.484846	0.327	0.08	0	Monocytes / Macrophages
FAM49A	0	0.483204	0.266	0.062	0	Monocytes / Macrophages
PLA2G7	0	0.482345	0.169	0.01	0	Monocytes / Macrophages
ITGAX	0	0.47338	0.235	0.034	0	Monocytes / Macrophages
TTYH3	0	0.472965	0.207	0.022	0	Monocytes / Macrophages
CCRL2	0	0.470077	0.246	0.038	0	Monocytes / Macrophages
SMPDL3A	0	0.468659	0.26	0.057	0	Monocytes / Macrophages
BHLHE41	0	0.466507	0.201	0.027	0	Monocytes / Macrophages
CLN8	0	0.460955	0.286	0.07	0	Monocytes / Macrophages
LINC01094	0	0.457246	0.189	0.008	0	Monocytes / Macrophages
ADAM28	0	0.457019	0.219	0.024	0	Monocytes / Macrophages
PTPN6	0	0.456535	0.301	0.075	0	Monocytes / Macrophages
SMIM25	0	0.448678	0.198	0.028	0	Monocytes / Macrophages
FGD2	0	0.44734	0.196	0.023	0	Monocytes / Macrophages
LILRB2	0	0.446208	0.24	0.045	0	Monocytes / Macrophages
NCKAP1L	0	0.443794	0.294	0.062	0	Monocytes / Macrophages
ADA2	0	0.442795	0.254	0.038	0	Monocytes / Macrophages
IQGAP2	0	0.442147	0.358	0.096	0	Monocytes / Macrophages
EBI3	0	0.437811	0.176	0.008	0	Monocytes / Macrophages
ITGAM	0	0.433779	0.194	0.03	0	Monocytes / Macrophages
GPR137B	0	0.43323	0.237	0.038	0	Monocytes / Macrophages
SNCA	0	0.430963	0.212	0.027	0	Monocytes / Macrophages
LAT2	0	0.428324	0.242	0.044	0	Monocytes / Macrophages
IGSF21	0	0.425451	0.135	0.005	0	Monocytes / Macrophages
DAPK1	0	0.425304	0.211	0.027	0	Monocytes / Macrophages
PTAFR	0	0.423603	0.196	0.023	0	Monocytes / Macrophages
DSC2	0	0.415951	0.182	0.014	0	Monocytes / Macrophages
TMEM37	0	0.411637	0.191	0.017	0	Monocytes / Macrophages
FCGR1B	0	0.403171	0.169	0.012	0	Monocytes / Macrophages
FRMD4A	0	0.402402	0.218	0.03	0	Monocytes / Macrophages
BMP2K	0	0.400097	0.188	0.022	0	Monocytes / Macrophages
FGR	0	0.400008	0.275	0.064	0	Monocytes / Macrophages
TFEC	0	0.399616	0.175	0.014	0	Monocytes / Macrophages
PKIB	0	0.39525	0.187	0.023	0	Monocytes / Macrophages
DPEP2	0	0.381844	0.206	0.027	0	Monocytes / Macrophages
FMN1	0	0.371502	0.173	0.016	0	Monocytes / Macrophages
ALOX15B	0	0.360552	0.157	0.019	0	Monocytes / Macrophages
SIGLEC1	0	0.359447	0.131	0.007	0	Monocytes / Macrophages
ANKRD22	0	0.350627	0.122	0.006	0	Monocytes / Macrophages
SH3TC1	0	0.350359	0.181	0.027	0	Monocytes / Macrophages
BTK	0	0.34996	0.184	0.029	0	Monocytes / Macrophages
ST3GAL6	0	0.348837	0.151	0.018	0	Monocytes / Macrophages
SCIMP	0	0.347691	0.19	0.027	0	Monocytes / Macrophages
ABCG1	0	0.347263	0.248	0.053	0	Monocytes / Macrophages
SDSL	0	0.325549	0.163	0.016	0	Monocytes / Macrophages
SDC3	0	0.305197	0.154	0.013	0	Monocytes / Macrophages
TSPAN15	0	0.303534	0.167	0.021	0	Monocytes / Macrophages
ADORA3	0	0.292474	0.119	0.005	0	Monocytes / Macrophages
PIK3AP1	1.197e-307	0.355366	0.182	0.028	2.35354e-303	Monocytes / Macrophages
GMFG	1.89526e-307	0.511454	0.769	0.347	3.72646e-303	Monocytes / Macrophages
OSCAR	4.34592e-306	0.294444	0.143	0.016	8.54494e-302	Monocytes / Macrophages
MAN1A1	1.518e-305	0.528934	0.303	0.081	2.9847e-301	Monocytes / Macrophages
ARPC1B	3.15414e-305	0.730595	0.778	0.425	6.20167e-301	Monocytes / Macrophages
SCD	5.58174e-305	0.368622	0.177	0.027	1.09748e-300	Monocytes / Macrophages
TSPO	3.52065e-304	0.791342	0.81	0.492	6.92231e-300	Monocytes / Macrophages
CYFIP1	7.75669e-304	0.479062	0.305	0.082	1.52512e-299	Monocytes / Macrophages
MT-CO1	3.89903e-303	0.477439	0.976	0.979	7.66628e-299	Monocytes / Macrophages
C4orf48	4.62896e-303	0.552684	0.339	0.099	9.10147e-299	Monocytes / Macrophages
GCA	5.39763e-302	0.499012	0.351	0.105	1.06128e-297	Monocytes / Macrophages
RAP2B	5.75113e-302	0.447939	0.257	0.059	1.13079e-297	Monocytes / Macrophages
TCHH	2.52944e-301	0.412057	0.105	0.006	4.97339e-297	Monocytes / Macrophages
PPARG	2.79696e-300	0.300653	0.129	0.012	5.49939e-296	Monocytes / Macrophages
CEP170	4.76778e-300	0.389986	0.262	0.062	9.3744e-296	Monocytes / Macrophages
PARVG	8.19768e-299	0.371537	0.278	0.068	1.61183e-294	Monocytes / Macrophages
COTL1	7.83089e-297	0.524966	0.512	0.194	1.53971e-292	Monocytes / Macrophages
CD300A	5.92393e-296	0.376878	0.239	0.052	1.16476e-291	Monocytes / Macrophages
EPB41L3	3.21242e-295	0.45383	0.273	0.068	6.31627e-291	Monocytes / Macrophages
AP2A2	3.76014e-295	0.479324	0.295	0.079	7.39318e-291	Monocytes / Macrophages
NEAT11	9.06117e-295	0.826804	0.92	0.802	1.78161e-290	Monocytes / Macrophages
SLC18B1	1.77932e-292	0.305651	0.167	0.025	3.49849e-288	Monocytes / Macrophages
FUOM	8.60592e-292	0.476708	0.292	0.078	1.6921e-287	Monocytes / Macrophages
SRGAP1	5.48839e-291	0.444402	0.251	0.059	1.07913e-286	Monocytes / Macrophages
MILR1	1.11209e-288	0.33107	0.163	0.024	2.1866e-284	Monocytes / Macrophages
SLC40A1	3.35312e-286	0.786677	0.33	0.104	6.5929e-282	Monocytes / Macrophages
GSTO1	4.4032e-285	0.807815	0.703	0.385	8.65758e-281	Monocytes / Macrophages
OAS1	5.93821e-285	0.354555	0.202	0.039	1.16757e-280	Monocytes / Macrophages
OPN3	2.46306e-282	0.332802	0.159	0.023	4.84288e-278	Monocytes / Macrophages
NUDT16	3.7645e-281	0.500559	0.376	0.126	7.40177e-277	Monocytes / Macrophages
HEXB1	6.57341e-281	0.642953	0.626	0.295	1.29246e-276	Monocytes / Macrophages
AKR1A1	6.84834e-281	0.588472	0.513	0.212	1.34652e-276	Monocytes / Macrophages
ATF3	1.70734e-279	0.93676	0.62	0.326	3.35697e-275	Monocytes / Macrophages
STX11	7.44622e-279	0.461906	0.308	0.088	1.46408e-274	Monocytes / Macrophages
KLHL6	1.83004e-278	0.273123	0.16	0.024	3.59822e-274	Monocytes / Macrophages
NFKBIZ	3.09072e-278	0.800697	0.617	0.306	6.07698e-274	Monocytes / Macrophages
BID	9.61983e-278	0.451055	0.302	0.085	1.89145e-273	Monocytes / Macrophages
RGS1	3.35404e-277	1.01337	0.69	0.385	6.59471e-273	Monocytes / Macrophages
SMS	6.03382e-277	0.616794	0.515	0.216	1.18637e-272	Monocytes / Macrophages
CNDP2	1.40093e-276	0.418901	0.353	0.111	2.75451e-272	Monocytes / Macrophages
ATP6V0D1	1.90166e-274	0.571454	0.455	0.177	3.73904e-270	Monocytes / Macrophages
PLA2G15	2.20412e-274	0.31474	0.152	0.022	4.33374e-270	Monocytes / Macrophages
CRYL1	2.81835e-273	0.421547	0.301	0.086	5.54145e-269	Monocytes / Macrophages
BCAT1	3.99153e-273	0.407823	0.231	0.053	7.84814e-269	Monocytes / Macrophages
TNFAIP8L2	4.29428e-273	0.250276	0.121	0.012	8.44341e-269	Monocytes / Macrophages
GPR84	1.32113e-272	0.431138	0.136	0.017	2.5976e-268	Monocytes / Macrophages
LAMTOR2	6.29048e-272	0.628	0.565	0.253	1.23683e-267	Monocytes / Macrophages
CIITA	8.27783e-272	0.318169	0.142	0.019	1.62759e-267	Monocytes / Macrophages
STXBP2	2.29647e-271	0.369808	0.365	0.115	4.51532e-267	Monocytes / Macrophages
ALCAM	7.37087e-271	0.546587	0.319	0.098	1.44926e-266	Monocytes / Macrophages
SGK3	4.21952e-268	0.319661	0.21	0.044	8.29642e-264	Monocytes / Macrophages
ZEB2	1.1704e-267	0.540472	0.495	0.198	2.30124e-263	Monocytes / Macrophages
CADM1	2.16465e-267	0.301382	0.174	0.03	4.25614e-263	Monocytes / Macrophages
MYO5A	4.02867e-267	0.306369	0.17	0.029	7.92117e-263	Monocytes / Macrophages
SLC38A6	1.00479e-266	0.326425	0.174	0.03	1.97562e-262	Monocytes / Macrophages
RHBDF2	9.53872e-265	0.326151	0.186	0.035	1.8755e-260	Monocytes / Macrophages
NFKBIA	2.21394e-263	0.80034	0.907	0.776	4.35304e-259	Monocytes / Macrophages
UPP1	1.59667e-262	0.501605	0.426	0.154	3.13937e-258	Monocytes / Macrophages
TKT	2.74436e-261	0.534052	0.556	0.244	5.39596e-257	Monocytes / Macrophages
SLC43A2	4.11421e-261	0.362809	0.195	0.04	8.08936e-257	Monocytes / Macrophages
LGALS31	2.95908e-259	1.21018	0.738	0.506	5.81814e-255	Monocytes / Macrophages
CMTM6	1.85056e-258	0.604469	0.539	0.235	3.63858e-254	Monocytes / Macrophages
BLVRA	2.74877e-258	0.552022	0.382	0.136	5.40464e-254	Monocytes / Macrophages
AOAH	1.62327e-257	0.358721	0.26	0.067	3.19167e-253	Monocytes / Macrophages
HSPA1B	1.77878e-257	0.915833	0.593	0.317	3.49743e-253	Monocytes / Macrophages
RGS2	4.7701e-257	1.02573	0.668	0.368	9.37897e-253	Monocytes / Macrophages
GRB2	6.69185e-257	0.492602	0.462	0.181	1.31575e-252	Monocytes / Macrophages
MIR155HG	1.22941e-256	0.451715	0.193	0.039	2.41727e-252	Monocytes / Macrophages
SAP30	1.11748e-255	0.440735	0.2	0.043	2.19719e-251	Monocytes / Macrophages
VMA21	3.04975e-255	0.465118	0.33	0.105	5.99643e-251	Monocytes / Macrophages
NAGA	5.29871e-255	0.386627	0.222	0.052	1.04183e-250	Monocytes / Macrophages
SPINT2	7.44165e-255	0.387024	0.372	0.124	1.46318e-250	Monocytes / Macrophages
AC020656.1	3.66793e-254	0.628674	0.191	0.039	7.21188e-250	Monocytes / Macrophages
P2RX7	1.58182e-253	0.258917	0.12	0.013	3.11018e-249	Monocytes / Macrophages
BRI3	2.04126e-253	0.750327	0.456	0.191	4.01352e-249	Monocytes / Macrophages
PLBD1	1.95182e-252	0.358641	0.32	0.099	3.83766e-248	Monocytes / Macrophages
IDH1	3.02926e-252	0.437353	0.261	0.071	5.95614e-248	Monocytes / Macrophages
CLEC4A	5.34643e-252	0.379317	0.175	0.033	1.05122e-247	Monocytes / Macrophages
STMN1	1.27259e-251	0.471333	0.401	0.145	2.50216e-247	Monocytes / Macrophages
GNA13	2.83268e-251	0.419823	0.266	0.073	5.56962e-247	Monocytes / Macrophages
SIRPA	1.10812e-250	0.36459	0.231	0.057	2.17878e-246	Monocytes / Macrophages
LPCAT2	1.66156e-250	0.394241	0.225	0.054	3.26695e-246	Monocytes / Macrophages
RBPJ	5.60587e-250	0.701018	0.621	0.303	1.10223e-245	Monocytes / Macrophages
IRS2	1.07496e-249	0.46455	0.368	0.128	2.11358e-245	Monocytes / Macrophages
ACTR2	1.63975e-249	0.547658	0.592	0.272	3.22408e-245	Monocytes / Macrophages
TNFAIP3	5.5416e-249	0.512412	0.699	0.355	1.08959e-244	Monocytes / Macrophages
TNFSF12	1.21023e-248	0.388899	0.292	0.086	2.37955e-244	Monocytes / Macrophages
ABHD12	7.18821e-248	0.369646	0.235	0.059	1.41335e-243	Monocytes / Macrophages
MAF	7.06623e-247	0.490246	0.316	0.099	1.38936e-242	Monocytes / Macrophages
TNFAIP21	1.77293e-246	0.480863	0.32	0.103	3.48593e-242	Monocytes / Macrophages
IL1RN	9.89831e-245	0.757595	0.155	0.027	1.94621e-240	Monocytes / Macrophages
EIF4EBP1	2.07216e-244	0.458438	0.351	0.12	4.07427e-240	Monocytes / Macrophages
DMXL2	3.28195e-244	0.313288	0.157	0.027	6.45298e-240	Monocytes / Macrophages
OSTF1	3.74521e-244	0.38331	0.442	0.168	7.36384e-240	Monocytes / Macrophages
TLR4	6.45392e-244	0.363805	0.195	0.042	1.26897e-239	Monocytes / Macrophages
RAB5C	4.89221e-243	0.569514	0.618	0.306	9.61907e-239	Monocytes / Macrophages
IL10	5.33601e-243	0.787447	0.164	0.03	1.04917e-238	Monocytes / Macrophages
ARL4C	3.10641e-242	0.361616	0.358	0.119	6.10783e-238	Monocytes / Macrophages
HACD4	3.52834e-241	0.396777	0.23	0.058	6.93742e-237	Monocytes / Macrophages
TNFRSF21	4.29821e-240	0.298182	0.157	0.027	8.45114e-236	Monocytes / Macrophages
LITAF	1.61109e-238	0.703465	0.709	0.417	3.16773e-234	Monocytes / Macrophages
RNF149	2.00722e-238	0.483799	0.405	0.154	3.94659e-234	Monocytes / Macrophages
VOPP1	7.91211e-238	0.398821	0.265	0.076	1.55568e-233	Monocytes / Macrophages
STAC3	3.07569e-237	0.271533	0.116	0.014	6.04742e-233	Monocytes / Macrophages
QKI	5.40927e-237	0.454081	0.351	0.123	1.06357e-232	Monocytes / Macrophages
TMIGD3	1.84406e-236	0.349909	0.106	0.011	3.62579e-232	Monocytes / Macrophages
TFPT	2.52487e-236	0.325934	0.223	0.055	4.9644e-232	Monocytes / Macrophages
SPRED1	3.83706e-235	0.445648	0.166	0.032	7.54443e-231	Monocytes / Macrophages
SNX8	4.92273e-234	0.369339	0.172	0.034	9.67907e-230	Monocytes / Macrophages
USF2	1.03962e-233	0.384681	0.331	0.111	2.0441e-229	Monocytes / Macrophages
PTPN18	1.56245e-233	0.37815	0.296	0.092	3.07208e-229	Monocytes / Macrophages
SPP1	2.02716e-233	2.48294	0.421	0.175	3.98579e-229	Monocytes / Macrophages
JPT1	2.46275e-231	0.518146	0.39	0.145	4.84226e-227	Monocytes / Macrophages
CD53	1.82049e-230	0.314154	0.652	0.283	3.57944e-226	Monocytes / Macrophages
SCAMP2	2.47724e-230	0.414382	0.371	0.136	4.87075e-226	Monocytes / Macrophages
BST2	1.86583e-229	0.319978	0.601	0.269	3.66859e-225	Monocytes / Macrophages
LHFPL2	6.64819e-229	0.331294	0.177	0.037	1.30717e-224	Monocytes / Macrophages
GPX41	8.77344e-228	0.604171	0.844	0.595	1.72503e-223	Monocytes / Macrophages
COMT	1.04498e-227	0.532807	0.524	0.243	2.05463e-223	Monocytes / Macrophages
TLR1	2.5684e-226	0.256756	0.122	0.017	5.05e-222	Monocytes / Macrophages
NCF1	2.59655e-226	0.359188	0.284	0.085	5.10534e-222	Monocytes / Macrophages
TMEM176A1	3.11791e-225	0.46492	0.353	0.127	6.13043e-221	Monocytes / Macrophages
FMNL2	1.02395e-224	0.250106	0.179	0.038	2.01328e-220	Monocytes / Macrophages
EMILIN2	7.07486e-224	0.361269	0.217	0.056	1.39106e-219	Monocytes / Macrophages
FXYD5	1.5809e-223	0.488715	0.765	0.433	3.10837e-219	Monocytes / Macrophages
TWF2	1.68828e-223	0.439736	0.361	0.132	3.3195e-219	Monocytes / Macrophages
CST31	2.28306e-223	0.460491	0.972	0.68	4.48895e-219	Monocytes / Macrophages
MGST2	3.1413e-223	0.378393	0.426	0.169	6.17642e-219	Monocytes / Macrophages
MIS18BP1	4.49781e-223	0.421382	0.35	0.125	8.84358e-219	Monocytes / Macrophages
BLOC1S1	1.40299e-222	0.549324	0.662	0.35	2.75856e-218	Monocytes / Macrophages
RIPK2	1.51631e-222	0.442425	0.337	0.118	2.98136e-218	Monocytes / Macrophages
TPM3	2.64614e-222	0.559812	0.762	0.434	5.20285e-218	Monocytes / Macrophages
HEXA1	1.68097e-221	0.488481	0.49	0.218	3.30511e-217	Monocytes / Macrophages
THBD	1.7913e-220	0.95753	0.354	0.139	3.52205e-216	Monocytes / Macrophages
HCST	4.28077e-220	0.434721	0.686	0.333	8.41684e-216	Monocytes / Macrophages
ME1	5.18061e-220	0.257999	0.121	0.017	1.01861e-215	Monocytes / Macrophages
HSPA6	2.01892e-219	0.350018	0.196	0.046	3.9696e-215	Monocytes / Macrophages
PLEKHB2	3.59944e-219	0.412682	0.322	0.112	7.07722e-215	Monocytes / Macrophages
CXCL1	2.23724e-218	1.41355	0.23	0.066	4.39885e-214	Monocytes / Macrophages
LPXN	3.7601e-218	0.33087	0.235	0.064	7.39311e-214	Monocytes / Macrophages
NR4A2	7.56801e-218	0.641376	0.615	0.322	1.48802e-213	Monocytes / Macrophages
COLGALT1	1.12682e-217	0.322076	0.186	0.043	2.21556e-213	Monocytes / Macrophages
GNAQ	1.92108e-217	0.424886	0.35	0.129	3.77722e-213	Monocytes / Macrophages
M6PR	2.5363e-217	0.406883	0.43	0.175	4.98687e-213	Monocytes / Macrophages
REL	1.92873e-216	0.443265	0.581	0.275	3.79227e-212	Monocytes / Macrophages
SRGAP2	9.39123e-216	0.322754	0.185	0.042	1.8465e-211	Monocytes / Macrophages
C1orf54	1.66947e-215	0.445869	0.35	0.129	3.28251e-211	Monocytes / Macrophages
ANXA51	1.01569e-212	0.62987	0.794	0.501	1.99705e-208	Monocytes / Macrophages
SH3BGRL	5.79683e-212	0.516163	0.759	0.458	1.13977e-207	Monocytes / Macrophages
MAP3K8	2.30114e-210	0.544844	0.537	0.251	4.5245e-206	Monocytes / Macrophages
LAP3	4.04934e-209	0.462883	0.42	0.173	7.96181e-205	Monocytes / Macrophages
EPSTI1	5.82235e-209	0.367354	0.238	0.067	1.14479e-204	Monocytes / Macrophages
NAIP	6.30453e-209	0.338451	0.178	0.041	1.2396e-204	Monocytes / Macrophages
ME2	1.03122e-208	0.318769	0.213	0.056	2.02759e-204	Monocytes / Macrophages
JAML	3.38599e-208	0.302977	0.347	0.121	6.65753e-204	Monocytes / Macrophages
TPT1	4.51705e-208	0.438668	0.993	0.979	8.88143e-204	Monocytes / Macrophages
HIF1A	2.02804e-206	0.523681	0.512	0.242	3.98753e-202	Monocytes / Macrophages
CD93	1.49277e-205	0.430302	0.256	0.08	2.93509e-201	Monocytes / Macrophages
FOS	9.65596e-205	0.851967	0.912	0.819	1.89856e-200	Monocytes / Macrophages
NFKBIE	2.0401e-204	0.313572	0.202	0.052	4.01124e-200	Monocytes / Macrophages
PICALM	1.08241e-203	0.400273	0.372	0.145	2.12823e-199	Monocytes / Macrophages
DSE	1.38252e-203	0.422255	0.289	0.098	2.71831e-199	Monocytes / Macrophages
PRKACB	1.87e-203	0.250914	0.215	0.057	3.6768e-199	Monocytes / Macrophages
PLXND1	2.84685e-203	0.290129	0.203	0.053	5.59748e-199	Monocytes / Macrophages
DUSP1	2.92263e-202	0.603185	0.915	0.746	5.74647e-198	Monocytes / Macrophages
ATOX1	3.28315e-202	0.552489	0.57	0.294	6.45532e-198	Monocytes / Macrophages
WASHC4	8.33906e-202	0.288704	0.22	0.061	1.63963e-197	Monocytes / Macrophages
EFHD2	3.65993e-201	0.422931	0.293	0.099	7.19615e-197	Monocytes / Macrophages
LIMS1	2.77845e-200	0.43956	0.478	0.217	5.46298e-196	Monocytes / Macrophages
LTC4S	3.71218e-200	0.376591	0.262	0.083	7.29888e-196	Monocytes / Macrophages
ADGRE2	9.76121e-199	0.286448	0.146	0.029	1.91925e-194	Monocytes / Macrophages
CLIC1	5.81461e-198	0.597066	0.878	0.645	1.14327e-193	Monocytes / Macrophages
GNS	6.29536e-198	0.349603	0.282	0.094	1.23779e-193	Monocytes / Macrophages
NFKBID	7.80301e-198	0.333101	0.247	0.075	1.53423e-193	Monocytes / Macrophages
CSF3R	1.01974e-197	0.284236	0.184	0.045	2.00502e-193	Monocytes / Macrophages
ACP2	3.6982e-196	0.291634	0.211	0.058	7.27141e-192	Monocytes / Macrophages
GNB4	5.99389e-196	0.315226	0.22	0.063	1.17852e-191	Monocytes / Macrophages
GNA15	1.75057e-195	0.363517	0.182	0.045	3.44198e-191	Monocytes / Macrophages
EREG	2.56391e-194	0.75194	0.24	0.074	5.04117e-190	Monocytes / Macrophages
PLSCR1	3.04055e-194	0.456468	0.469	0.213	5.97833e-190	Monocytes / Macrophages
UBE2D1	4.91105e-193	0.399968	0.349	0.135	9.65611e-189	Monocytes / Macrophages
TRMT1	8.49789e-193	0.372491	0.217	0.062	1.67085e-188	Monocytes / Macrophages
ACER3	1.01083e-192	0.267641	0.19	0.049	1.9875e-188	Monocytes / Macrophages
SIGLEC10	1.4951e-192	0.267884	0.133	0.025	2.93967e-188	Monocytes / Macrophages
GLA	2.64348e-192	0.305209	0.225	0.066	5.19762e-188	Monocytes / Macrophages
FGD4	2.86576e-192	0.344975	0.201	0.055	5.63466e-188	Monocytes / Macrophages
H3F3A	5.27454e-192	0.447478	0.938	0.795	1.03708e-187	Monocytes / Macrophages
SOAT1	8.50342e-192	0.32305	0.276	0.092	1.67194e-187	Monocytes / Macrophages
ZNF267	3.63507e-191	0.311065	0.262	0.084	7.14727e-187	Monocytes / Macrophages
RUNX1	6.78404e-191	0.432725	0.224	0.068	1.33388e-186	Monocytes / Macrophages
CISD2	7.89247e-191	0.359367	0.334	0.127	1.55182e-186	Monocytes / Macrophages
IFNGR1	1.15766e-190	0.387077	0.575	0.287	2.27619e-186	Monocytes / Macrophages
NIPSNAP2	1.87815e-190	0.283041	0.232	0.07	3.69282e-186	Monocytes / Macrophages
DOCK2	5.05277e-190	0.281202	0.205	0.056	9.93476e-186	Monocytes / Macrophages
RGS19	1.66279e-189	0.315121	0.251	0.079	3.26938e-185	Monocytes / Macrophages
SRGAP2C	6.27353e-189	0.28383	0.197	0.053	1.2335e-184	Monocytes / Macrophages
CCL3L3	1.73667e-188	1.6237	0.144	0.031	3.41464e-184	Monocytes / Macrophages
YBX1	2.01506e-187	0.585667	0.898	0.679	3.96202e-183	Monocytes / Macrophages
BNIP3L1	1.09671e-186	0.510041	0.551	0.28	2.15636e-182	Monocytes / Macrophages
CD811	1.48433e-185	0.474086	0.505	0.249	2.91849e-181	Monocytes / Macrophages
KLF6	3.94471e-185	0.499732	0.864	0.647	7.75609e-181	Monocytes / Macrophages
MOB1A	4.72772e-185	0.426337	0.452	0.202	9.29564e-181	Monocytes / Macrophages
MANBA	2.61679e-184	0.276821	0.201	0.056	5.14513e-180	Monocytes / Macrophages
C20orf27	9.29308e-184	0.360713	0.246	0.079	1.82721e-179	Monocytes / Macrophages
SLC8A1	1.23758e-182	0.304201	0.143	0.03	2.43333e-178	Monocytes / Macrophages
ADIPOR1	1.42117e-182	0.362063	0.338	0.132	2.7943e-178	Monocytes / Macrophages
CAP1	2.41686e-182	0.517897	0.706	0.415	4.75204e-178	Monocytes / Macrophages
CFL1	3.35882e-182	0.483001	0.95	0.818	6.60411e-178	Monocytes / Macrophages
HERPUD1	3.42125e-182	0.699189	0.729	0.494	6.72686e-178	Monocytes / Macrophages
LCP1	1.02649e-181	0.283375	0.54	0.24	2.01828e-177	Monocytes / Macrophages
CXorf21	3.72473e-181	0.268188	0.108	0.017	7.32356e-177	Monocytes / Macrophages
ARPC2	3.75018e-181	0.52592	0.877	0.643	7.3736e-177	Monocytes / Macrophages
ADAM9	4.31948e-181	0.385574	0.26	0.089	8.49297e-177	Monocytes / Macrophages
ETV5	8.15408e-181	0.328773	0.142	0.03	1.60325e-176	Monocytes / Macrophages
CKLF	5.33398e-179	0.368075	0.567	0.276	1.04877e-174	Monocytes / Macrophages
TNFRSF1B	1.08398e-178	0.348591	0.308	0.113	2.13132e-174	Monocytes / Macrophages
C5AR2	2.56033e-178	0.296428	0.104	0.016	5.03411e-174	Monocytes / Macrophages
CYTH4	1.4025e-177	0.304309	0.194	0.053	2.7576e-173	Monocytes / Macrophages
MXD1	1.84141e-177	0.4067	0.258	0.088	3.62058e-173	Monocytes / Macrophages
SMIM3	4.0038e-177	0.339933	0.288	0.104	7.87227e-173	Monocytes / Macrophages
SNX6	5.39037e-177	0.415877	0.465	0.216	1.05986e-172	Monocytes / Macrophages
WAS	5.91339e-177	0.255858	0.291	0.102	1.16269e-172	Monocytes / Macrophages
SMIM30	6.79994e-177	0.28392	0.265	0.09	1.337e-172	Monocytes / Macrophages
BASP1	1.03237e-176	0.322052	0.258	0.087	2.02985e-172	Monocytes / Macrophages
SLC25A5	1.45152e-176	0.502708	0.703	0.415	2.85397e-172	Monocytes / Macrophages
CORO1C	3.1014e-176	0.336502	0.232	0.074	6.09798e-172	Monocytes / Macrophages
COMMD9	6.07576e-176	0.293229	0.246	0.081	1.19462e-171	Monocytes / Macrophages
PGLS	2.75225e-174	0.412815	0.467	0.22	5.41147e-170	Monocytes / Macrophages
SRGAP2B	4.37917e-174	0.290549	0.18	0.048	8.61032e-170	Monocytes / Macrophages
ADAM171	2.29175e-173	0.338005	0.298	0.111	4.50603e-169	Monocytes / Macrophages
CARD16	2.57925e-173	0.258987	0.429	0.182	5.07131e-169	Monocytes / Macrophages
ARRDC3	3.58699e-173	0.503814	0.419	0.191	7.05273e-169	Monocytes / Macrophages
MYO9B	7.22516e-172	0.279797	0.229	0.073	1.42061e-167	Monocytes / Macrophages
SUSD6	2.11846e-171	0.260864	0.197	0.057	4.16531e-167	Monocytes / Macrophages
MMP191	3.08654e-171	0.462434	0.2	0.06	6.06876e-167	Monocytes / Macrophages
CASP1	3.63171e-171	0.287711	0.278	0.098	7.14067e-167	Monocytes / Macrophages
LAMP21	4.04094e-171	0.410838	0.476	0.228	7.9453e-167	Monocytes / Macrophages
GNG5	1.48914e-170	0.493089	0.709	0.421	2.92795e-166	Monocytes / Macrophages
PFN1	8.39342e-170	0.536985	0.939	0.8	1.65031e-165	Monocytes / Macrophages
APH1B	5.27652e-169	0.281722	0.208	0.063	1.03747e-164	Monocytes / Macrophages
RILPL2	2.22034e-168	0.400165	0.46	0.217	4.36563e-164	Monocytes / Macrophages
CMTM7	3.04483e-168	0.266488	0.283	0.102	5.98675e-164	Monocytes / Macrophages
CCL20	3.40031e-168	1.40025	0.222	0.074	6.68568e-164	Monocytes / Macrophages
AGPAT2	7.09374e-168	0.336462	0.277	0.102	1.39477e-163	Monocytes / Macrophages
TUBA1C	7.60847e-168	0.431617	0.428	0.198	1.49598e-163	Monocytes / Macrophages
PLEKHO2	8.36134e-168	0.287283	0.186	0.052	1.64401e-163	Monocytes / Macrophages
ARL6IP1	9.30505e-168	0.283066	0.579	0.294	1.82956e-163	Monocytes / Macrophages
CEBPB1	9.37816e-168	0.702297	0.658	0.392	1.84393e-163	Monocytes / Macrophages
GLIPR1	1.39747e-167	0.334236	0.573	0.285	2.7477e-163	Monocytes / Macrophages
LGALS11	1.81612e-167	0.568835	0.949	0.773	3.57085e-163	Monocytes / Macrophages
DCK	9.17978e-167	0.25387	0.234	0.076	1.80493e-162	Monocytes / Macrophages
PLXDC21	1.98973e-166	0.339149	0.423	0.19	3.91221e-162	Monocytes / Macrophages
GABARAP	1.12489e-165	0.291196	0.238	0.08	2.21176e-161	Monocytes / Macrophages
PEPD	1.24329e-165	0.364853	0.345	0.142	2.44456e-161	Monocytes / Macrophages
ATP5MF	1.36915e-165	0.44715	0.513	0.258	2.69202e-161	Monocytes / Macrophages
TALDO1	3.64341e-164	0.469354	0.556	0.295	7.16367e-160	Monocytes / Macrophages
ELL2	5.09048e-164	0.396978	0.414	0.188	1.00089e-159	Monocytes / Macrophages
CAB39	6.45992e-164	0.2943	0.215	0.068	1.27015e-159	Monocytes / Macrophages
FEZ2	6.1815e-163	0.29335	0.335	0.136	1.21541e-158	Monocytes / Macrophages
CYB5R4	8.65229e-161	0.261681	0.212	0.067	1.70121e-156	Monocytes / Macrophages
CMTM3	3.50957e-159	0.335737	0.317	0.127	6.90051e-155	Monocytes / Macrophages
RGS18	6.59374e-159	0.256023	0.12	0.024	1.29646e-154	Monocytes / Macrophages
BAX	2.8921e-158	0.329378	0.495	0.243	5.68644e-154	Monocytes / Macrophages
ITM2B1	3.15782e-158	0.453438	0.946	0.827	6.20892e-154	Monocytes / Macrophages
TNF	1.66863e-157	0.407314	0.199	0.061	3.28086e-153	Monocytes / Macrophages
SEC14L1	1.14426e-155	0.279934	0.331	0.136	2.24984e-151	Monocytes / Macrophages
LYPLA1	1.52003e-154	0.335351	0.279	0.107	2.98867e-150	Monocytes / Macrophages
ATP1B1	5.68742e-154	0.31828	0.197	0.061	1.11826e-149	Monocytes / Macrophages
OSM	1.1074e-152	0.563547	0.156	0.042	2.17738e-148	Monocytes / Macrophages
DUSP6	2.17676e-151	0.504503	0.334	0.145	4.27994e-147	Monocytes / Macrophages
RHOA	2.61151e-151	0.470585	0.821	0.579	5.13474e-147	Monocytes / Macrophages
VSIR	2.94003e-151	0.349364	0.371	0.163	5.78069e-147	Monocytes / Macrophages
SDCCAG8	1.96201e-150	0.28974	0.293	0.117	3.8577e-146	Monocytes / Macrophages
CLTA	1.96469e-150	0.474824	0.645	0.376	3.86297e-146	Monocytes / Macrophages
MEF2C	4.87888e-150	0.373365	0.362	0.162	9.59285e-146	Monocytes / Macrophages
CANX	9.49501e-150	0.403063	0.545	0.292	1.86691e-145	Monocytes / Macrophages
ZNF706	1.18265e-149	0.438991	0.568	0.31	2.32533e-145	Monocytes / Macrophages
NOP10	2.49463e-149	0.548524	0.668	0.412	4.90495e-145	Monocytes / Macrophages
SRD5A3	3.77322e-149	0.265151	0.169	0.049	7.4189e-145	Monocytes / Macrophages
NAA20	4.27287e-149	0.350297	0.39	0.178	8.40131e-145	Monocytes / Macrophages
CD36	4.53933e-149	0.602163	0.205	0.07	8.92523e-145	Monocytes / Macrophages
SERPINB1	4.71455e-149	0.316069	0.55	0.286	9.26976e-145	Monocytes / Macrophages
UBALD2	5.8569e-147	0.286694	0.261	0.098	1.15158e-142	Monocytes / Macrophages
CD631	5.54835e-146	0.399294	0.959	0.756	1.09092e-141	Monocytes / Macrophages
ADM1	6.01205e-145	0.329758	0.322	0.136	1.18209e-140	Monocytes / Macrophages
CLEC2B	9.34019e-144	0.341106	0.621	0.333	1.83647e-139	Monocytes / Macrophages
LAMTOR4	1.04114e-143	0.429451	0.747	0.474	2.04709e-139	Monocytes / Macrophages
MPHOSPH6	1.45374e-143	0.258101	0.231	0.082	2.85835e-139	Monocytes / Macrophages
PNPLA6	1.52272e-143	0.256207	0.155	0.043	2.99398e-139	Monocytes / Macrophages
MAP1LC3B	1.64164e-143	0.434124	0.662	0.398	3.22779e-139	Monocytes / Macrophages
GADD45B1	2.07121e-143	0.524118	0.849	0.653	4.07242e-139	Monocytes / Macrophages
MCL1	8.45722e-142	0.329728	0.817	0.557	1.66286e-137	Monocytes / Macrophages
DPYSL21	1.46956e-141	0.372154	0.426	0.208	2.88946e-137	Monocytes / Macrophages
CPEB4	3.44469e-141	0.278022	0.203	0.068	6.77294e-137	Monocytes / Macrophages
SKAP2	4.40567e-141	0.3611	0.378	0.176	8.66242e-137	Monocytes / Macrophages
COX5A	6.3312e-141	0.414628	0.597	0.338	1.24484e-136	Monocytes / Macrophages
CD44	8.68764e-141	0.41075	0.747	0.459	1.70816e-136	Monocytes / Macrophages
MT-CO2	5.77118e-140	0.302558	0.977	0.971	1.13473e-135	Monocytes / Macrophages
ATF6	5.95213e-140	0.280861	0.263	0.102	1.17031e-135	Monocytes / Macrophages
ABL21	1.49965e-139	0.408188	0.279	0.114	2.94861e-135	Monocytes / Macrophages
ATP1B3	8.21804e-139	0.503595	0.615	0.37	1.61583e-134	Monocytes / Macrophages
SH3BGRL3	9.12849e-138	0.546157	0.919	0.75	1.79484e-133	Monocytes / Macrophages
INSIG1	1.0787e-137	0.699031	0.307	0.138	2.12095e-133	Monocytes / Macrophages
CYP27A11	1.93118e-137	0.478524	0.235	0.09	3.79708e-133	Monocytes / Macrophages
BACH1	4.38932e-137	0.285878	0.223	0.08	8.63029e-133	Monocytes / Macrophages
PYGL	5.20494e-137	0.251665	0.174	0.054	1.0234e-132	Monocytes / Macrophages
ARL8B	7.11155e-137	0.315341	0.25	0.097	1.39827e-132	Monocytes / Macrophages
NANS	1.23991e-136	0.289125	0.368	0.169	2.4379e-132	Monocytes / Macrophages
IRAK3	4.65527e-136	0.282359	0.237	0.089	9.1532e-132	Monocytes / Macrophages
C21	6.65126e-136	0.34615	0.197	0.067	1.30777e-131	Monocytes / Macrophages
RGL1	1.88205e-135	0.278558	0.126	0.031	3.70049e-131	Monocytes / Macrophages
CHMP1B	7.72572e-135	0.498048	0.524	0.293	1.51903e-130	Monocytes / Macrophages
SMCO4	1.34276e-134	0.301145	0.201	0.07	2.64012e-130	Monocytes / Macrophages
APH1A	5.93563e-134	0.259276	0.393	0.184	1.16706e-129	Monocytes / Macrophages
CITED2	7.03767e-134	0.326764	0.36	0.165	1.38375e-129	Monocytes / Macrophages
CORO1B	1.24763e-133	0.262564	0.394	0.185	2.45309e-129	Monocytes / Macrophages
BCAP31	1.82794e-133	0.410018	0.521	0.287	3.59409e-129	Monocytes / Macrophages
GUSB1	2.0559e-133	0.275003	0.33	0.146	4.04232e-129	Monocytes / Macrophages
RAC11	7.34469e-133	0.508793	0.71	0.444	1.44411e-128	Monocytes / Macrophages
METRNL	1.6476e-132	0.34994	0.247	0.097	3.23951e-128	Monocytes / Macrophages
SFT2D1	1.89948e-132	0.333648	0.437	0.219	3.73476e-128	Monocytes / Macrophages
POMP	5.17089e-132	0.495299	0.792	0.54	1.0167e-127	Monocytes / Macrophages
DNPH1	8.81826e-130	0.309377	0.291	0.124	1.73385e-125	Monocytes / Macrophages
C9orf72	1.07228e-129	0.314089	0.207	0.074	2.10832e-125	Monocytes / Macrophages
PHLDA1	1.16674e-129	0.367923	0.357	0.164	2.29405e-125	Monocytes / Macrophages
RIN2	5.08226e-129	0.279314	0.201	0.071	9.99274e-125	Monocytes / Macrophages
LAMTOR1	6.07546e-129	0.383507	0.577	0.328	1.19456e-124	Monocytes / Macrophages
PPIF	4.17811e-128	0.270459	0.196	0.068	8.21499e-124	Monocytes / Macrophages
TMEM219	4.52488e-128	0.349293	0.554	0.306	8.89683e-124	Monocytes / Macrophages
PDGFC	6.11411e-128	0.253108	0.108	0.025	1.20216e-123	Monocytes / Macrophages
PPP1R15A	1.26643e-127	0.443542	0.801	0.598	2.49006e-123	Monocytes / Macrophages
FES	5.1317e-127	0.27699	0.162	0.051	1.009e-122	Monocytes / Macrophages
KDM6B	8.49376e-127	0.30368	0.373	0.176	1.67004e-122	Monocytes / Macrophages
NFKB1	1.09014e-126	0.30953	0.26	0.106	2.14343e-122	Monocytes / Macrophages
ACSL3	2.16943e-126	0.277921	0.29	0.124	4.26554e-122	Monocytes / Macrophages
ATP5PD	5.19192e-125	0.288577	0.468	0.24	1.02083e-120	Monocytes / Macrophages
BEX4	1.0606e-124	0.332615	0.366	0.174	2.08535e-120	Monocytes / Macrophages
TCN2	1.23981e-124	0.282699	0.217	0.081	2.43772e-120	Monocytes / Macrophages
CAPZA1	1.43614e-123	0.322943	0.503	0.27	2.82373e-119	Monocytes / Macrophages
SERPINB9	2.90319e-123	0.336362	0.28	0.119	5.70825e-119	Monocytes / Macrophages
NRP1	6.02197e-123	0.277831	0.191	0.067	1.18404e-118	Monocytes / Macrophages
ATG3	9.45584e-123	0.288867	0.351	0.164	1.85921e-118	Monocytes / Macrophages
PARVB	1.10852e-122	0.286925	0.218	0.083	2.17958e-118	Monocytes / Macrophages
GYPC	5.40125e-122	0.393403	0.593	0.347	1.06199e-117	Monocytes / Macrophages
GLRX1	1.14764e-121	0.401378	0.521	0.288	2.25649e-117	Monocytes / Macrophages
EGR2	2.57045e-121	0.324539	0.135	0.038	5.05403e-117	Monocytes / Macrophages
SEC11A	5.00719e-121	0.370245	0.667	0.41	9.84514e-117	Monocytes / Macrophages
PTGS2	1.19244e-120	0.422718	0.195	0.072	2.34457e-116	Monocytes / Macrophages
CAPZB	7.4522e-120	0.401178	0.731	0.481	1.46525e-115	Monocytes / Macrophages
SSR1	1.95821e-117	0.28783	0.4	0.201	3.85023e-113	Monocytes / Macrophages
CD91	4.87399e-117	0.43911	0.704	0.479	9.58324e-113	Monocytes / Macrophages
STX12	1.03056e-115	0.259511	0.323	0.15	2.02629e-111	Monocytes / Macrophages
NDUFB5	1.57758e-115	0.305518	0.465	0.25	3.10184e-111	Monocytes / Macrophages
RIT1	3.44078e-115	0.250986	0.22	0.086	6.76526e-111	Monocytes / Macrophages
CAPZA2	8.85046e-115	0.273004	0.635	0.374	1.74018e-110	Monocytes / Macrophages
PRDX3	1.32274e-113	0.29893	0.403	0.206	2.60077e-109	Monocytes / Macrophages
SPG21	4.34407e-113	0.320174	0.304	0.141	8.54132e-109	Monocytes / Macrophages
TCOF1	8.43008e-113	0.257847	0.162	0.054	1.65752e-108	Monocytes / Macrophages
YWHAH	2.16725e-112	0.45462	0.439	0.239	4.26125e-108	Monocytes / Macrophages
NDUFS7	2.93863e-112	0.283855	0.496	0.272	5.77794e-108	Monocytes / Macrophages
LRRFIP1	3.31795e-111	0.335183	0.615	0.363	6.52376e-107	Monocytes / Macrophages
CLTC	1.29748e-110	0.335333	0.283	0.13	2.55111e-106	Monocytes / Macrophages
ATP5MC3	7.72017e-109	0.316746	0.482	0.261	1.51794e-104	Monocytes / Macrophages
DPP71	3.35108e-108	0.259919	0.509	0.284	6.58889e-104	Monocytes / Macrophages
PABPC1	7.37423e-108	0.320625	0.858	0.662	1.44992e-103	Monocytes / Macrophages
ACTR3	1.99138e-107	0.2869	0.554	0.316	3.91545e-103	Monocytes / Macrophages
ANXA21	1.02186e-106	0.38902	0.873	0.648	2.00919e-102	Monocytes / Macrophages
TMEM70	3.82242e-106	0.271979	0.314	0.148	7.51565e-102	Monocytes / Macrophages
HSBP11	1.0224e-105	0.320844	0.572	0.338	2.01023e-101	Monocytes / Macrophages
PGD	1.90951e-103	0.265195	0.232	0.098	3.75448e-99	Monocytes / Macrophages
ATP6AP21	3.05064e-103	0.348786	0.637	0.399	5.99817e-99	Monocytes / Macrophages
RNPEP	3.00044e-102	0.261432	0.222	0.093	5.89947e-98	Monocytes / Macrophages
APLP21	4.57155e-102	0.317384	0.667	0.418	8.98859e-98	Monocytes / Macrophages
PPP1CA	8.79211e-102	0.268996	0.511	0.288	1.7287e-97	Monocytes / Macrophages
ACTB	3.49001e-101	0.269338	0.996	0.975	6.86206e-97	Monocytes / Macrophages
COX8A	1.06039e-100	0.352584	0.746	0.507	2.08494e-96	Monocytes / Macrophages
NDUFB2	2.84153e-100	0.404079	0.722	0.495	5.58701e-96	Monocytes / Macrophages
CDC42	3.62706e-100	0.387216	0.784	0.554	7.13153e-96	Monocytes / Macrophages
IQGAP1	8.49011e-100	0.260771	0.548	0.317	1.66932e-95	Monocytes / Macrophages
SUMO3	3.25559e-99	0.28542	0.466	0.26	6.40114e-95	Monocytes / Macrophages
DNASE21	1.99368e-98	0.260278	0.302	0.146	3.91997e-94	Monocytes / Macrophages
TMEM14C	2.42245e-98	0.251692	0.528	0.304	4.76303e-94	Monocytes / Macrophages
GDI2	4.94308e-97	0.265797	0.553	0.327	9.71909e-93	Monocytes / Macrophages
RAB7A1	5.07063e-97	0.316941	0.637	0.4	9.96987e-93	Monocytes / Macrophages
LSP1	7.10567e-97	0.289751	0.548	0.319	1.39712e-92	Monocytes / Macrophages
LAMP11	1.82266e-96	0.3852	0.494	0.295	3.58371e-92	Monocytes / Macrophages
ERP44	2.71256e-96	0.259016	0.442	0.242	5.33344e-92	Monocytes / Macrophages
UQCR10	4.93782e-95	0.33037	0.666	0.433	9.70874e-91	Monocytes / Macrophages
SSR31	7.43329e-95	0.268275	0.528	0.311	1.46153e-90	Monocytes / Macrophages
COX6B1	5.98578e-94	0.355815	0.83	0.62	1.17692e-89	Monocytes / Macrophages
ARPC4	1.48551e-93	0.259396	0.522	0.304	2.92082e-89	Monocytes / Macrophages
PPIA	1.00537e-91	0.30999	0.868	0.698	1.97676e-87	Monocytes / Macrophages
PCBP1	2.07977e-91	0.301876	0.615	0.38	4.08924e-87	Monocytes / Macrophages
TUBA1B	6.12857e-91	0.405606	0.847	0.675	1.205e-86	Monocytes / Macrophages
MTPN	1.91051e-89	0.251249	0.381	0.206	3.75645e-85	Monocytes / Macrophages
TRIB11	2.49719e-89	0.311885	0.246	0.116	4.90998e-85	Monocytes / Macrophages
HIGD2A	4.79488e-89	0.260706	0.641	0.406	9.4277e-85	Monocytes / Macrophages
FOSB	1.67309e-88	0.385962	0.7	0.521	3.28962e-84	Monocytes / Macrophages
LTA4H	1.17273e-84	0.366013	0.301	0.157	2.30583e-80	Monocytes / Macrophages
MCEMP1	2.13584e-84	0.756182	0.102	0.032	4.19949e-80	Monocytes / Macrophages
CD1641	3.90395e-83	0.292265	0.61	0.389	7.67595e-79	Monocytes / Macrophages
GLIPR2	4.19294e-83	0.407922	0.324	0.176	8.24416e-79	Monocytes / Macrophages
PRR13	2.72192e-81	0.251849	0.613	0.381	5.35184e-77	Monocytes / Macrophages
COX7B	4.01545e-81	0.345436	0.724	0.505	7.89518e-77	Monocytes / Macrophages
TMBIM61	1.62694e-80	0.309598	0.764	0.558	3.19889e-76	Monocytes / Macrophages
VDAC11	1.58228e-78	0.265395	0.483	0.289	3.11107e-74	Monocytes / Macrophages
VPS29	1.15504e-77	0.260193	0.574	0.361	2.27105e-73	Monocytes / Macrophages
MT-ND1	5.30068e-77	0.260357	0.939	0.908	1.04222e-72	Monocytes / Macrophages
HSD17B111	5.61575e-77	0.292137	0.529	0.331	1.10417e-72	Monocytes / Macrophages
VEGFA1	6.80293e-77	0.315092	0.202	0.095	1.33759e-72	Monocytes / Macrophages
SDC4	7.34844e-72	0.314809	0.198	0.093	1.44485e-67	Monocytes / Macrophages
COX4I1	1.21085e-71	0.288543	0.918	0.781	2.38077e-67	Monocytes / Macrophages
GPX11	8.7091e-71	1.54428	0.312	0.228	1.71238e-66	Monocytes / Macrophages
B4GALT11	5.84796e-70	0.272842	0.336	0.19	1.14983e-65	Monocytes / Macrophages
COX5B	3.59907e-69	0.290548	0.8	0.6	7.07649e-65	Monocytes / Macrophages
PSMB3	6.94227e-68	0.268936	0.629	0.417	1.36499e-63	Monocytes / Macrophages
CALR	2.80918e-65	0.333828	0.653	0.457	5.52341e-61	Monocytes / Macrophages
ATP5MC2	2.22334e-62	0.269011	0.591	0.412	4.37153e-58	Monocytes / Macrophages
IFI6	3.31322e-62	0.359539	0.39	0.242	6.51446e-58	Monocytes / Macrophages
EGR11	3.8997e-61	0.617551	0.551	0.411	7.66758e-57	Monocytes / Macrophages
EMP31	8.70992e-60	0.374424	0.771	0.565	1.71254e-55	Monocytes / Macrophages
ZFP36L11	3.25153e-58	0.317395	0.617	0.432	6.39316e-54	Monocytes / Macrophages
PKM	5.02678e-57	0.285812	0.634	0.439	9.88366e-53	Monocytes / Macrophages
SERF21	5.81421e-57	0.297693	0.967	0.902	1.14319e-52	Monocytes / Macrophages
UQCR11	9.22354e-56	0.259882	0.811	0.633	1.81353e-51	Monocytes / Macrophages
CTNNB1	1.80067e-55	0.276176	0.419	0.266	3.54048e-51	Monocytes / Macrophages
PRDX11	9.05427e-54	0.315024	0.746	0.572	1.78025e-49	Monocytes / Macrophages
ATP5F1E	5.66484e-52	0.377146	0.652	0.562	1.11382e-47	Monocytes / Macrophages
TXN1	1.57026e-48	0.360389	0.74	0.567	3.08745e-44	Monocytes / Macrophages
[truncated: 8,595 more rows]

## Sheet: top50
Markers for clusters annotation in human PA
	p_val	avg_log2FC	pct.1	pct.2	p_val_adj	Annotation
DCN	0	5.2077	0.996	0.32	0	Fibroblasts
PLA2G2A	0	4.97381	0.929	0.189	0	Fibroblasts
CFD	0	4.7783	0.986	0.417	0	Fibroblasts
FBLN1	0	4.7771	0.98	0.159	0	Fibroblasts
SFRP2	0	4.38539	0.963	0.094	0	Fibroblasts
IGFBP6	0	4.34995	0.991	0.336	0	Fibroblasts
APOD	0	4.32742	0.911	0.149	0	Fibroblasts
SERPINF1	0	4.22932	0.986	0.197	0	Fibroblasts
MFAP5	0	4.00097	0.864	0.086	0	Fibroblasts
C1R	0	3.79524	0.99	0.209	0	Fibroblasts
RARRES1	0	3.7446	0.832	0.088	0	Fibroblasts
C1S	0	3.69823	0.981	0.148	0	Fibroblasts
CCDC80	0	3.65812	0.934	0.114	0	Fibroblasts
LUM	0	3.61575	0.982	0.245	0	Fibroblasts
ADH1B	0	3.4538	0.948	0.139	0	Fibroblasts
C3	0	3.23292	0.925	0.12	0	Fibroblasts
GSN	0	3.02106	0.974	0.415	0	Fibroblasts
SERPING1	0	3.01611	0.979	0.303	0	Fibroblasts
IGFBP5	0	2.94197	0.8	0.143	0	Fibroblasts
MMP2	0	2.88383	0.858	0.081	0	Fibroblasts
UAP1	0	2.87937	0.819	0.125	0	Fibroblasts
CYR61	0	2.87847	0.851	0.174	0	Fibroblasts
GPX3	0	2.8316	0.958	0.323	0	Fibroblasts
PCOLCE	0	2.77284	0.882	0.089	0	Fibroblasts
PLAC9	0	2.69397	0.937	0.196	0	Fibroblasts
C7	0	2.68453	0.53	0.055	0	Fibroblasts
PI16	0	2.66921	0.678	0.038	0	Fibroblasts
NNMT	0	2.66498	0.962	0.252	0	Fibroblasts
MFAP4	0	2.64749	0.912	0.154	0	Fibroblasts
PRELP	0	2.60177	0.883	0.118	0	Fibroblasts
HAS1	0	2.56578	0.531	0.03	0	Fibroblasts
CLU	0	2.54699	0.988	0.379	0	Fibroblasts
PDGFRL	0	2.48932	0.771	0.04	0	Fibroblasts
FBLN2	0	2.48261	0.801	0.06	0	Fibroblasts
MGST1	0	2.4779	0.854	0.099	0	Fibroblasts
IGFBP4	0	2.45682	0.814	0.138	0	Fibroblasts
SFRP4	0	2.44455	0.532	0.062	0	Fibroblasts
NUPR1	0	2.44106	0.967	0.336	0	Fibroblasts
TIMP3	0	2.43464	0.913	0.197	0	Fibroblasts
FGF7	0	2.41775	0.681	0.038	0	Fibroblasts
IGF1	0	2.40628	0.636	0.058	0	Fibroblasts
COL1A2	0	2.37015	0.846	0.143	0	Fibroblasts
FSTL1	0	2.34111	0.81	0.126	0	Fibroblasts
FBN1	0	2.33985	0.676	0.055	0	Fibroblasts
MEG3	0	2.32906	0.704	0.037	0	Fibroblasts
SLPI	0	2.31327	0.876	0.159	0	Fibroblasts
TNXB	0	2.27852	0.719	0.053	0	Fibroblasts
PMP22	0	2.24611	0.877	0.226	0	Fibroblasts
COL6A2	0	2.23004	0.916	0.182	0	Fibroblasts
RARRES2	0	2.21943	0.763	0.125	0	Fibroblasts
CTSK	0	2.21367	0.7	0.057	0	Fibroblasts
C1QB	0	3.74499	0.938	0.264	0	Monocytes / Macrophages
C1QA	0	3.62085	0.954	0.268	0	Monocytes / Macrophages
C1QC	0	3.59185	0.917	0.131	0	Monocytes / Macrophages
APOC1	0	3.39998	0.676	0.354	0	Monocytes / Macrophages
APOE	0	3.33843	0.639	0.279	0	Monocytes / Macrophages
CCL3	0	3.14599	0.863	0.403	0	Monocytes / Macrophages
HLA-DRA	0	3.11132	0.991	0.589	0	Monocytes / Macrophages
CD74	0	3.07566	0.995	0.678	0	Monocytes / Macrophages
HLA-DRB1	0	3.05633	0.97	0.463	0	Monocytes / Macrophages
CCL3L1	0	2.93188	0.5	0.161	0	Monocytes / Macrophages
CXCL8	0	2.91386	0.799	0.283	0	Monocytes / Macrophages
HLA-DPA1	0	2.84878	0.951	0.424	0	Monocytes / Macrophages
HLA-DPB1	0	2.74261	0.954	0.435	0	Monocytes / Macrophages
HLA-DQA1	0	2.72894	0.726	0.166	0	Monocytes / Macrophages
CXCL3	0	2.62993	0.708	0.218	0	Monocytes / Macrophages
HLA-DRB5	0	2.6256	0.659	0.169	0	Monocytes / Macrophages
MS4A6A	0	2.5447	0.86	0.134	0	Monocytes / Macrophages
SELENOP	0	2.52521	0.531	0.169	0	Monocytes / Macrophages
TYROBP	0	2.52454	0.985	0.351	0	Monocytes / Macrophages
CD14	0	2.49556	0.841	0.17	0	Monocytes / Macrophages
CCL18	0	2.47725	0.362	0.083	0	Monocytes / Macrophages
IL1B	0	2.42152	0.669	0.189	0	Monocytes / Macrophages
CCL4L2	0	2.41978	0.593	0.192	0	Monocytes / Macrophages
HLA-DQB1	0	2.3995	0.862	0.235	0	Monocytes / Macrophages
FTL	0	2.39694	1	0.99	0	Monocytes / Macrophages
CTSB	0	2.37162	0.927	0.382	0	Monocytes / Macrophages
CTSD	0	2.37002	0.878	0.5	0	Monocytes / Macrophages
MS4A4A	0	2.36665	0.768	0.082	0	Monocytes / Macrophages
HLA-DMA	0	2.35955	0.871	0.2	0	Monocytes / Macrophages
MS4A7	0	2.34242	0.805	0.097	0	Monocytes / Macrophages
AIF1	0	2.30161	0.953	0.209	0	Monocytes / Macrophages
MSR1	0	2.26689	0.707	0.06	0	Monocytes / Macrophages
FCGR2A	0	2.26149	0.766	0.095	0	Monocytes / Macrophages
CD68	0	2.20817	0.85	0.23	0	Monocytes / Macrophages
FCER1G	0	2.20415	0.968	0.297	0	Monocytes / Macrophages
VSIG4	0	2.19555	0.753	0.079	0	Monocytes / Macrophages
FOLR2	0	2.10838	0.58	0.04	0	Monocytes / Macrophages
RNASE1	0	2.0836	0.549	0.186	0	Monocytes / Macrophages
CXCL2	0	2.02584	0.791	0.325	0	Monocytes / Macrophages
SGK1	0	2.0121	0.7	0.203	0	Monocytes / Macrophages
HLA-DMB	0	1.99763	0.738	0.105	0	Monocytes / Macrophages
CD163	0	1.9385	0.709	0.076	0	Monocytes / Macrophages
MRC1	0	1.90626	0.516	0.044	0	Monocytes / Macrophages
CD83	0	1.88187	0.767	0.201	0	Monocytes / Macrophages
LGMN	0	1.87716	0.606	0.176	0	Monocytes / Macrophages
MAFB	0	1.87221	0.727	0.116	0	Monocytes / Macrophages
GPNMB1	0	1.8181	0.563	0.251	0	Monocytes / Macrophages
ACP5	0	1.80523	0.503	0.08	0	Monocytes / Macrophages
CCL4	0	1.79383	0.756	0.409	0	Monocytes / Macrophages
CAPG	0	1.78087	0.722	0.218	0	Monocytes / Macrophages
FCGR3A	0	1.75911	0.685	0.103	0	Monocytes / Macrophages
IL7R	0	2.92893	0.877	0.117	0	T cells
CD69	0	2.40025	0.887	0.264	0	T cells
KLRB1	0	2.3077	0.505	0.087	0	T cells
CXCR4	0	2.14551	0.934	0.376	0	T cells
TSC22D3	0	1.88526	0.945	0.622	0	T cells
CD3D	0	1.82896	0.715	0.12	0	T cells
CD2	0	1.7503	0.648	0.111	0	T cells
TNFAIP31	0	1.70255	0.753	0.351	0	T cells
BTG1	0	1.6754	0.926	0.645	0	T cells
BIRC3	0	1.65539	0.552	0.196	0	T cells
IL32	0	1.63247	0.816	0.3	0	T cells
CD3E	0	1.62474	0.606	0.102	0	T cells
TXNIP	0	1.5736	0.961	0.709	0	T cells
KLF61	0	1.53629	0.901	0.644	0	T cells
DNAJB1	0	1.49101	0.743	0.485	0	T cells
LTB	0	1.48763	0.353	0.052	0	T cells
JUN	0	1.47487	0.905	0.74	0	T cells
CD52	0	1.47309	0.82	0.289	0	T cells
GPR171	0	1.46765	0.356	0.042	0	T cells
TRBC2	0	1.44534	0.449	0.088	0	T cells
AC016831.5	0	1.43644	0.402	0.1	0	T cells
AC020916.1	0	1.40071	0.493	0.187	0	T cells
TRAC	0	1.39266	0.55	0.162	0	T cells
HSPA8	0	1.39009	0.849	0.663	0	T cells
AC058791.1	0	1.37952	0.355	0.093	0	T cells
PIK3IP1	0	1.35589	0.55	0.209	0	T cells
HSP90AA1	0	1.34248	0.906	0.83	0	T cells
CD3G	0	1.33419	0.382	0.054	0	T cells
BATF	0	1.32297	0.266	0.05	0	T cells
RGS11	0	1.31416	0.808	0.37	0	T cells
TUBA4A	0	1.30451	0.563	0.193	0	T cells
RHOH	0	1.27748	0.398	0.091	0	T cells
PRDM1	0	1.26929	0.392	0.122	0	T cells
CYTIP	0	1.26575	0.509	0.196	0	T cells
RPS26	0	1.24747	0.945	0.828	0	T cells
RORA	0	1.2384	0.36	0.113	0	T cells
RPS29	0	1.2185	0.993	0.976	0	T cells
TRBC1	0	1.21447	0.375	0.09	0	T cells
CRYBG1	0	1.16733	0.296	0.065	0	T cells
SRSF7	0	1.16678	0.754	0.538	0	T cells
ZFP36	0	1.15885	0.895	0.781	0	T cells
PIM2	0	1.15386	0.302	0.08	0	T cells
EVL	0	1.14178	0.507	0.202	0	T cells
SPOCK2	0	1.10735	0.323	0.057	0	T cells
ETS1	0	1.09679	0.424	0.124	0	T cells
PTPRC	0	1.08607	0.68	0.344	0	T cells
SARAF	0	1.06052	0.771	0.621	0	T cells
RPS27	0	1.0561	0.998	0.995	0	T cells
CD40LG	0	1.05444	0.208	0.007	0	T cells
CD531	0	1.04985	0.589	0.3	0	T cells
CD48	0	1.04558	0.454	0.178	0	T cells
ACTA2	0	5.43313	0.979	0.372	0	Smooth Muscle Cells 1
TAGLN	0	4.8836	0.988	0.492	0	Smooth Muscle Cells 1
TPM2	0	4.78268	0.985	0.379	0	Smooth Muscle Cells 1
MYL9	0	4.73047	0.986	0.396	0	Smooth Muscle Cells 1
ACTG2	0	4.34456	0.765	0.066	0	Smooth Muscle Cells 1
RGS5	0	4.01199	0.766	0.094	0	Smooth Muscle Cells 1
PLN	0	3.9947	0.875	0.075	0	Smooth Muscle Cells 1
CNN1	0	3.99047	0.825	0.073	0	Smooth Muscle Cells 1
PPP1R14A	0	3.9721	0.931	0.161	0	Smooth Muscle Cells 1
MYH11	0	3.90535	0.887	0.091	0	Smooth Muscle Cells 1
DSTN	0	3.48196	0.975	0.593	0	Smooth Muscle Cells 1
CALD1	0	3.36647	0.961	0.393	0	Smooth Muscle Cells 1
ADIRF	0	3.2668	0.968	0.451	0	Smooth Muscle Cells 1
CRYAB1	0	3.1706	0.85	0.251	0	Smooth Muscle Cells 1
HSPB1	0	3.15409	0.959	0.614	0	Smooth Muscle Cells 1
TPM1	0	3.11977	0.933	0.309	0	Smooth Muscle Cells 1
CSRP1	0	2.84689	0.827	0.177	0	Smooth Muscle Cells 1
MYLK	0	2.84642	0.744	0.054	0	Smooth Muscle Cells 1
NEXN	0	2.81538	0.783	0.107	0	Smooth Muscle Cells 1
RAMP1	0	2.79264	0.745	0.07	0	Smooth Muscle Cells 1
LMOD1	0	2.72388	0.717	0.051	0	Smooth Muscle Cells 1
FLNA	0	2.59119	0.813	0.26	0	Smooth Muscle Cells 1
FILIP1L	0	2.57973	0.721	0.222	0	Smooth Muscle Cells 1
MAP1B	0	2.55407	0.733	0.105	0	Smooth Muscle Cells 1
NOV	0	2.48031	0.551	0.039	0	Smooth Muscle Cells 1
MYH10	0	2.43233	0.613	0.073	0	Smooth Muscle Cells 1
SOD31	0	2.40015	0.77	0.197	0	Smooth Muscle Cells 1
LPP	0	2.3518	0.736	0.176	0	Smooth Muscle Cells 1
SPARCL11	0	2.29455	0.933	0.412	0	Smooth Muscle Cells 1
SYNPO2	0	2.28499	0.636	0.07	0	Smooth Muscle Cells 1
SORBS2	0	2.28212	0.634	0.053	0	Smooth Muscle Cells 1
ID4	0	2.24845	0.508	0.065	0	Smooth Muscle Cells 1
CSRP2	0	2.24071	0.622	0.06	0	Smooth Muscle Cells 1
ACTN1	0	2.23443	0.69	0.141	0	Smooth Muscle Cells 1
PALLD	0	2.23351	0.715	0.142	0	Smooth Muscle Cells 1
DES	0	2.22481	0.325	0.015	0	Smooth Muscle Cells 1
SMTN	0	2.20322	0.62	0.059	0	Smooth Muscle Cells 1
PPP1R12B	0	2.20129	0.635	0.064	0	Smooth Muscle Cells 1
PDLIM31	0	2.17516	0.733	0.172	0	Smooth Muscle Cells 1
FHL11	0	2.17195	0.804	0.271	0	Smooth Muscle Cells 1
PDLIM7	0	2.14499	0.717	0.167	0	Smooth Muscle Cells 1
IGFBP71	0	2.12023	0.939	0.486	0	Smooth Muscle Cells 1
SELM1	0	2.08112	0.537	0.228	0	Smooth Muscle Cells 1
SNCG	0	2.0649	0.52	0.091	0	Smooth Muscle Cells 1
TCEAL41	0	2.01879	0.739	0.339	0	Smooth Muscle Cells 1
SLMAP	0	1.99629	0.549	0.075	0	Smooth Muscle Cells 1
C11orf961	0	1.96987	0.641	0.183	0	Smooth Muscle Cells 1
MCAM	0	1.9191	0.56	0.036	0	Smooth Muscle Cells 1
MFGE81	0	1.90733	0.856	0.32	0	Smooth Muscle Cells 1
MYL6	0	1.90634	0.98	0.898	0	Smooth Muscle Cells 1
CAV1	0	1.89477	0.797	0.193	0	Smooth Muscle Cells 1
GZMK1	0	3.15286	0.825	0.092	0	T / NK cells
CCL51	0	2.85869	0.957	0.201	0	T / NK cells
GZMA1	0	2.26331	0.71	0.12	0	T / NK cells
CD8A	0	2.1252	0.459	0.032	0	T / NK cells
CST7	0	2.04783	0.66	0.121	0	T / NK cells
CD3D1	0	2.04331	0.745	0.152	0	T / NK cells
GZMH	0	1.95551	0.401	0.043	0	T / NK cells
IL321	0	1.84901	0.848	0.327	0	T / NK cells
NKG7	0	1.83408	0.682	0.126	0	T / NK cells
CD8B1	0	1.82983	0.387	0.024	0	T / NK cells
TRBC11	0	1.81153	0.446	0.1	0	T / NK cells
CD21	0	1.76227	0.625	0.145	0	T / NK cells
TRAC1	0	1.73689	0.601	0.179	0	T / NK cells
CXCR41	0	1.73599	0.897	0.412	0	T / NK cells
TRBC21	0	1.7216	0.487	0.105	0	T / NK cells
CD3E1	0	1.70563	0.589	0.133	0	T / NK cells
TUBA4A1	0	1.64731	0.579	0.213	0	T / NK cells
CRTAM	0	1.53598	0.25	0.024	0	T / NK cells
ISG201	0	1.50166	0.56	0.208	0	T / NK cells
PTPRC1	0	1.487	0.742	0.357	0	T / NK cells
CD271	0	1.43589	0.302	0.037	0	T / NK cells
CD691	0	1.40706	0.791	0.311	0	T / NK cells
HCST2	0	1.40263	0.711	0.357	0	T / NK cells
TRGC2	0	1.3957	0.248	0.024	0	T / NK cells
SH2D1A1	0	1.30324	0.288	0.044	0	T / NK cells
CD521	0	1.24909	0.723	0.331	0	T / NK cells
CD3G1	0	1.2184	0.337	0.078	0	T / NK cells
RPS261	0	1.21763	0.949	0.835	0	T / NK cells
TSC22D31	0	1.18269	0.893	0.646	0	T / NK cells
LCK1	0	1.18137	0.327	0.07	0	T / NK cells
GZMM1	0	1.17565	0.286	0.053	0	T / NK cells
HLA-A1	0	1.16201	0.991	0.895	0	T / NK cells
RGS12	0	1.14297	0.808	0.396	0	T / NK cells
RPS291	0	1.03411	0.992	0.977	0	T / NK cells
CCL41	0	1.00637	0.857	0.424	0	T / NK cells
RPS271	0	0.980659	0.998	0.995	0	T / NK cells
B2M1	0	0.945077	1	0.995	0	T / NK cells
HLA-C1	0	0.934012	0.971	0.872	0	T / NK cells
RPS15A1	0	0.887714	0.994	0.977	0	T / NK cells
DTHD1	0	0.886058	0.146	0.01	0	T / NK cells
RPL281	0	0.845975	0.992	0.966	0	T / NK cells
RPLP21	0	0.830956	0.996	0.986	0	T / NK cells
RPL27A1	0	0.820779	0.99	0.982	0	T / NK cells
RPS31	0	0.79072	0.988	0.971	0	T / NK cells
MALAT11	0	0.777397	0.999	0.991	0	T / NK cells
RPL23A1	0	0.763446	0.992	0.979	0	T / NK cells
RPL411	0	0.716807	0.998	0.997	0	T / NK cells
RPL13A1	0	0.548658	0.999	0.992	0	T / NK cells
RPL301	4.15898e-302	0.635166	0.988	0.968	8.17738e-298	T / NK cells
DUSP41	7.48994e-302	1.60816	0.334	0.082	1.47267e-297	T / NK cells
TIGIT	1.66501e-299	0.946546	0.172	0.02	3.27375e-295	T / NK cells
S100A8	0	5.98934	0.85	0.154	0	Granulocytes
S100A9	0	5.72138	0.92	0.228	0	Granulocytes
S100A12	0	4.7255	0.522	0.024	0	Granulocytes
FCN1	0	3.67805	0.902	0.041	0	Granulocytes
LYZ1	0	3.41456	0.945	0.298	0	Granulocytes
G0S21	0	3.10984	0.65	0.143	0	Granulocytes
EREG1	0	3.07274	0.715	0.066	0	Granulocytes
LST11	0	2.79989	0.931	0.206	0	Granulocytes
CTSS1	0	2.48657	0.941	0.315	0	Granulocytes
THBS12	0	2.45694	0.702	0.155	0	Granulocytes
AIF11	0	2.43377	0.971	0.291	0	Granulocytes
CSTA1	0	2.40196	0.834	0.149	0	Granulocytes
PLAUR1	0	2.33633	0.896	0.299	0	Granulocytes
FCER1G1	0	2.30863	0.983	0.371	0	Granulocytes
IL1B1	0	2.30418	0.789	0.236	0	Granulocytes
BCL2A11	0	2.29862	0.806	0.161	0	Granulocytes
STXBP21	0	2.29661	0.721	0.123	0	Granulocytes
VCAN1	0	2.25642	0.739	0.214	0	Granulocytes
SERPINA11	0	2.21288	0.811	0.138	0	Granulocytes
MNDA1	0	2.09473	0.689	0.137	0	Granulocytes
COTL11	0	2.06706	0.824	0.212	0	Granulocytes
TYROBP1	0	1.96235	0.989	0.422	0	Granulocytes
CFP	0	1.91451	0.604	0.031	0	Granulocytes
NAMPT2	0	1.91103	0.953	0.444	0	Granulocytes
IL1R2	0	1.89775	0.364	0.036	0	Granulocytes
FPR11	0	1.85732	0.689	0.095	0	Granulocytes
C5AR11	0	1.77593	0.727	0.138	0	Granulocytes
AC020656.11	0	1.75773	0.376	0.045	0	Granulocytes
PLAC8	0	1.75422	0.517	0.076	0	Granulocytes
SAT11	0	1.72376	0.986	0.786	0	Granulocytes
SRGN2	0	1.66984	0.989	0.659	0	Granulocytes
SAMSN12	0	1.66507	0.772	0.229	0	Granulocytes
APOBEC3A	0	1.63884	0.373	0.007	0	Granulocytes
RNASE2	0	1.60179	0.415	0.021	0	Granulocytes
C1orf1621	0	1.57096	0.798	0.214	0	Granulocytes
TKT1	0	1.56	0.703	0.27	0	Granulocytes
CD300E	0	1.51475	0.467	0.016	0	Granulocytes
LILRB21	0	1.50677	0.5	0.052	0	Granulocytes
PLEK1	0	1.50034	0.649	0.14	0	Granulocytes
CD141	0	1.49612	0.798	0.247	0	Granulocytes
GCA1	0	1.45955	0.55	0.121	0	Granulocytes
LILRA5	0	1.44895	0.433	0.019	0	Granulocytes
CYBB1	0	1.43967	0.598	0.11	0	Granulocytes
S100A41	0	1.43823	0.992	0.837	0	Granulocytes
MXD11	0	1.42143	0.54	0.091	0	Granulocytes
PTPRE1	0	1.41604	0.654	0.145	0	Granulocytes
CLEC7A1	0	1.40339	0.631	0.119	0	Granulocytes
TNFSF13B1	0	1.36859	0.562	0.12	0	Granulocytes
CLEC4E1	0	1.3639	0.484	0.082	0	Granulocytes
H3F3A1	0	1.33396	0.988	0.808	0	Granulocytes
CYBA1	0	1.32969	0.975	0.663	0	Granulocytes
CLDN5	0	4.5145	0.899	0.061	0	Endothelial cells 1
EDN1	0	3.93363	0.577	0.023	0	Endothelial cells 1
FCN3	0	3.82071	0.239	0.014	0	Endothelial cells 1
IGFBP3	0	3.77709	0.599	0.074	0	Endothelial cells 1
IFI27	0	3.70368	0.96	0.197	0	Endothelial cells 1
VWF	0	3.33136	0.757	0.061	0	Endothelial cells 1
EPAS11	0	3.23145	0.88	0.161	0	Endothelial cells 1
ID1	0	3.20963	0.786	0.156	0	Endothelial cells 1
CLEC14A	0	3.12415	0.758	0.031	0	Endothelial cells 1
TMEM100	0	3.04683	0.588	0.054	0	Endothelial cells 1
TM4SF11	0	3.03827	0.838	0.137	0	Endothelial cells 1
PECAM1	0	2.83658	0.819	0.121	0	Endothelial cells 1
SLC9A3R2	0	2.72331	0.57	0.059	0	Endothelial cells 1
AQP11	0	2.69751	0.706	0.108	0	Endothelial cells 1
TNFSF10	0	2.69362	0.685	0.157	0	Endothelial cells 1
CP	0	2.69027	0.447	0.013	0	Endothelial cells 1
TFPI1	0	2.67948	0.835	0.278	0	Endothelial cells 1
DEPP11	0	2.63061	0.462	0.098	0	Endothelial cells 1
RAMP21	0	2.62597	0.768	0.14	0	Endothelial cells 1
CALCRL	0	2.60426	0.696	0.048	0	Endothelial cells 1
CAVIN2	0	2.54607	0.528	0.044	0	Endothelial cells 1
PTPRB	0	2.5192	0.641	0.02	0	Endothelial cells 1
FAM107A	0	2.45736	0.625	0.049	0	Endothelial cells 1
PALMD	0	2.35088	0.54	0.027	0	Endothelial cells 1
CAV11	0	2.32872	0.853	0.221	0	Endothelial cells 1
EGFL7	0	2.28063	0.6	0.05	0	Endothelial cells 1
ENG	0	2.26923	0.675	0.157	0	Endothelial cells 1
HYAL2	0	2.26602	0.528	0.066	0	Endothelial cells 1
BMX	0	2.20384	0.485	0.008	0	Endothelial cells 1
CTNNAL11	0	2.15838	0.536	0.082	0	Endothelial cells 1
CA4	0	2.13196	0.17	0.004	0	Endothelial cells 1
BST21	0	2.10849	0.816	0.297	0	Endothelial cells 1
GNG111	0	2.02152	0.735	0.226	0	Endothelial cells 1
DKK2	0	1.9814	0.43	0.004	0	Endothelial cells 1
TSPAN7	0	1.97522	0.553	0.035	0	Endothelial cells 1
ARHGAP29	0	1.9549	0.578	0.093	0	Endothelial cells 1
ICAM2	0	1.9443	0.533	0.081	0	Endothelial cells 1
HLA-E2	0	1.93035	0.949	0.742	0	Endothelial cells 1
HSPG2	0	1.89908	0.532	0.115	0	Endothelial cells 1
LDB2	0	1.85356	0.529	0.045	0	Endothelial cells 1
CRIM11	0	1.81365	0.504	0.094	0	Endothelial cells 1
GIMAP72	0	1.80999	0.64	0.145	0	Endothelial cells 1
SRPX1	0	1.80478	0.576	0.11	0	Endothelial cells 1
RPGR	0	1.78926	0.475	0.051	0	Endothelial cells 1
IFITM31	0	1.77416	0.961	0.64	0	Endothelial cells 1
PCAT19	0	1.74928	0.496	0.026	0	Endothelial cells 1
GJA5	0	1.74843	0.421	0.019	0	Endothelial cells 1
TCF41	0	1.73738	0.642	0.187	0	Endothelial cells 1
ECSCR	0	1.72704	0.447	0.018	0	Endothelial cells 1
ANXA3	0	1.70879	0.446	0.019	0	Endothelial cells 1
PDLIM12	0	1.69868	0.715	0.275	0	Endothelial cells 1
GNLY	0	4.55975	0.716	0.052	0	NK cells
NKG71	0	3.79062	0.946	0.14	0	NK cells
GZMB1	0	3.65937	0.625	0.043	0	NK cells
KLRD11	0	3.34288	0.841	0.028	0	NK cells
PRF11	0	3.11876	0.625	0.035	0	NK cells
CD73	0	2.64327	0.727	0.087	0	NK cells
CTSW1	0	2.60679	0.604	0.039	0	NK cells
CST71	0	2.4138	0.807	0.14	0	NK cells
FGFBP2	0	2.4014	0.354	0.007	0	NK cells
CCL52	0	2.3618	0.852	0.242	0	NK cells
KLRC1	0	2.2807	0.418	0.012	0	NK cells
GZMA2	0	2.26986	0.794	0.144	0	NK cells
CD2472	0	2.24835	0.616	0.07	0	NK cells
KLRF1	0	2.23361	0.45	0.008	0	NK cells
KLRB12	0	2.15817	0.746	0.119	0	NK cells
XCL21	0	1.98397	0.369	0.03	0	NK cells
TRDC	0	1.88447	0.331	0.009	0	NK cells
CLIC3	0	1.88251	0.424	0.051	0	NK cells
HOPX	0	1.75136	0.531	0.084	0	NK cells
XCL1	0	1.67526	0.24	0.022	0	NK cells
GZMH1	0	1.64559	0.389	0.06	0	NK cells
GZMM2	0	1.48627	0.416	0.058	0	NK cells
PYHIN12	0	1.42305	0.376	0.056	0	NK cells
SAMD31	0	1.37161	0.344	0.038	0	NK cells
MATK1	0	1.35798	0.337	0.038	0	NK cells
IL2RB	0	1.33288	0.312	0.022	0	NK cells
TXK	0	1.30874	0.268	0.014	0	NK cells
TRGC1	0	1.17756	0.193	0.01	0	NK cells
TMIGD2	0	1.04948	0.197	0.007	0	NK cells
NCR3	0	1.00768	0.189	0.009	0	NK cells
S1PR5	0	0.947605	0.164	0.005	0	NK cells
CD160	0	0.859191	0.144	0.003	0	NK cells
KIR2DL4	0	0.800057	0.13	0.001	0	NK cells
PLAC81	2.11813e-307	1.67915	0.424	0.084	4.16467e-303	NK cells
HSH2D	9.62588e-297	0.915168	0.179	0.013	1.89264e-292	NK cells
CCL42	2.93042e-296	2.02582	0.901	0.443	5.76179e-292	NK cells
HCST4	3.87085e-289	1.59838	0.815	0.369	7.61086e-285	NK cells
SYTL32	9.92762e-289	1.54142	0.512	0.128	1.95197e-284	NK cells
HLA-A3	8.42329e-284	1.0675	0.991	0.9	1.65619e-279	NK cells
CMC11	1.00886e-277	2.28403	0.537	0.163	1.98363e-273	NK cells
FCRL6	6.75019e-255	0.641187	0.124	0.007	1.32722e-250	NK cells
B2M3	1.57846e-252	0.800479	1	0.995	3.10357e-248	NK cells
SLA21	2.46669e-252	0.971224	0.205	0.022	4.85002e-248	NK cells
BIN22	2.42503e-248	1.39889	0.45	0.115	4.76809e-244	NK cells
RAC22	6.77901e-245	1.52224	0.573	0.193	1.33289e-240	NK cells
TRBC12	1.04843e-239	1.24686	0.47	0.115	2.06142e-235	NK cells
IL2RG2	1.76421e-231	1.35637	0.464	0.126	3.4688e-227	NK cells
PTGDR	2.53466e-226	0.719106	0.152	0.013	4.98365e-222	NK cells
ZAP702	7.67552e-224	0.968848	0.24	0.034	1.50916e-219	NK cells
CD692	1.52285e-223	1.51323	0.791	0.334	2.99422e-219	NK cells
CXCR42	1.60554e-217	1.29619	0.88	0.436	3.15681e-213	NK cells
POSTN1	0	3.36545	0.535	0.055	0	Smooth Muscle Cells 2
FN12	0	2.98364	0.839	0.334	0	Smooth Muscle Cells 2
MGP3	0	2.8161	0.991	0.757	0	Smooth Muscle Cells 2
BGN2	0	2.76435	0.866	0.282	0	Smooth Muscle Cells 2
NDUFA4L21	0	2.59225	0.552	0.054	0	Smooth Muscle Cells 2
SULF11	0	2.50759	0.543	0.076	0	Smooth Muscle Cells 2
MFGE82	0	2.24554	0.845	0.353	0	Smooth Muscle Cells 2
AEBP12	0	2.15202	0.759	0.25	0	Smooth Muscle Cells 2
COL3A11	0	2.10244	0.564	0.123	0	Smooth Muscle Cells 2
CRTAC1	0	2.07975	0.359	0.026	0	Smooth Muscle Cells 2
CFH2	0	2.0324	0.723	0.201	0	Smooth Muscle Cells 2
LTBP2	0	1.9765	0.507	0.043	0	Smooth Muscle Cells 2
ASPN1	0	1.93848	0.569	0.096	0	Smooth Muscle Cells 2
DEPP12	0	1.88748	0.502	0.1	0	Smooth Muscle Cells 2
DKK31	0	1.85948	0.625	0.076	0	Smooth Muscle Cells 2
LTBP12	0	1.85856	0.689	0.162	0	Smooth Muscle Cells 2
AGT1	0	1.66596	0.399	0.023	0	Smooth Muscle Cells 2
GAP43	0	1.47416	0.317	0.012	0	Smooth Muscle Cells 2
THBS21	0	1.45541	0.488	0.091	0	Smooth Muscle Cells 2
KRT14	0	1.42565	0.154	0.005	0	Smooth Muscle Cells 2
C2orf401	0	1.42509	0.403	0.058	0	Smooth Muscle Cells 2
SERPINE12	0	1.40475	0.381	0.057	0	Smooth Muscle Cells 2
TNFRSF11B	0	1.36606	0.227	0.012	0	Smooth Muscle Cells 2
FAP	0	1.32095	0.349	0.014	0	Smooth Muscle Cells 2
ITGA102	0	1.31914	0.425	0.035	0	Smooth Muscle Cells 2
CAVIN31	0	1.29248	0.452	0.08	0	Smooth Muscle Cells 2
EDIL31	0	1.25349	0.419	0.034	0	Smooth Muscle Cells 2
COL8A12	0	1.22258	0.413	0.059	0	Smooth Muscle Cells 2
CDH131	0	1.22122	0.422	0.044	0	Smooth Muscle Cells 2
PPP1R14A1	0	1.11478	0.766	0.214	0	Smooth Muscle Cells 2
PTN	0	0.988023	0.21	0.01	0	Smooth Muscle Cells 2
SUGCT	0	0.960131	0.251	0.015	0	Smooth Muscle Cells 2
CDH111	0	0.935481	0.311	0.028	0	Smooth Muscle Cells 2
PDGFD	0	0.885134	0.298	0.021	0	Smooth Muscle Cells 2
TNC	0	0.851565	0.202	0.012	0	Smooth Muscle Cells 2
COL21A1	0	0.838125	0.249	0.016	0	Smooth Muscle Cells 2
SEC14L2	0	0.764104	0.196	0.012	0	Smooth Muscle Cells 2
IL34	0	0.564331	0.191	0.011	0	Smooth Muscle Cells 2
SGCG	0	0.554006	0.131	0.003	0	Smooth Muscle Cells 2
MXRA5	0	0.395617	0.121	0.002	0	Smooth Muscle Cells 2
FNDC1	0	0.313038	0.108	0.001	0	Smooth Muscle Cells 2
ADIRF1	5.10066e-300	1.69156	0.93	0.484	1.00289e-295	Smooth Muscle Cells 2
VCAM11	5.25746e-298	1.59406	0.301	0.037	1.03372e-293	Smooth Muscle Cells 2
SPARC3	3.90328e-296	1.8939	0.818	0.323	7.67463e-292	Smooth Muscle Cells 2
SGCA1	8.75263e-296	0.906643	0.345	0.047	1.72094e-291	Smooth Muscle Cells 2
TGM22	7.10571e-295	1.6391	0.611	0.161	1.39712e-290	Smooth Muscle Cells 2
IBSP	2.33325e-292	3.1185	0.196	0.015	4.58763e-288	Smooth Muscle Cells 2
CTHRC11	6.32676e-288	1.51746	0.393	0.067	1.24397e-283	Smooth Muscle Cells 2
VCAN2	6.34436e-287	1.88261	0.686	0.224	1.24743e-282	Smooth Muscle Cells 2
SMOC1	1.89884e-278	0.507877	0.11	0.004	3.73351e-274	Smooth Muscle Cells 2
COL1A21	1.15419e-277	1.86006	0.757	0.264	2.26937e-273	Smooth Muscle Cells 2
ACKR11	0	4.72039	0.69	0.035	0	Endothelial Cells 2
FABP41	0	2.88846	0.526	0.072	0	Endothelial Cells 2
TM4SF13	0	2.84473	0.822	0.152	0	Endothelial Cells 2
PLVAP1	0	2.80037	0.641	0.013	0	Endothelial Cells 2
SPRY11	0	2.71692	0.721	0.101	0	Endothelial Cells 2
GNG112	0	2.54341	0.901	0.232	0	Endothelial Cells 2
VWF1	0	2.51664	0.752	0.076	0	Endothelial Cells 2
RAMP31	0	2.34381	0.615	0.021	0	Endothelial Cells 2
IFI272	0	2.32317	0.822	0.217	0	Endothelial Cells 2
CLDN51	0	2.28756	0.772	0.082	0	Endothelial Cells 2
AQP13	0	2.24493	0.673	0.121	0	Endothelial Cells 2
ADGRL41	0	2.23391	0.594	0.019	0	Endothelial Cells 2
PECAM11	0	2.2085	0.78	0.137	0	Endothelial Cells 2
SELE	0	2.14668	0.291	0.005	0	Endothelial Cells 2
EGFL71	0	2.13127	0.663	0.06	0	Endothelial Cells 2
HYAL21	0	2.06741	0.628	0.073	0	Endothelial Cells 2
TSPAN71	0	2.03301	0.655	0.043	0	Endothelial Cells 2
EMCN1	0	1.96838	0.605	0.019	0	Endothelial Cells 2
ADAMTS9	0	1.96257	0.526	0.02	0	Endothelial Cells 2
RAMP22	0	1.88589	0.755	0.154	0	Endothelial Cells 2
CCL141	0	1.86834	0.48	0.017	0	Endothelial Cells 2
MMRN11	0	1.82227	0.293	0.01	0	Endothelial Cells 2
POSTN2	0	1.80821	0.458	0.063	0	Endothelial Cells 2
NPDC12	0	1.77149	0.646	0.132	0	Endothelial Cells 2
ECSCR.11	0	1.77009	0.359	0.013	0	Endothelial Cells 2
RBP72	0	1.73305	0.46	0.042	0	Endothelial Cells 2
PCAT191	0	1.71154	0.594	0.033	0	Endothelial Cells 2
CLEC14A1	0	1.62854	0.599	0.051	0	Endothelial Cells 2
LDB21	0	1.5919	0.573	0.054	0	Endothelial Cells 2
ECSCR1	0	1.56215	0.379	0.029	0	Endothelial Cells 2
BCAM2	0	1.54804	0.574	0.085	0	Endothelial Cells 2
NOSTRIN1	0	1.53569	0.426	0.019	0	Endothelial Cells 2
APOLD11	0	1.51097	0.457	0.035	0	Endothelial Cells 2
DNASE1L3	0	1.46634	0.235	0.012	0	Endothelial Cells 2
CALCRL1	0	1.45146	0.542	0.066	0	Endothelial Cells 2
STC1	0	1.4505	0.22	0.006	0	Endothelial Cells 2
NRN11	0	1.41755	0.463	0.023	0	Endothelial Cells 2
LIFR1	0	1.38468	0.432	0.042	0	Endothelial Cells 2
CXorf36	0	1.3674	0.446	0.006	0	Endothelial Cells 2
TMEM88	0	1.36286	0.373	0.026	0	Endothelial Cells 2
FAM110D	0	1.35372	0.324	0.007	0	Endothelial Cells 2
PALMD1	0	1.34276	0.446	0.04	0	Endothelial Cells 2
CCL23	0	1.33368	0.24	0.015	0	Endothelial Cells 2
SOX171	0	1.32585	0.303	0.012	0	Endothelial Cells 2
MPZL21	0	1.31053	0.41	0.04	0	Endothelial Cells 2
JAM21	0	1.29953	0.426	0.042	0	Endothelial Cells 2
COL15A11	0	1.29229	0.35	0.025	0	Endothelial Cells 2
CYYR11	0	1.23794	0.387	0.015	0	Endothelial Cells 2
TM4SF18	0	1.22601	0.344	0.004	0	Endothelial Cells 2
TPD52L11	0	1.1827	0.382	0.03	0	Endothelial Cells 2
FLT11	0	1.17726	0.367	0.021	0	Endothelial Cells 2
MZB1	0	1.92587	0.179	0.005	0	B cells
CD79A	0	1.82765	0.287	0.003	0	B cells
MS4A1	0	1.5652	0.182	0.006	0	B cells
DERL3	0	1.01019	0.144	0.004	0	B cells
JCHAIN	3.85051e-263	4.78071	0.241	0.02	7.57087e-259	B cells
BANK1	8.66486e-224	0.916135	0.139	0.007	1.70368e-219	B cells
IGHM	9.83224e-138	5.18104	0.219	0.032	1.93322e-133	B cells
IGHG3	8.8349e-127	5.27596	0.147	0.016	1.73712e-122	B cells
IGHG1	1.84163e-123	5.53379	0.146	0.016	3.62102e-119	B cells
IGHG4	6.74862e-123	4.24854	0.1	0.007	1.32691e-118	B cells
IGKC	1.05464e-107	7.72471	0.406	0.138	2.07363e-103	B cells
CD79B1	2.36586e-104	1.05995	0.189	0.03	4.65176e-100	B cells
P2RX5	8.84878e-89	0.64143	0.109	0.012	1.73985e-84	B cells
IGLC3	1.25473e-55	5.64322	0.136	0.028	2.46704e-51	B cells
IGLC2	2.17079e-39	6.06944	0.157	0.047	4.26821e-35	B cells
IGHA1	1.4834e-31	6.29074	0.184	0.069	2.91666e-27	B cells
MALAT14	1.90818e-31	0.90179	0.979	0.992	3.75187e-27	B cells
GNG7	1.23123e-29	0.415185	0.103	0.027	2.42085e-25	B cells
CD272	2.48411e-23	0.564398	0.155	0.058	4.88427e-19	B cells
LTB2	7.32728e-22	0.919512	0.201	0.093	1.44069e-17	B cells
ARHGAP24	4.83502e-18	0.570142	0.116	0.045	9.50661e-14	B cells
POU2F21	6.18607e-17	0.539541	0.117	0.047	1.2163e-12	B cells
SELL1	1.99849e-15	0.488472	0.117	0.049	3.92944e-11	B cells
ADAM281	1.5861e-14	0.536812	0.12	0.053	3.11858e-10	B cells
RPL374	3.51342e-13	0.426606	0.862	0.964	6.90808e-09	B cells
TPD521	2.47157e-12	0.427207	0.13	0.062	4.8596e-08	B cells
RPS122	3.77337e-12	0.361762	0.935	0.988	7.41919e-08	B cells
ORAI2	4.33831e-12	0.421688	0.116	0.054	8.52998e-08	B cells
RPS183	2.7869e-11	0.352279	0.954	0.992	5.4796e-07	B cells
SPP11	1.13066e-10	0.673776	0.296	0.212	2.22311e-06	B cells
IRF82	1.47638e-10	0.913429	0.163	0.097	2.90285e-06	B cells
AC004687.13	5.2917e-10	0.652407	0.127	0.067	1.04045e-05	B cells
FKBP23	6.64605e-10	0.297519	0.22	0.387	1.30675e-05	B cells
RPS293	1.18896e-09	0.334364	0.914	0.98	2.33773e-05	B cells
SSR41	4.3432e-09	0.669369	0.384	0.646	8.53959e-05	B cells
RPS232	2.07066e-08	0.388851	0.892	0.985	0.000407132	B cells
ATP5F1E5	4.1053e-08	0.360055	0.672	0.574	0.000807184	B cells
RPLP23	1.65836e-07	0.381474	0.932	0.989	0.00326067	B cells
MARCH12	2.45117e-07	0.422369	0.127	0.076	0.00481948	B cells
RPL303	3.75502e-07	0.328304	0.878	0.973	0.00738312	B cells
AC007952.43	1.10008e-06	0.678856	0.132	0.082	0.0216298	B cells
RPL112	1.18609e-06	0.289916	0.918	0.987	0.023321	B cells
AC025164.13	2.48828e-06	0.48159	0.111	0.065	0.0489247	B cells
RPL13A2	3.82975e-06	0.270849	0.959	0.994	0.0753006	B cells
PIM23	4.07945e-06	0.367318	0.168	0.11	0.0802102	B cells
RPL382	4.28861e-06	0.326503	0.802	0.943	0.0843226	B cells
PRKCB1	4.49312e-06	0.429198	0.105	0.062	0.0883437	B cells
RACK13	9.3578e-06	0.355165	0.624	0.59	0.183993	B cells
PPP2R5C3	1.29361e-05	0.270219	0.171	0.261	0.25435	B cells
RPS62	1.66726e-05	0.303024	0.897	0.989	0.327817	B cells
RPS273	2.08501e-05	0.272679	0.965	0.996	0.409955	B cells
FCER1A	0	3.10511	0.635	0.023	0	Dendritic Cells
HLA-DQA11	0	2.66187	0.854	0.24	0	Dendritic Cells
HLA-DQB11	0	2.62581	0.916	0.32	0	Dendritic Cells
CLEC10A1	0	2.22673	0.581	0.055	0	Dendritic Cells
CD1C	0	2.12054	0.472	0.006	0	Dendritic Cells
CCL17	0	1.97306	0.134	0.003	0	Dendritic Cells
C1orf1622	0	1.90492	0.861	0.23	0	Dendritic Cells
IL1R21	0	1.90061	0.492	0.042	0	Dendritic Cells
FCGR2B1	0	1.71397	0.58	0.072	0	Dendritic Cells
RNASE62	0	1.58029	0.726	0.147	0	Dendritic Cells
CD1E	0	1.48102	0.321	0.003	0	Dendritic Cells
LGALS21	0	1.4364	0.401	0.03	0	Dendritic Cells
PKIB1	0	1.25453	0.467	0.038	0	Dendritic Cells
CD862	0	1.22481	0.617	0.108	0	Dendritic Cells
CSF2RA2	0	1.17399	0.52	0.068	0	Dendritic Cells
MKI67	0	0.769127	0.132	0.003	0	Dendritic Cells
PLD4	0	0.744511	0.283	0.015	0	Dendritic Cells
BIRC5	0	0.739275	0.144	0.004	0	Dendritic Cells
SPIB	0	0.553417	0.187	0.007	0	Dendritic Cells
CD1B	0	0.397511	0.103	0.001	0	Dendritic Cells
FLT3	0	0.391188	0.178	0.006	0	Dendritic Cells
HLA-DPA11	2.33619e-285	2.65904	0.978	0.496	4.59341e-281	Dendritic Cells
HLA-DPB11	8.0477e-282	2.75924	0.971	0.506	1.58234e-277	Dendritic Cells
HLA-DOB	1.25454e-278	0.360294	0.132	0.004	2.46668e-274	Dendritic Cells
TOP2A	2.08601e-278	0.589115	0.117	0.003	4.10152e-274	Dendritic Cells
HLA-DQA2	8.11633e-271	1.12918	0.295	0.027	1.59583e-266	Dendritic Cells
HLA-DMA1	1.9015e-263	1.67656	0.901	0.292	3.73872e-259	Dendritic Cells
UBE2C	5.90794e-263	0.830274	0.129	0.004	1.16162e-258	Dendritic Cells
HLA-DRA2	6.78486e-260	2.53547	0.983	0.644	1.33404e-255	Dendritic Cells
CD741	4.55391e-255	2.32316	0.997	0.722	8.95389e-251	Dendritic Cells
MIR181A1HG	7.65957e-255	0.619721	0.295	0.029	1.50602e-250	Dendritic Cells
HLA-DMB1	2.42291e-250	1.43701	0.76	0.191	4.76393e-246	Dendritic Cells
HLA-DRB11	5.89825e-247	2.21948	0.974	0.533	1.15971e-242	Dendritic Cells
PHACTR12	6.45749e-245	1.34948	0.593	0.123	1.26967e-240	Dendritic Cells
JAML4	1.90721e-243	1.3319	0.647	0.144	3.74995e-239	Dendritic Cells
LYZ2	5.09385e-238	2.13319	0.885	0.319	1.00155e-233	Dendritic Cells
GAPT1	2.20113e-236	0.648347	0.237	0.02	4.32786e-232	Dendritic Cells
LST12	1.55223e-233	1.27494	0.808	0.23	3.05199e-229	Dendritic Cells
CPVL2	2.8926e-225	1.81053	0.686	0.181	5.68742e-221	Dendritic Cells
C15orf482	7.24682e-225	1.73799	0.484	0.087	1.42487e-220	Dendritic Cells
HAVCR22	1.79391e-223	0.901159	0.496	0.09	3.52719e-219	Dendritic Cells
GPR1832	1.35083e-220	1.99537	0.804	0.267	2.656e-216	Dendritic Cells
LY862	1.50905e-218	0.983852	0.597	0.127	2.9671e-214	Dendritic Cells
NUSAP1	2.86894e-215	0.827401	0.165	0.01	5.64091e-211	Dendritic Cells
AC004817.3	3.90233e-215	0.56002	0.201	0.015	7.67276e-211	Dendritic Cells
AREG2	7.11669e-214	2.42452	0.767	0.26	1.39928e-209	Dendritic Cells
CLEC7A2	1.55782e-213	1.03289	0.604	0.135	3.06299e-209	Dendritic Cells
HLA-DRB51	7.27808e-213	2.39448	0.731	0.234	1.43102e-208	Dendritic Cells
PKP2	3.59791e-208	0.413937	0.194	0.015	7.07421e-204	Dendritic Cells
CEACAM41	4.12553e-207	0.420235	0.218	0.019	8.11162e-203	Dendritic Cells
IFI302	1.08608e-203	1.02999	0.439	0.078	2.13545e-199	Dendritic Cells
SFTPB	0	6.47007	0.875	0.064	0	Epithelial
SFTPA1	0	6.4352	0.793	0.076	0	Epithelial
SFTPA2	0	6.24417	0.78	0.074	0	Epithelial
NAPSA	0	4.94366	0.78	0.024	0	Epithelial
PGC	0	4.88833	0.7	0.019	0	Epithelial
SFTPD	0	4.1911	0.765	0.014	0	Epithelial
SFTA2	0	4.0575	0.817	0.014	0	Epithelial
HOPX1	0	3.46685	0.866	0.089	0	Epithelial
SCGB3A2	0	3.44484	0.399	0.013	0	Epithelial
CYB5A2	0	3.35417	0.935	0.238	0	Epithelial
SLC34A2	0	3.13887	0.769	0.004	0	Epithelial
WFDC2	0	3.03923	0.787	0.016	0	Epithelial
PIGR	0	2.87279	0.72	0.006	0	Epithelial
MUC1	0	2.84206	0.774	0.016	0	Epithelial
CXCL17	0	2.8116	0.763	0.005	0	Epithelial
AGR3	0	2.69429	0.703	0.004	0	Epithelial
KRT19	0	2.67519	0.733	0.018	0	Epithelial
KRT182	0	2.66864	0.825	0.034	0	Epithelial
AGER	0	2.53795	0.226	0.007	0	Epithelial
FXYD3	0	2.52368	0.8	0.006	0	Epithelial
GKN2	0	2.47648	0.64	0.002	0	Epithelial
PEBP4	0	2.4734	0.713	0.01	0	Epithelial
AQP31	0	2.31731	0.703	0.043	0	Epithelial
KRT7	0	2.27234	0.58	0.009	0	Epithelial
KRT81	0	2.22101	0.787	0.032	0	Epithelial
SFTA3	0	2.21931	0.737	0.004	0	Epithelial
S100A14	0	2.19646	0.739	0.003	0	Epithelial
ELF3	0	2.08214	0.621	0.005	0	Epithelial
LMO71	0	2.05827	0.642	0.03	0	Epithelial
SDR16C5	0	2.03869	0.681	0.003	0	Epithelial
AGR2	0	2.02684	0.588	0.004	0	Epithelial
PLA2G1B	0	1.89816	0.593	0.002	0	Epithelial
LAMP3	0	1.88336	0.631	0.005	0	Epithelial
WIF1	0	1.87733	0.573	0.003	0	Epithelial
FOLR1	0	1.85591	0.692	0.004	0	Epithelial
LRRK21	0	1.82538	0.627	0.045	0	Epithelial
ABCA3	0	1.80565	0.616	0.01	0	Epithelial
SDC41	0	1.79784	0.748	0.097	0	Epithelial
TCIM2	0	1.78913	0.491	0.035	0	Epithelial
TACSTD2	0	1.78113	0.524	0.025	0	Epithelial
FGG	0	1.76129	0.256	0.002	0	Epithelial
TSTD13	0	1.71197	0.832	0.151	0	Epithelial
MACROD2	0	1.69282	0.56	0.004	0	Epithelial
CLDN18	0	1.69234	0.562	0.002	0	Epithelial
CLDN4	0	1.68739	0.625	0.003	0	Epithelial
C19orf331	0	1.68378	0.545	0.023	0	Epithelial
HHIP	0	1.65646	0.528	0.009	0	Epithelial
SFTA1P	0	1.65631	0.53	0.008	0	Epithelial
DHCR24	0	1.64679	0.649	0.019	0	Epithelial
LPCAT1	0	1.6432	0.614	0.049	0	Epithelial
SELENBP12	0	1.57759	0.709	0.113	0	Epithelial
TPSB2	0	8.09213	0.984	0.037	0	Mast cells
TPSAB1	0	7.77542	1	0.022	0	Mast cells
CPA3	0	4.66255	0.955	0.004	0	Mast cells
HPGDS	0	3.86903	0.907	0.033	0	Mast cells
MS4A2	0	3.4504	0.802	0.002	0	Mast cells
RHEX	0	3.35583	0.735	0.002	0	Mast cells
CTSG	0	3.19103	0.278	0.004	0	Mast cells
VWA5A	0	2.9232	0.732	0.038	0	Mast cells
RGS131	0	2.92116	0.671	0.007	0	Mast cells
KIT	0	2.80686	0.665	0.002	0	Mast cells
HPGD1	0	2.71478	0.61	0.063	0	Mast cells
GATA21	0	2.62945	0.645	0.02	0	Mast cells
ADCYAP1	0	2.46158	0.259	0.001	0	Mast cells
SLC18A2	0	2.35961	0.53	0.001	0	Mast cells
IL1RL11	0	2.33354	0.636	0.016	0	Mast cells
AL157895.1	0	2.08242	0.431	0.001	0	Mast cells
FCER1A1	0	1.87063	0.514	0.032	0	Mast cells
HDC	0	1.86365	0.406	0.001	0	Mast cells
MAOB2	0	1.82404	0.495	0.022	0	Mast cells
TPSD1	0	1.70392	0.403	0.001	0	Mast cells
AC106739.1	0	1.36717	0.268	0.003	0	Mast cells
GCSAML	0	0.954159	0.201	0	0	Mast cells
SLC45A3	0	0.941547	0.198	0.002	0	Mast cells
MYB	0	0.763639	0.153	0.001	0	Mast cells
CDK15	0	0.753606	0.147	0.002	0	Mast cells
LTC4S3	4.04079e-264	2.25326	0.677	0.104	7.945e-260	Mast cells
RAB27B	1.18743e-250	0.880448	0.198	0.007	2.33473e-246	Mast cells
AC020571.1	1.02147e-217	0.762771	0.137	0.004	2.00841e-213	Mast cells
AL078590.3	1.88483e-214	0.717231	0.131	0.003	3.70595e-210	Mast cells
SMYD3	9.8103e-210	1.43497	0.358	0.032	1.9289e-205	Mast cells
TMEM233	4.64519e-194	1.01167	0.236	0.015	9.13338e-190	Mast cells
ALOX5AP3	8.15652e-178	2.1614	0.882	0.273	1.60373e-173	Mast cells
ACOT7	2.13478e-168	1.40884	0.304	0.029	4.19741e-164	Mast cells
GRAP2	1.64945e-164	1.22449	0.288	0.026	3.24315e-160	Mast cells
CADPS	8.06775e-157	0.630746	0.134	0.005	1.58628e-152	Mast cells
CD693	5.51886e-153	2.28337	0.942	0.347	1.08512e-148	Mast cells
SLC26A21	6.82564e-144	1.43009	0.323	0.038	1.34206e-139	Mast cells
BTK3	1.43618e-141	1.31759	0.361	0.049	2.82381e-137	Mast cells
P2RX1	1.51838e-141	0.781324	0.179	0.012	2.98543e-137	Mast cells
RGS24	5.92754e-138	2.467	0.907	0.409	1.16547e-133	Mast cells
RGS15	1.50664e-134	2.09716	0.955	0.426	2.96236e-130	Mast cells
AREG3	3.26206e-134	2.55101	0.812	0.265	6.41387e-130	Mast cells
CAVIN22	3.11396e-132	1.81273	0.406	0.063	6.12266e-128	Mast cells
STAP1	7.20741e-132	0.523039	0.102	0.004	1.41712e-127	Mast cells
TESPA11	1.43268e-130	1.02511	0.262	0.027	2.81694e-126	Mast cells
CAPG3	3.6687e-117	1.75343	0.799	0.291	7.21341e-113	Mast cells
C5orf30	1.63281e-116	0.697474	0.15	0.01	3.21044e-112	Mast cells
PTMA5	4.1254e-114	1.05711	1	0.977	8.11136e-110	Mast cells
ALOX53	7.18081e-112	1.43274	0.425	0.084	1.41189e-107	Mast cells
RPL342	1.30416e-109	0.831818	1	0.99	2.56425e-105	Mast cells
SMIM11	1.67075e-108	1.02891	0.201	0.019	3.28503e-104	Mast cells
