# Supplementary material for: Single-cell transcriptomics reveals skewed cellular communication and phenotypic shift in pulmonary artery remodeling
Source: JCI Insight. 2022 Oct 24;7(20):e153471. doi: 10.1172/jci.insight.153471 (PMC9714792; doi:10.1172/jci.insight.153471)
Supplement: Supplemental table 2 [file jciinsight-7-153471-s109.xlsx]

## Sheet: LR_Donor
Ligand receptor analysis of healthy PA resident cells
	Source	Ligand	Receptor	Target	Weight
2	S:Fibro	TIMP1	CD63	T:Fibro	3.87442
4	S:Fibro	PLTP	ABCA1	T:Fibro	2.32531
7	S:Fibro	LAMA2	RPSA	T:Fibro	1.88939
9	S:Fibro	IL6	IL6ST	T:Fibro	1.77012
14	S:Fibro	GAS6	AXL	T:Fibro	2.37706
15	S:Fibro	PROS1	AXL	T:Fibro	2.59635
20	S:Fibro	MMP2	SDC2	T:Fibro	4.25443
21	S:Fibro	FGF7	NRP1	T:Fibro	2.88142
22	S:Fibro	SEMA3C	NRP1	T:Fibro	2.02837
25	S:Fibro	FGF7	FGFR1	T:Fibro	4.53675
26	S:Fibro	F10	F3	T:Fibro	3.37403
27	S:Fibro	IL6	F3	T:Fibro	1.72156
28	S:Fibro	TFPI	F3	T:Fibro	2.54516
29	S:Fibro	EFEMP2	PLSCR4	T:Fibro	1.61631
32	S:Fibro	THBS2	CD47	T:Fibro	1.64497
34	S:Fibro	COL1A1	DDR2	T:Fibro	3.06416
35	S:Fibro	COL3A1	DDR2	T:Fibro	3.15048
37	S:Fibro	COL1A1	CD44	T:Fibro	1.60368
38	S:Fibro	COL1A2	CD44	T:Fibro	2.67849
44	S:Fibro	C3	IFITM1	T:Fibro	3.96503
45	S:Fibro	C3	CD81	T:Fibro	4.14587
46	S:Fibro	C3	CD46	T:Fibro	3.70896
48	S:Fibro	IGF1	INSR	T:Fibro	3.5189
49	S:Fibro	IGF2	INSR	T:Fibro	1.52003
51	S:Fibro	APP	NCSTN	T:Fibro	1.93791
54	S:Fibro	CYR61	CAV1	T:Fibro	1.66433
58	S:Fibro	APOD	LEPR	T:Fibro	5.4654
59	S:Fibro	ANXA1	EGFR	T:Fibro	1.58378
60	S:Fibro	DCN	EGFR	T:Fibro	5.69714
61	S:Fibro	EFEMP1	EGFR	T:Fibro	3.03472
66	S:Fibro	VEGFA	EGFR	T:Fibro	1.62973
67	S:Fibro	ADM	RAMP2	T:Fibro	2.1349
69	S:Fibro	CYR61	ITGB5	T:Fibro	3.61518
77	S:Fibro	COL1A1	ITGB1	T:Fibro	2.05005
78	S:Fibro	COL1A2	ITGB1	T:Fibro	3.08886
79	S:Fibro	COL3A1	ITGB1	T:Fibro	2.06038
83	S:Fibro	COL6A1	ITGB1	T:Fibro	2.36566
84	S:Fibro	COL6A2	ITGB1	T:Fibro	2.53401
85	S:Fibro	COL6A3	ITGB1	T:Fibro	1.9756
87	S:Fibro	FBLN1	ITGB1	T:Fibro	4.37863
88	S:Fibro	FBN1	ITGB1	T:Fibro	2.89327
92	S:Fibro	LAMA2	ITGB1	T:Fibro	1.82093
94	S:Fibro	LAMC1	ITGB1	T:Fibro	1.52677
95	S:Fibro	LGALS3BP	ITGB1	T:Fibro	1.90478
99	S:Fibro	THBS2	ITGB1	T:Fibro	1.64155
107	S:Fibro	COL1A1	ITGAV	T:Fibro	2.3419
108	S:Fibro	COL1A2	ITGAV	T:Fibro	3.41671
110	S:Fibro	CYR61	ITGAV	T:Fibro	3.43969
111	S:Fibro	FBN1	ITGAV	T:Fibro	3.23712
113	S:Fibro	LAMC1	ITGAV	T:Fibro	1.82962
114	S:Fibro	MFGE8	ITGAV	T:Fibro	1.87434
117	S:Fibro	VTN	ITGAV	T:Fibro	1.52058
119	S:Fibro	COL1A1	ITGA5	T:Fibro	2.20077
121	S:Fibro	CYR61	ITGA5	T:Fibro	2.47856
122	S:Fibro	FBN1	ITGA5	T:Fibro	3.07899
126	S:Fibro	A2M	LRP1	T:Fibro	2.238
127	S:Fibro	APOE	LRP1	T:Fibro	1.56478
128	S:Fibro	APP	LRP1	T:Fibro	3.25839
129	S:Fibro	C3	LRP1	T:Fibro	5.07733
130	S:Fibro	CALR	LRP1	T:Fibro	2.36143
131	S:Fibro	CTGF	LRP1	T:Fibro	2.85367
132	S:Fibro	LRPAP1	LRP1	T:Fibro	3.12495
133	S:Fibro	PLAT	LRP1	T:Fibro	3.99305
134	S:Fibro	PSAP	LRP1	T:Fibro	2.19599
135	S:Fibro	SERPINE2	LRP1	T:Fibro	2.29652
136	S:Fibro	TFPI	LRP1	T:Fibro	2.26133
137	S:Fibro	THBS1	LRP1	T:Fibro	2.41728
3	S:Fibro	TIMP1	CD63	T:Mono / Macs	2.82269
5	S:Fibro	VCAN	TLR2	T:Mono / Macs	1.67926
6	S:Fibro	SEMA3C	PLXND1	T:Mono / Macs	2.26671
10	S:Fibro	RARRES2	CCRL2	T:Mono / Macs	3.14437
11	S:Fibro	PLTP	ABCA1	T:Mono / Macs	2.63484
12	S:Fibro	LRPAP1	SORT1	T:Mono / Macs	1.68507
13	S:Fibro	LAMA2	RPSA	T:Mono / Macs	1.85882
17	S:Fibro	HP	ASGR1	T:Mono / Macs	1.55793
221	S:Fibro	RPS19	C5AR1	T:Mono / Macs	1.58033
251	S:Fibro	FN1	PLAUR	T:Mono / Macs	2.43161
261	S:Fibro	VTN	PLAUR	T:Mono / Macs	3.23004
281	S:Fibro	MMP2	SDC2	T:Mono / Macs	3.46353
291	S:Fibro	FIGF	NRP2	T:Mono / Macs	2.10706
30	S:Fibro	SEMA3C	NRP2	T:Mono / Macs	2.63052
31	S:Fibro	VEGFA	NRP2	T:Mono / Macs	1.81579
321	S:Fibro	FGF7	NRP1	T:Mono / Macs	3.2153
33	S:Fibro	SEMA3C	NRP1	T:Mono / Macs	2.36225
341	S:Fibro	VEGFA	NRP1	T:Mono / Macs	1.56652
351	S:Fibro	VEGFB	NRP1	T:Mono / Macs	1.62371
381	S:Fibro	SLPI	CD4	T:Mono / Macs	2.34181
40	S:Fibro	RSPO3	SDC4	T:Mono / Macs	1.64208
441	S:Fibro	CSF1	CSF1R	T:Mono / Macs	2.77409
47	S:Fibro	THBS2	CD47	T:Mono / Macs	2.08669
491	S:Fibro	COL1A1	CD36	T:Mono / Macs	2.94469
50	S:Fibro	COL1A2	CD36	T:Mono / Macs	4.0105
511	S:Fibro	THBS1	CD36	T:Mono / Macs	1.90332
52	S:Fibro	COL14A1	CD44	T:Mono / Macs	2.63431
53	S:Fibro	COL1A1	CD44	T:Mono / Macs	3.5838
541	S:Fibro	COL1A2	CD44	T:Mono / Macs	4.65861
55	S:Fibro	FN1	CD44	T:Mono / Macs	2.08504
56	S:Fibro	HAS2	CD44	T:Mono / Macs	2.53424
581	S:Fibro	VCAN	CD44	T:Mono / Macs	2.25849
601	S:Fibro	CCL2	CCR1	T:Mono / Macs	1.87036
63	S:Fibro	C3	ITGB2	T:Mono / Macs	4.75971
64	S:Fibro	CTGF	ITGB2	T:Mono / Macs	2.27905
65	S:Fibro	CYR61	ITGB2	T:Mono / Macs	4.18181
661	S:Fibro	F10	ITGB2	T:Mono / Macs	3.07558
671	S:Fibro	HP	ITGB2	T:Mono / Macs	2.02331
68	S:Fibro	ICAM1	ITGB2	T:Mono / Macs	2.09619
691	S:Fibro	PLAT	ITGB2	T:Mono / Macs	3.36542
70	S:Fibro	SPON2	ITGB2	T:Mono / Macs	2.91205
71	S:Fibro	C3	ITGAX	T:Mono / Macs	4.22237
72	S:Fibro	ICAM1	ITGAX	T:Mono / Macs	1.50886
73	S:Fibro	C3	ITGAM	T:Mono / Macs	4.46707
74	S:Fibro	CFH	ITGAM	T:Mono / Macs	2.71656
75	S:Fibro	CTGF	ITGAM	T:Mono / Macs	1.94441
76	S:Fibro	CYR61	ITGAM	T:Mono / Macs	3.84317
771	S:Fibro	F10	ITGAM	T:Mono / Macs	2.74295
781	S:Fibro	HP	ITGAM	T:Mono / Macs	1.72768
791	S:Fibro	ICAM1	ITGAM	T:Mono / Macs	1.75456
80	S:Fibro	PLAT	ITGAM	T:Mono / Macs	3.02979
81	S:Fibro	SPON2	ITGAM	T:Mono / Macs	2.57642
82	S:Fibro	C3	CD81	T:Mono / Macs	3.89924
831	S:Fibro	C3	CD46	T:Mono / Macs	3.71405
841	S:Fibro	C3	C3AR1	T:Mono / Macs	5.12757
86	S:Fibro	COL1A1	CD93	T:Mono / Macs	2.40002
871	S:Fibro	COL1A2	CD93	T:Mono / Macs	3.48683
98	S:Fibro	APP	NCSTN	T:Mono / Macs	1.63874
991	S:Fibro	ANXA1	FPR3	T:Mono / Macs	1.9683
100	S:Fibro	HEBP1	FPR3	T:Mono / Macs	1.76028
101	S:Fibro	ANXA1	FPR2	T:Mono / Macs	1.55898
102	S:Fibro	APP	FPR2	T:Mono / Macs	1.91458
103	S:Fibro	ANXA1	FPR1	T:Mono / Macs	2.31578
1101	S:Fibro	COL1A2	ITGB1	T:Mono / Macs	2.29825
115	S:Fibro	COL6A1	ITGB1	T:Mono / Macs	1.57505
116	S:Fibro	COL6A2	ITGB1	T:Mono / Macs	1.7434
1191	S:Fibro	FBLN1	ITGB1	T:Mono / Macs	3.58802
120	S:Fibro	FBN1	ITGB1	T:Mono / Macs	2.10266
1371	S:Fibro	COL1A1	ITGA5	T:Mono / Macs	1.9882
139	S:Fibro	CYR61	ITGA5	T:Mono / Macs	2.26599
140	S:Fibro	FBN1	ITGA5	T:Mono / Macs	2.86642
147	S:Fibro	C3	LRP1	T:Mono / Macs	3.11321
151	S:Fibro	PLAT	LRP1	T:Mono / Macs	2.02893
1	S:Fibro	TNFSF12	TNFRSF12A	T:SMC 1	2.45808
23	S:Fibro	TIMP1	CD63	T:SMC 1	2.44483
36	S:Fibro	THBS2	NOTCH3	T:SMC 1	2.91667
410	S:Fibro	RSPO3	LGR6	T:SMC 1	2.07682
610	S:Fibro	MFGE8	PDGFRB	T:SMC 1	2.92386
710	S:Fibro	PDAP1	PDGFRB	T:SMC 1	2.1627
8	S:Fibro	LRPAP1	SORT1	T:SMC 1	2.02718
1110	S:Fibro	LAMA2	ITGA7	T:SMC 1	2.81806
124	S:Fibro	LAMC1	ITGA7	T:SMC 1	2.4989
211	S:Fibro	FN1	ITGA8	T:SMC 1	2.59878
222	S:Fibro	VTN	ITGA8	T:SMC 1	3.04421
24	S:Fibro	MMP2	SDC2	T:SMC 1	4.06069
252	S:Fibro	FGF7	FGFR1	T:SMC 1	3.10059
292	S:Fibro	RSPO3	SDC4	T:SMC 1	1.60489
352	S:Fibro	THBS2	CD47	T:SMC 1	1.65767
371	S:Fibro	COL1A1	ITGA1	T:SMC 1	3.07407
382	S:Fibro	COL1A2	ITGA1	T:SMC 1	4.13388
39	S:Fibro	COL4A1	ITGA1	T:SMC 1	1.60158
401	S:Fibro	COL5A1	ITGA1	T:SMC 1	2.12994
41	S:Fibro	COL5A2	ITGA1	T:SMC 1	2.24966
42	S:Fibro	COL6A1	ITGA1	T:SMC 1	3.42168
43	S:Fibro	COL6A2	ITGA1	T:SMC 1	3.58703
442	S:Fibro	COL6A3	ITGA1	T:SMC 1	3.02762
451	S:Fibro	FIGF	ITGA1	T:SMC 1	2.34743
461	S:Fibro	LAMA2	ITGA1	T:SMC 1	2.86395
471	S:Fibro	LAMC1	ITGA1	T:SMC 1	2.54979
481	S:Fibro	COL1A1	DDR2	T:SMC 1	1.77774
492	S:Fibro	COL3A1	DDR2	T:SMC 1	1.86406
521	S:Fibro	COL1A2	CD44	T:SMC 1	2.18177
582	S:Fibro	C3	CD81	T:SMC 1	3.68266
591	S:Fibro	C3	CD46	T:SMC 1	3.83265
62	S:Fibro	IGF1	INSR	T:SMC 1	3.55628
631	S:Fibro	IGF2	INSR	T:SMC 1	1.55741
651	S:Fibro	APP	CAV1	T:SMC 1	2.98961
662	S:Fibro	BST1	CAV1	T:SMC 1	2.54904
672	S:Fibro	CYR61	CAV1	T:SMC 1	4.71165
692	S:Fibro	ICAM1	CAV1	T:SMC 1	2.59503
701	S:Fibro	PTGS2	CAV1	T:SMC 1	2.19244
711	S:Fibro	ADAM15	ITGB1	T:SMC 1	2.3493
721	S:Fibro	ADAM17	ITGB1	T:SMC 1	2.26133
731	S:Fibro	ADAM9	ITGB1	T:SMC 1	1.71667
751	S:Fibro	COL1A1	ITGB1	T:SMC 1	3.71627
761	S:Fibro	COL1A2	ITGB1	T:SMC 1	4.75508
772	S:Fibro	COL3A1	ITGB1	T:SMC 1	3.7266
782	S:Fibro	COL4A1	ITGB1	T:SMC 1	2.20478
792	S:Fibro	COL5A1	ITGB1	T:SMC 1	2.74414
801	S:Fibro	COL5A2	ITGB1	T:SMC 1	2.86487
811	S:Fibro	COL6A1	ITGB1	T:SMC 1	4.03189
821	S:Fibro	COL6A2	ITGB1	T:SMC 1	4.20024
832	S:Fibro	COL6A3	ITGB1	T:SMC 1	3.64182
842	S:Fibro	CXCL12	ITGB1	T:SMC 1	1.93834
851	S:Fibro	FBLN1	ITGB1	T:SMC 1	6.04485
861	S:Fibro	FBN1	ITGB1	T:SMC 1	4.55949
872	S:Fibro	FIGF	ITGB1	T:SMC 1	2.94864
881	S:Fibro	FN1	ITGB1	T:SMC 1	2.22451
89	S:Fibro	HSPG2	ITGB1	T:SMC 1	2.34769
90	S:Fibro	LAMA2	ITGB1	T:SMC 1	3.48716
91	S:Fibro	LAMA4	ITGB1	T:SMC 1	2.08212
921	S:Fibro	LAMC1	ITGB1	T:SMC 1	3.19299
93	S:Fibro	LGALS3BP	ITGB1	T:SMC 1	3.57101
941	S:Fibro	NID1	ITGB1	T:SMC 1	3.0343
951	S:Fibro	TGM2	ITGB1	T:SMC 1	1.90834
96	S:Fibro	THBS1	ITGB1	T:SMC 1	2.34591
97	S:Fibro	THBS2	ITGB1	T:SMC 1	3.30777
981	S:Fibro	TIMP2	ITGB1	T:SMC 1	3.1661
992	S:Fibro	VCAN	ITGB1	T:SMC 1	2.23297
1001	S:Fibro	VEGFA	ITGB1	T:SMC 1	2.64937
1011	S:Fibro	VTN	ITGB1	T:SMC 1	2.47895
105	S:Fibro	COL1A1	ITGAV	T:SMC 1	2.3532
106	S:Fibro	COL1A2	ITGAV	T:SMC 1	3.42801
1081	S:Fibro	CYR61	ITGAV	T:SMC 1	3.45098
109	S:Fibro	FBN1	ITGAV	T:SMC 1	3.24842
1111	S:Fibro	LAMC1	ITGAV	T:SMC 1	1.84092
112	S:Fibro	MFGE8	ITGAV	T:SMC 1	1.88564
1151	S:Fibro	VTN	ITGAV	T:SMC 1	1.53187
1171	S:Fibro	COL1A1	ITGA5	T:SMC 1	2.81158
118	S:Fibro	CTGF	ITGA5	T:SMC 1	1.63561
1192	S:Fibro	CYR61	ITGA5	T:SMC 1	3.08936
1201	S:Fibro	FBN1	ITGA5	T:SMC 1	3.6898
1211	S:Fibro	FIGF	ITGA5	T:SMC 1	2.07595
123	S:Fibro	VTN	ITGA5	T:SMC 1	1.92425
1271	S:Fibro	C3	LRP1	T:SMC 1	2.72445
1311	S:Fibro	PLAT	LRP1	T:SMC 1	1.64016
210	S:Fibro	LAMA2	RPSA	T:T / NK cells	3.03175
310	S:Fibro	LAMB2	RPSA	T:T / NK cells	2.36467
510	S:Fibro	IL18	CD48	T:T / NK cells	2.4079
611	S:Fibro	ICAM1	ITGAL	T:T / NK cells	1.91811
810	S:Fibro	ICAM1	IL2RG	T:T / NK cells	2.23511
141	S:Fibro	CXCL12	CXCR4	T:T / NK cells	4.19036
171	S:Fibro	THBS2	CD47	T:T / NK cells	1.60516
19	S:Fibro	COL14A1	CD44	T:T / NK cells	1.72556
201	S:Fibro	COL1A1	CD44	T:T / NK cells	2.67505
212	S:Fibro	COL1A2	CD44	T:T / NK cells	3.74986
231	S:Fibro	HAS2	CD44	T:T / NK cells	1.62549
282	S:Fibro	FIGF	ITGA4	T:T / NK cells	2.5228
293	S:Fibro	FN1	ITGA4	T:T / NK cells	1.77667
311	S:Fibro	THBS1	ITGA4	T:T / NK cells	1.86707
322	S:Fibro	THBS2	ITGA4	T:T / NK cells	2.85893
331	S:Fibro	VCAN	ITGA4	T:T / NK cells	1.76512
342	S:Fibro	C3	ITGB2	T:T / NK cells	5.05058
353	S:Fibro	CTGF	ITGB2	T:T / NK cells	2.56992
361	S:Fibro	CYR61	ITGB2	T:T / NK cells	4.47268
372	S:Fibro	F10	ITGB2	T:T / NK cells	3.36646
383	S:Fibro	HP	ITGB2	T:T / NK cells	2.31419
391	S:Fibro	ICAM1	ITGB2	T:T / NK cells	2.38707
402	S:Fibro	PLAT	ITGB2	T:T / NK cells	3.6563
411	S:Fibro	SPON2	ITGB2	T:T / NK cells	3.20293
421	S:Fibro	C3	IFITM1	T:T / NK cells	4.49701
431	S:Fibro	C3	CD46	T:T / NK cells	3.74409
452	S:Fibro	B2M	KLRD1	T:T / NK cells	1.56599
493	S:Fibro	CALR	HLA-F	T:T / NK cells	1.77106
501	S:Fibro	B2M	CD3G	T:T / NK cells	2.11019
512	S:Fibro	HLA-A	CD3G	T:T / NK cells	2.73587
522	S:Fibro	HLA-B	CD3G	T:T / NK cells	1.75401
531	S:Fibro	HLA-C	CD3G	T:T / NK cells	2.36326
542	S:Fibro	B2M	CD3D	T:T / NK cells	3.25161
551	S:Fibro	HLA-A	CD3D	T:T / NK cells	3.87729
561	S:Fibro	HLA-B	CD3D	T:T / NK cells	2.89543
57	S:Fibro	HLA-C	CD3D	T:T / NK cells	3.50468
602	S:Fibro	LRPAP1	SORL1	T:T / NK cells	1.95148
663	S:Fibro	COL1A2	ITGB1	T:T / NK cells	2.34609
712	S:Fibro	COL6A1	ITGB1	T:T / NK cells	1.62289
722	S:Fibro	COL6A2	ITGB1	T:T / NK cells	1.79124
752	S:Fibro	FBLN1	ITGB1	T:T / NK cells	3.63585
762	S:Fibro	FBN1	ITGB1	T:T / NK cells	2.15049
16	S:Fibro	TIMP1	CD63	T:Granulocytes	2.33019
312	S:Fibro	VCAN	TLR2	T:Granulocytes	1.79846
713	S:Fibro	RARRES2	CCRL2	T:Granulocytes	3.27635
812	S:Fibro	PLTP	ABCA1	T:Granulocytes	2.34788
910	S:Fibro	LAMA2	RPSA	T:Granulocytes	1.66587
1210	S:Fibro	IL6	IL6R	T:Granulocytes	1.56826
138	S:Fibro	IL18	CD48	T:Granulocytes	2.15098
142	S:Fibro	IGF2	IGF2R	T:Granulocytes	1.50158
152	S:Fibro	HP	ASGR1	T:Granulocytes	2.11604
191	S:Fibro	GNAI2	C5AR1	T:Granulocytes	1.60098
202	S:Fibro	RPS19	C5AR1	T:Granulocytes	1.83698
213	S:Fibro	FN1	PLAUR	T:Granulocytes	2.71416
223	S:Fibro	VTN	PLAUR	T:Granulocytes	3.51259
241	S:Fibro	MMP2	SDC2	T:Granulocytes	3.00063
271	S:Fibro	SLPI	CD4	T:Granulocytes	1.96445
294	S:Fibro	RSPO3	SDC4	T:Granulocytes	1.51644
332	S:Fibro	CSF1	CSF1R	T:Granulocytes	1.97721
362	S:Fibro	THBS2	CD47	T:Granulocytes	1.85701
384	S:Fibro	COL1A1	CD36	T:Granulocytes	2.84585
392	S:Fibro	COL1A2	CD36	T:Granulocytes	3.91166
403	S:Fibro	THBS1	CD36	T:Granulocytes	1.80449
412	S:Fibro	COL14A1	CD44	T:Granulocytes	2.38414
422	S:Fibro	COL1A1	CD44	T:Granulocytes	3.33363
432	S:Fibro	COL1A2	CD44	T:Granulocytes	4.40844
443	S:Fibro	FN1	CD44	T:Granulocytes	1.83487
453	S:Fibro	HAS2	CD44	T:Granulocytes	2.28407
472	S:Fibro	VCAN	CD44	T:Granulocytes	2.00832
494	S:Fibro	CD34	SELL	T:Granulocytes	3.30183
502	S:Fibro	CFH	SELL	T:Granulocytes	3.02103
513	S:Fibro	VCAN	SELL	T:Granulocytes	1.68155
532	S:Fibro	FIGF	ITGA4	T:Granulocytes	1.65977
571	S:Fibro	THBS2	ITGA4	T:Granulocytes	1.9959
621	S:Fibro	C3	ITGB2	T:Granulocytes	5.4072
632	S:Fibro	CTGF	ITGB2	T:Granulocytes	2.92654
641	S:Fibro	CYR61	ITGB2	T:Granulocytes	4.8293
652	S:Fibro	F10	ITGB2	T:Granulocytes	3.72307
664	S:Fibro	HP	ITGB2	T:Granulocytes	2.6708
673	S:Fibro	ICAM1	ITGB2	T:Granulocytes	2.74368
681	S:Fibro	PLAT	ITGB2	T:Granulocytes	4.01291
693	S:Fibro	SPON2	ITGB2	T:Granulocytes	3.55954
702	S:Fibro	C3	ITGAX	T:Granulocytes	4.53536
714	S:Fibro	ICAM1	ITGAX	T:Granulocytes	1.82185
723	S:Fibro	C3	ITGAM	T:Granulocytes	4.39735
732	S:Fibro	CFH	ITGAM	T:Granulocytes	2.64684
741	S:Fibro	CTGF	ITGAM	T:Granulocytes	1.87469
753	S:Fibro	CYR61	ITGAM	T:Granulocytes	3.77345
763	S:Fibro	F10	ITGAM	T:Granulocytes	2.67323
773	S:Fibro	HP	ITGAM	T:Granulocytes	1.65796
783	S:Fibro	ICAM1	ITGAM	T:Granulocytes	1.68484
793	S:Fibro	PLAT	ITGAM	T:Granulocytes	2.96007
802	S:Fibro	SPON2	ITGAM	T:Granulocytes	2.5067
813	S:Fibro	C3	CD81	T:Granulocytes	3.10068
822	S:Fibro	C3	CD46	T:Granulocytes	3.69267
833	S:Fibro	C3	C5AR2	T:Granulocytes	3.85189
843	S:Fibro	C3	C3AR1	T:Granulocytes	4.36179
862	S:Fibro	COL1A1	CD93	T:Granulocytes	2.13486
873	S:Fibro	COL1A2	CD93	T:Granulocytes	3.22167
922	S:Fibro	B2M	LILRB2	T:Granulocytes	1.56712
931	S:Fibro	HLA-A	LILRB2	T:Granulocytes	1.8638
952	S:Fibro	HLA-C	LILRB2	T:Granulocytes	1.55519
1021	S:Fibro	APP	NCSTN	T:Granulocytes	1.65735
104	S:Fibro	LRPAP1	SORL1	T:Granulocytes	1.72198
1061	S:Fibro	LRPAP1	LDLR	T:Granulocytes	1.74595
1071	S:Fibro	ANXA1	FPR2	T:Granulocytes	2.23047
1082	S:Fibro	APP	FPR2	T:Granulocytes	2.58606
1091	S:Fibro	ANXA1	FPR1	T:Granulocytes	3.2562
1102	S:Fibro	GNAI2	FPR1	T:Granulocytes	1.64439
1161	S:Fibro	COL1A2	ITGB1	T:Granulocytes	2.24086
1212	S:Fibro	COL6A1	ITGB1	T:Granulocytes	1.51767
1221	S:Fibro	COL6A2	ITGB1	T:Granulocytes	1.68602
125	S:Fibro	FBLN1	ITGB1	T:Granulocytes	3.53063
1261	S:Fibro	FBN1	ITGB1	T:Granulocytes	2.04527
143	S:Fibro	COL1A1	ITGA5	T:Granulocytes	1.83078
145	S:Fibro	CYR61	ITGA5	T:Granulocytes	2.10857
146	S:Fibro	FBN1	ITGA5	T:Granulocytes	2.709
153	S:Fibro	C3	LRP1	T:Granulocytes	3.05816
157	S:Fibro	PLAT	LRP1	T:Granulocytes	1.97388
214	S:Fibro	TIMP1	CD63	T:Endo 1	1.87145
313	S:Fibro	THBS2	NOTCH4	T:Endo 1	3.38867
413	S:Fibro	SEMA3C	PLXND1	T:Endo 1	2.55672
514	S:Fibro	RGMA	BMPR2	T:Endo 1	2.7796
612	S:Fibro	NID1	PTPRF	T:Endo 1	1.61699
715	S:Fibro	LAMA2	RPSA	T:Endo 1	2.10601
911	S:Fibro	LAMA2	ITGB4	T:Endo 1	2.38097
1010	S:Fibro	LAMC1	ITGB4	T:Endo 1	2.08481
1112	S:Fibro	IL6	IL6ST	T:Endo 1	1.95572
155	S:Fibro	GNAS	VIPR1	T:Endo 1	1.68803
192	S:Fibro	IGF1	IGF1R	T:Endo 1	3.73622
203	S:Fibro	IGF2	IGF1R	T:Endo 1	1.86135
224	S:Fibro	SLIT2	ROBO4	T:Endo 1	2.97818
253	S:Fibro	FIGF	FLT1	T:Endo 1	2.28162
272	S:Fibro	VEGFA	FLT1	T:Endo 1	1.96635
283	S:Fibro	VEGFB	FLT1	T:Endo 1	2.05754
295	S:Fibro	FGF7	NRP1	T:Endo 1	3.40577
301	S:Fibro	SEMA3C	NRP1	T:Endo 1	2.55271
314	S:Fibro	VEGFA	NRP1	T:Endo 1	1.75698
323	S:Fibro	VEGFB	NRP1	T:Endo 1	1.81417
333	S:Fibro	EFEMP2	PLSCR4	T:Endo 1	1.9503
343	S:Fibro	EFEMP2	AQP1	T:Endo 1	3.87535
354	S:Fibro	DCN	MET	T:Endo 1	5.66659
385	S:Fibro	THBS2	CD47	T:Endo 1	1.70976
404	S:Fibro	COL1A1	ITGA1	T:Endo 1	2.81912
414	S:Fibro	COL1A2	ITGA1	T:Endo 1	3.87893
433	S:Fibro	COL5A1	ITGA1	T:Endo 1	1.87498
444	S:Fibro	COL5A2	ITGA1	T:Endo 1	1.99471
454	S:Fibro	COL6A1	ITGA1	T:Endo 1	3.16673
462	S:Fibro	COL6A2	ITGA1	T:Endo 1	3.33208
473	S:Fibro	COL6A3	ITGA1	T:Endo 1	2.77267
482	S:Fibro	FIGF	ITGA1	T:Endo 1	2.09248
495	S:Fibro	LAMA2	ITGA1	T:Endo 1	2.609
503	S:Fibro	LAMC1	ITGA1	T:Endo 1	2.29484
515	S:Fibro	COL1A1	DDR2	T:Endo 1	1.63215
523	S:Fibro	COL3A1	DDR2	T:Endo 1	1.71848
533	S:Fibro	COL1A1	CD36	T:Endo 1	2.61573
543	S:Fibro	COL1A2	CD36	T:Endo 1	3.68154
552	S:Fibro	THBS1	CD36	T:Endo 1	1.57436
562	S:Fibro	CD34	SELP	T:Endo 1	3.10984
572	S:Fibro	SERPING1	SELP	T:Endo 1	4.39012
583	S:Fibro	VCAN	SELP	T:Endo 1	1.95755
603	S:Fibro	C3	IFITM1	T:Endo 1	4.32306
613	S:Fibro	C3	CD81	T:Endo 1	3.99376
622	S:Fibro	C3	CD46	T:Endo 1	4.53812
642	S:Fibro	COL1A1	CD93	T:Endo 1	3.39533
653	S:Fibro	COL1A2	CD93	T:Endo 1	4.48214
665	S:Fibro	COL4A1	CD93	T:Endo 1	1.98884
674	S:Fibro	COL4A2	CD93	T:Endo 1	2.05146
724	S:Fibro	IGF1	INSR	T:Endo 1	3.3577
754	S:Fibro	APP	NCSTN	T:Endo 1	1.6667
764	S:Fibro	APP	CAV1	T:Endo 1	3.42189
774	S:Fibro	BST1	CAV1	T:Endo 1	2.98132
784	S:Fibro	CYR61	CAV1	T:Endo 1	5.14393
794	S:Fibro	GNAI2	CAV1	T:Endo 1	1.76847
803	S:Fibro	ICAM1	CAV1	T:Endo 1	3.02731
814	S:Fibro	PTGS2	CAV1	T:Endo 1	2.62472
834	S:Fibro	LRPAP1	LDLR	T:Endo 1	1.98697
844	S:Fibro	APOD	LEPR	T:Endo 1	4.61607
852	S:Fibro	ANGPTL2	TIE1	T:Endo 1	2.20379
863	S:Fibro	ANGPTL4	TIE1	T:Endo 1	2.22654
874	S:Fibro	ANGPTL1	TEK	T:Endo 1	2.95879
882	S:Fibro	ADM	RAMP2	T:Endo 1	4.13984
891	S:Fibro	ADM	CALCRL	T:Endo 1	4.66891
912	S:Fibro	CYR61	ITGB5	T:Endo 1	3.3053
953	S:Fibro	ADAM9	ITGA6	T:Endo 1	1.66746
961	S:Fibro	COL6A1	ITGA6	T:Endo 1	3.50568
971	S:Fibro	FN1	ITGA6	T:Endo 1	1.65231
982	S:Fibro	LAMA2	ITGA6	T:Endo 1	3.04595
993	S:Fibro	LAMA4	ITGA6	T:Endo 1	1.74692
1002	S:Fibro	LAMC1	ITGA6	T:Endo 1	2.73579
1012	S:Fibro	THBS1	ITGA6	T:Endo 1	1.8597
1022	S:Fibro	THBS2	ITGA6	T:Endo 1	2.85157
1062	S:Fibro	LAMA2	ITGA3	T:Endo 1	2.43193
1083	S:Fibro	LAMC1	ITGA3	T:Endo 1	2.13177
1092	S:Fibro	NID1	ITGA3	T:Endo 1	1.98808
1113	S:Fibro	TIMP2	ITGA3	T:Endo 1	2.08888
1131	S:Fibro	ADAM17	NOTCH1	T:Endo 1	1.90151
1141	S:Fibro	MFAP2	NOTCH1	T:Endo 1	2.27875
1152	S:Fibro	MFAP5	NOTCH1	T:Endo 1	5.21157
1202	S:Fibro	COL1A1	ITGB1	T:Endo 1	2.56915
1213	S:Fibro	COL1A2	ITGB1	T:Endo 1	3.60796
1222	S:Fibro	COL3A1	ITGB1	T:Endo 1	2.57947
1241	S:Fibro	COL5A1	ITGB1	T:Endo 1	1.59702
1251	S:Fibro	COL5A2	ITGB1	T:Endo 1	1.71774
1262	S:Fibro	COL6A1	ITGB1	T:Endo 1	2.88476
1272	S:Fibro	COL6A2	ITGB1	T:Endo 1	3.05311
1281	S:Fibro	COL6A3	ITGB1	T:Endo 1	2.4947
1301	S:Fibro	FBLN1	ITGB1	T:Endo 1	4.89772
1312	S:Fibro	FBN1	ITGB1	T:Endo 1	3.41237
1321	S:Fibro	FIGF	ITGB1	T:Endo 1	1.80151
1351	S:Fibro	LAMA2	ITGB1	T:Endo 1	2.34003
1372	S:Fibro	LAMC1	ITGB1	T:Endo 1	2.04587
1381	S:Fibro	LGALS3BP	ITGB1	T:Endo 1	2.42388
1391	S:Fibro	NID1	ITGB1	T:Endo 1	1.88718
1421	S:Fibro	THBS2	ITGB1	T:Endo 1	2.16064
1431	S:Fibro	TIMP2	ITGB1	T:Endo 1	2.01898
1451	S:Fibro	VEGFA	ITGB1	T:Endo 1	1.50224
150	S:Fibro	COL1A1	ITGAV	T:Endo 1	2.55749
1511	S:Fibro	COL1A2	ITGAV	T:Endo 1	3.6323
1531	S:Fibro	CYR61	ITGAV	T:Endo 1	3.65527
154	S:Fibro	FBN1	ITGAV	T:Endo 1	3.4527
156	S:Fibro	LAMC1	ITGAV	T:Endo 1	2.04521
1571	S:Fibro	MFGE8	ITGAV	T:Endo 1	2.08992
158	S:Fibro	NID1	ITGAV	T:Endo 1	1.68651
159	S:Fibro	VEGFA	ITGAV	T:Endo 1	1.53958
160	S:Fibro	VTN	ITGAV	T:Endo 1	1.73616
162	S:Fibro	COL1A1	ITGA5	T:Endo 1	2.7848
163	S:Fibro	CTGF	ITGA5	T:Endo 1	1.60882
164	S:Fibro	CYR61	ITGA5	T:Endo 1	3.06258
165	S:Fibro	FBN1	ITGA5	T:Endo 1	3.66301
166	S:Fibro	FIGF	ITGA5	T:Endo 1	2.04916
168	S:Fibro	VTN	ITGA5	T:Endo 1	1.89747
215	S:Fibro	TIMP1	CD63	T:SMC 2	2.99195
315	S:Fibro	THBS2	NOTCH3	T:SMC 2	2.61394
516	S:Fibro	MFGE8	PDGFRB	T:SMC 2	2.48591
614	S:Fibro	PDAP1	PDGFRB	T:SMC 2	1.72474
716	S:Fibro	LRPAP1	SORT1	T:SMC 2	1.97074
815	S:Fibro	LAMA2	RPSA	T:SMC 2	2.11247
1013	S:Fibro	LAMA2	ITGA7	T:SMC 2	2.27837
1114	S:Fibro	LAMC1	ITGA7	T:SMC 2	1.95921
1214	S:Fibro	IL6	IL6ST	T:SMC 2	1.63583
216	S:Fibro	FN1	ITGA8	T:SMC 2	2.03424
225	S:Fibro	VTN	ITGA8	T:SMC 2	2.47967
242	S:Fibro	MMP2	SDC2	T:SMC 2	4.15887
254	S:Fibro	FGF7	NRP1	T:SMC 2	3.14108
262	S:Fibro	SEMA3C	NRP1	T:SMC 2	2.28803
284	S:Fibro	VEGFB	NRP1	T:SMC 2	1.54949
296	S:Fibro	FGF7	FGFR1	T:SMC 2	3.40203
302	S:Fibro	F10	F3	T:SMC 2	2.0021
334	S:Fibro	EFEMP2	PLSCR4	T:SMC 2	1.7703
363	S:Fibro	RSPO3	SDC4	T:SMC 2	1.50655
423	S:Fibro	THBS2	CD47	T:SMC 2	1.62785
445	S:Fibro	COL1A1	ITGA1	T:SMC 2	2.79373
455	S:Fibro	COL1A2	ITGA1	T:SMC 2	3.85354
474	S:Fibro	COL5A1	ITGA1	T:SMC 2	1.8496
483	S:Fibro	COL5A2	ITGA1	T:SMC 2	1.96932
496	S:Fibro	COL6A1	ITGA1	T:SMC 2	3.14134
504	S:Fibro	COL6A2	ITGA1	T:SMC 2	3.30669
517	S:Fibro	COL6A3	ITGA1	T:SMC 2	2.74728
524	S:Fibro	FIGF	ITGA1	T:SMC 2	2.0671
534	S:Fibro	LAMA2	ITGA1	T:SMC 2	2.58361
544	S:Fibro	LAMC1	ITGA1	T:SMC 2	2.26945
553	S:Fibro	COL1A1	DDR2	T:SMC 2	2.18396
563	S:Fibro	COL3A1	DDR2	T:SMC 2	2.27029
592	S:Fibro	COL1A2	CD44	T:SMC 2	2.41648
654	S:Fibro	C3	CD81	T:SMC 2	4.01693
666	S:Fibro	C3	CD46	T:SMC 2	4.03372
682	S:Fibro	IGF1	INSR	T:SMC 2	3.46077
717	S:Fibro	APP	NCSTN	T:SMC 2	1.74037
725	S:Fibro	APP	GPC1	T:SMC 2	1.96822
733	S:Fibro	SLIT2	GPC1	T:SMC 2	2.34363
755	S:Fibro	APP	CAV1	T:SMC 2	1.67785
775	S:Fibro	CYR61	CAV1	T:SMC 2	3.39989
816	S:Fibro	APOD	LEPR	T:SMC 2	3.81179
835	S:Fibro	DCN	EGFR	T:SMC 2	5.4896
845	S:Fibro	EFEMP1	EGFR	T:SMC 2	2.82718
923	S:Fibro	CYR61	ITGB5	T:SMC 2	3.56003
962	S:Fibro	ADAM15	ITGB1	T:SMC 2	1.73533
972	S:Fibro	ADAM17	ITGB1	T:SMC 2	1.64736
1003	S:Fibro	COL1A1	ITGB1	T:SMC 2	3.1023
1014	S:Fibro	COL1A2	ITGB1	T:SMC 2	4.14111
1023	S:Fibro	COL3A1	ITGB1	T:SMC 2	3.11263
1031	S:Fibro	COL4A1	ITGB1	T:SMC 2	1.59081
1041	S:Fibro	COL5A1	ITGB1	T:SMC 2	2.13017
1051	S:Fibro	COL5A2	ITGB1	T:SMC 2	2.25089
1063	S:Fibro	COL6A1	ITGB1	T:SMC 2	3.41791
1072	S:Fibro	COL6A2	ITGB1	T:SMC 2	3.58626
1084	S:Fibro	COL6A3	ITGB1	T:SMC 2	3.02785
1103	S:Fibro	FBLN1	ITGB1	T:SMC 2	5.43088
1115	S:Fibro	FBN1	ITGB1	T:SMC 2	3.94552
1121	S:Fibro	FIGF	ITGB1	T:SMC 2	2.33467
1132	S:Fibro	FN1	ITGB1	T:SMC 2	1.61054
1142	S:Fibro	HSPG2	ITGB1	T:SMC 2	1.73372
1153	S:Fibro	LAMA2	ITGB1	T:SMC 2	2.87318
1172	S:Fibro	LAMC1	ITGB1	T:SMC 2	2.57902
1181	S:Fibro	LGALS3BP	ITGB1	T:SMC 2	2.95703
1193	S:Fibro	NID1	ITGB1	T:SMC 2	2.42033
1215	S:Fibro	THBS1	ITGB1	T:SMC 2	1.73193
1223	S:Fibro	THBS2	ITGB1	T:SMC 2	2.6938
1231	S:Fibro	TIMP2	ITGB1	T:SMC 2	2.55213
1242	S:Fibro	VCAN	ITGB1	T:SMC 2	1.61899
1252	S:Fibro	VEGFA	ITGB1	T:SMC 2	2.0354
1263	S:Fibro	VTN	ITGB1	T:SMC 2	1.86497
1302	S:Fibro	COL1A1	ITGAV	T:SMC 2	2.44478
1313	S:Fibro	COL1A2	ITGAV	T:SMC 2	3.51959
1331	S:Fibro	CYR61	ITGAV	T:SMC 2	3.54256
1341	S:Fibro	FBN1	ITGAV	T:SMC 2	3.34
1361	S:Fibro	LAMC1	ITGAV	T:SMC 2	1.9325
1373	S:Fibro	MFGE8	ITGAV	T:SMC 2	1.97722
1382	S:Fibro	NID1	ITGAV	T:SMC 2	1.57381
1401	S:Fibro	VTN	ITGAV	T:SMC 2	1.62345
1422	S:Fibro	COL1A1	ITGA5	T:SMC 2	2.32751
144	S:Fibro	CYR61	ITGA5	T:SMC 2	2.60529
1452	S:Fibro	FBN1	ITGA5	T:SMC 2	3.20573
1461	S:Fibro	FIGF	ITGA5	T:SMC 2	1.59187
1512	S:Fibro	APP	LRP1	T:SMC 2	1.8268
1521	S:Fibro	C3	LRP1	T:SMC 2	3.64574
1551	S:Fibro	LRPAP1	LRP1	T:SMC 2	1.69336
1561	S:Fibro	PLAT	LRP1	T:SMC 2	2.56146
316	S:Fibro	TIMP1	CD63	T:Endo 2	2.35212
415	S:Fibro	THBS2	NOTCH4	T:Endo 2	2.47872
518	S:Fibro	SERPING1	SELE	T:Endo 2	5.56693
615	S:Fibro	SEMA3C	PLXND1	T:Endo 2	2.29515
913	S:Fibro	RGMA	BMPR2	T:Endo 2	1.9874
1015	S:Fibro	LAMA2	RPSA	T:Endo 2	2.34286
1116	S:Fibro	LAMB2	RPSA	T:Endo 2	1.67578
1216	S:Fibro	LAMA2	ITGB4	T:Endo 2	2.36836
1310	S:Fibro	LAMC1	ITGB4	T:Endo 2	2.0722
148	S:Fibro	IL6	IL6ST	T:Endo 2	2.2901
18	S:Fibro	FN1	ROBO4	T:Endo 2	1.56086
193	S:Fibro	SLIT2	ROBO4	T:Endo 2	3.08876
232	S:Fibro	FIGF	NRP2	T:Endo 2	2.61395
243	S:Fibro	SEMA3C	NRP2	T:Endo 2	3.1374
255	S:Fibro	VEGFA	NRP2	T:Endo 2	2.32268
263	S:Fibro	FIGF	FLT1	T:Endo 2	2.75617
273	S:Fibro	PIGF	FLT1	T:Endo 2	1.88067
285	S:Fibro	VEGFA	FLT1	T:Endo 2	2.4409
297	S:Fibro	VEGFB	FLT1	T:Endo 2	2.53209
303	S:Fibro	FIGF	KDR	T:Endo 2	2.26501
317	S:Fibro	TIMP3	KDR	T:Endo 2	3.28693
324	S:Fibro	VEGFA	KDR	T:Endo 2	1.93174
335	S:Fibro	VTN	KDR	T:Endo 2	1.69831
344	S:Fibro	FGF7	NRP1	T:Endo 2	3.40271
355	S:Fibro	SEMA3C	NRP1	T:Endo 2	2.54966
364	S:Fibro	VEGFA	NRP1	T:Endo 2	1.75393
373	S:Fibro	VEGFB	NRP1	T:Endo 2	1.81112
386	S:Fibro	FGF7	FGFR1	T:Endo 2	2.80288
393	S:Fibro	EFEMP2	PLSCR4	T:Endo 2	1.77884
405	S:Fibro	EFEMP2	AQP1	T:Endo 2	3.1179
416	S:Fibro	DCN	MET	T:Endo 2	5.60052
424	S:Fibro	CTHRC1	FZD6	T:Endo 2	2.25251
434	S:Fibro	SFRP1	FZD6	T:Endo 2	2.81846
463	S:Fibro	THBS2	CD47	T:Endo 2	1.70485
484	S:Fibro	COL1A1	ITGA1	T:Endo 2	2.42587
497	S:Fibro	COL1A2	ITGA1	T:Endo 2	3.48568
525	S:Fibro	COL5A2	ITGA1	T:Endo 2	1.60146
535	S:Fibro	COL6A1	ITGA1	T:Endo 2	2.77348
545	S:Fibro	COL6A2	ITGA1	T:Endo 2	2.93883
554	S:Fibro	COL6A3	ITGA1	T:Endo 2	2.37942
564	S:Fibro	FIGF	ITGA1	T:Endo 2	1.69923
573	S:Fibro	LAMA2	ITGA1	T:Endo 2	2.21575
584	S:Fibro	LAMC1	ITGA1	T:Endo 2	1.90159
593	S:Fibro	COL1A1	FLT4	T:Endo 2	2.71307
604	S:Fibro	COL1A2	FLT4	T:Endo 2	3.79688
616	S:Fibro	FIGF	FLT4	T:Endo 2	2.10744
633	S:Fibro	COL1A1	CD36	T:Endo 2	2.92594
643	S:Fibro	COL1A2	CD36	T:Endo 2	3.99175
655	S:Fibro	THBS1	CD36	T:Endo 2	1.88458
683	S:Fibro	COL1A2	CD44	T:Endo 2	1.81592
742	S:Fibro	CD34	SELP	T:Endo 2	2.53898
756	S:Fibro	SERPING1	SELP	T:Endo 2	3.81926
785	S:Fibro	C3	IFITM1	T:Endo 2	4.47467
795	S:Fibro	C3	CD81	T:Endo 2	3.74675
804	S:Fibro	C3	CD46	T:Endo 2	3.86115
823	S:Fibro	COL1A1	CD93	T:Endo 2	2.99959
836	S:Fibro	COL1A2	CD93	T:Endo 2	4.0864
846	S:Fibro	COL4A1	CD93	T:Endo 2	1.5931
853	S:Fibro	COL4A2	CD93	T:Endo 2	1.65571
901	S:Fibro	IGF1	INSR	T:Endo 2	3.45254
932	S:Fibro	APP	CAV1	T:Endo 2	2.92767
942	S:Fibro	BST1	CAV1	T:Endo 2	2.4871
954	S:Fibro	CYR61	CAV1	T:Endo 2	4.64971
973	S:Fibro	ICAM1	CAV1	T:Endo 2	2.5331
983	S:Fibro	PTGS2	CAV1	T:Endo 2	2.13051
1004	S:Fibro	LRPAP1	LDLR	T:Endo 2	1.82484
1016	S:Fibro	APOD	LEPR	T:Endo 2	3.68268
1024	S:Fibro	ANGPTL2	TIE1	T:Endo 2	2.00498
1032	S:Fibro	ANGPTL4	TIE1	T:Endo 2	2.02773
1042	S:Fibro	ANGPTL1	TEK	T:Endo 2	2.45108
1052	S:Fibro	ADM	RAMP2	T:Endo 2	3.35573
1064	S:Fibro	ADM	CALCRL	T:Endo 2	3.36299
1073	S:Fibro	ADAM9	ITGA6	T:Endo 2	1.60241
1085	S:Fibro	COL6A1	ITGA6	T:Endo 2	3.44063
1093	S:Fibro	FN1	ITGA6	T:Endo 2	1.58726
1104	S:Fibro	LAMA2	ITGA6	T:Endo 2	2.9809
1117	S:Fibro	LAMA4	ITGA6	T:Endo 2	1.68187
1122	S:Fibro	LAMC1	ITGA6	T:Endo 2	2.67074
1133	S:Fibro	THBS1	ITGA6	T:Endo 2	1.79465
1143	S:Fibro	THBS2	ITGA6	T:Endo 2	2.78652
1154	S:Fibro	ADAM17	NOTCH1	T:Endo 2	1.53685
1162	S:Fibro	MFAP2	NOTCH1	T:Endo 2	1.9141
1173	S:Fibro	MFAP5	NOTCH1	T:Endo 2	4.84692
1224	S:Fibro	COL1A1	ITGB1	T:Endo 2	2.38615
1232	S:Fibro	COL1A2	ITGB1	T:Endo 2	3.42495
1243	S:Fibro	COL3A1	ITGB1	T:Endo 2	2.39647
1273	S:Fibro	COL5A2	ITGB1	T:Endo 2	1.53474
1282	S:Fibro	COL6A1	ITGB1	T:Endo 2	2.70176
1291	S:Fibro	COL6A2	ITGB1	T:Endo 2	2.87011
1303	S:Fibro	COL6A3	ITGB1	T:Endo 2	2.31169
1322	S:Fibro	FBLN1	ITGB1	T:Endo 2	4.71472
1332	S:Fibro	FBN1	ITGB1	T:Endo 2	3.22936
1342	S:Fibro	FIGF	ITGB1	T:Endo 2	1.61851
1374	S:Fibro	LAMA2	ITGB1	T:Endo 2	2.15703
1392	S:Fibro	LAMC1	ITGB1	T:Endo 2	1.86286
1402	S:Fibro	LGALS3BP	ITGB1	T:Endo 2	2.24088
1411	S:Fibro	NID1	ITGB1	T:Endo 2	1.70417
1441	S:Fibro	THBS2	ITGB1	T:Endo 2	1.97764
1453	S:Fibro	TIMP2	ITGB1	T:Endo 2	1.83598
1522	S:Fibro	COL1A1	ITGAV	T:Endo 2	2.18647
1532	S:Fibro	COL1A2	ITGAV	T:Endo 2	3.26128
1552	S:Fibro	CYR61	ITGAV	T:Endo 2	3.28425
1562	S:Fibro	FBN1	ITGAV	T:Endo 2	3.08168
1581	S:Fibro	LAMC1	ITGAV	T:Endo 2	1.67419
1591	S:Fibro	MFGE8	ITGAV	T:Endo 2	1.7189
1641	S:Fibro	COL1A1	ITGA5	T:Endo 2	2.40057
1661	S:Fibro	CYR61	ITGA5	T:Endo 2	2.67835
167	S:Fibro	FBN1	ITGA5	T:Endo 2	3.27879
1681	S:Fibro	FIGF	ITGA5	T:Endo 2	1.66493
170	S:Fibro	VTN	ITGA5	T:Endo 2	1.51324
417	S:Fibro	TIMP1	CD63	T:DC	2.09041
718	S:Fibro	SEMA3C	PLXND1	T:DC	2.11703
1217	S:Fibro	RARRES2	CCRL2	T:DC	2.81364
1314	S:Fibro	LRPAP1	SORT1	T:DC	1.59538
149	S:Fibro	LAMA2	RPSA	T:DC	2.4353
1510	S:Fibro	LAMB2	RPSA	T:DC	1.76822
172	S:Fibro	IL6	IL6R	T:DC	1.50962
256	S:Fibro	HAS2	HMMR	T:DC	1.60189
336	S:Fibro	FN1	PLAUR	T:DC	2.03227
345	S:Fibro	VTN	PLAUR	T:DC	2.8307
365	S:Fibro	MMP2	SDC2	T:DC	3.45594
374	S:Fibro	FIGF	NRP2	T:DC	1.59504
387	S:Fibro	SEMA3C	NRP2	T:DC	2.1185
406	S:Fibro	CXCL12	CXCR4	T:DC	1.88791
425	S:Fibro	SLPI	CD4	T:DC	2.08182
485	S:Fibro	CSF1	CSF1R	T:DC	2.47098
519	S:Fibro	THBS2	CD47	T:DC	1.87705
536	S:Fibro	COL1A1	CD36	T:DC	2.0493
546	S:Fibro	COL1A2	CD36	T:DC	3.11511
565	S:Fibro	COL14A1	CD44	T:DC	2.00466
574	S:Fibro	COL1A1	CD44	T:DC	2.95416
585	S:Fibro	COL1A2	CD44	T:DC	4.02897
605	S:Fibro	HAS2	CD44	T:DC	1.90459
623	S:Fibro	VCAN	CD44	T:DC	1.62885
644	S:Fibro	CD34	SELL	T:DC	2.58631
656	S:Fibro	CFH	SELL	T:DC	2.3055
684	S:Fibro	FIGF	ITGA4	T:DC	1.76349
726	S:Fibro	THBS2	ITGA4	T:DC	2.09962
776	S:Fibro	C3	ITGB2	T:DC	4.88348
786	S:Fibro	CTGF	ITGB2	T:DC	2.40282
796	S:Fibro	CYR61	ITGB2	T:DC	4.30558
805	S:Fibro	F10	ITGB2	T:DC	3.19936
817	S:Fibro	HP	ITGB2	T:DC	2.14709
824	S:Fibro	ICAM1	ITGB2	T:DC	2.21997
837	S:Fibro	PLAT	ITGB2	T:DC	3.4892
847	S:Fibro	SPON2	ITGB2	T:DC	3.03583
854	S:Fibro	C3	ITGAX	T:DC	4.3645
864	S:Fibro	ICAM1	ITGAX	T:DC	1.65099
875	S:Fibro	C3	ITGAM	T:DC	4.05028
883	S:Fibro	CFH	ITGAM	T:DC	2.29977
892	S:Fibro	CTGF	ITGAM	T:DC	1.52762
902	S:Fibro	CYR61	ITGAM	T:DC	3.42638
914	S:Fibro	F10	ITGAM	T:DC	2.32616
943	S:Fibro	PLAT	ITGAM	T:DC	2.613
955	S:Fibro	SPON2	ITGAM	T:DC	2.15963
963	S:Fibro	C3	CD81	T:DC	3.28652
974	S:Fibro	C3	CD46	T:DC	3.65015
984	S:Fibro	C3	C3AR1	T:DC	4.23951
1005	S:Fibro	COL1A1	CD93	T:DC	2.08555
1017	S:Fibro	COL1A2	CD93	T:DC	3.17236
1174	S:Fibro	LRPAP1	SORL1	T:DC	1.74298
1203	S:Fibro	ANXA1	FPR3	T:DC	1.59958
1225	S:Fibro	ANXA1	FPR1	T:DC	2.1877
1283	S:Fibro	COL1A1	ITGB1	T:DC	1.52535
1292	S:Fibro	COL1A2	ITGB1	T:DC	2.56416
1304	S:Fibro	COL3A1	ITGB1	T:DC	1.53568
1343	S:Fibro	COL6A1	ITGB1	T:DC	1.84096
1352	S:Fibro	COL6A2	ITGB1	T:DC	2.00931
1383	S:Fibro	FBLN1	ITGB1	T:DC	3.85392
1393	S:Fibro	FBN1	ITGB1	T:DC	2.36857
1563	S:Fibro	COL1A1	ITGA5	T:DC	1.97857
1582	S:Fibro	CYR61	ITGA5	T:DC	2.25635
1592	S:Fibro	FBN1	ITGA5	T:DC	2.85679
1662	S:Fibro	C3	LRP1	T:DC	2.52277
217	S:Fibro	LAMA2	RPSA	T:NK cells	2.6378
318	S:Fibro	LAMB2	RPSA	T:NK cells	1.97072
418	S:Fibro	IL18	IL18RAP	T:NK cells	1.95313
520	S:Fibro	IL18	CD48	T:NK cells	2.40754
617	S:Fibro	ICAM1	ITGAL	T:NK cells	2.02044
818	S:Fibro	ICAM1	IL2RG	T:NK cells	2.90956
1118	S:Fibro	GNAS	PTGDR	T:NK cells	1.51218
1315	S:Fibro	FN1	ITGB7	T:NK cells	1.72584
1410	S:Fibro	CXCL12	CXCR4	T:NK cells	4.18691
173	S:Fibro	THBS2	CD47	T:NK cells	2.17746
204	S:Fibro	COL1A1	CD44	T:NK cells	1.56714
218	S:Fibro	COL1A2	CD44	T:NK cells	2.64195
286	S:Fibro	FIGF	ITGA4	T:NK cells	2.89157
298	S:Fibro	FN1	ITGA4	T:NK cells	2.14545
304	S:Fibro	TGM2	ITGA4	T:NK cells	1.79027
319	S:Fibro	THBS1	ITGA4	T:NK cells	2.23584
325	S:Fibro	THBS2	ITGA4	T:NK cells	3.22771
337	S:Fibro	VCAN	ITGA4	T:NK cells	2.1339
346	S:Fibro	C3	ITGB2	T:NK cells	6.10123
356	S:Fibro	CTGF	ITGB2	T:NK cells	3.62057
366	S:Fibro	CYR61	ITGB2	T:NK cells	5.52332
375	S:Fibro	F10	ITGB2	T:NK cells	4.4171
388	S:Fibro	HP	ITGB2	T:NK cells	3.36483
394	S:Fibro	ICAM1	ITGB2	T:NK cells	3.43771
407	S:Fibro	PLAT	ITGB2	T:NK cells	4.70694
419	S:Fibro	SPON2	ITGB2	T:NK cells	4.25357
426	S:Fibro	C3	IFITM1	T:NK cells	4.45051
435	S:Fibro	C3	CD46	T:NK cells	3.83415
446	S:Fibro	B2M	KLRD1	T:NK cells	3.55717
456	S:Fibro	HLA-B	KLRD1	T:NK cells	3.107
464	S:Fibro	HLA-E	KLRD1	T:NK cells	3.45042
505	S:Fibro	CALR	HLA-F	T:NK cells	1.74032
5110	S:Fibro	B2M	CD247	T:NK cells	3.11474
537	S:Fibro	LRPAP1	SORL1	T:NK cells	2.44584
586	S:Fibro	COL1A1	ITGB1	T:NK cells	1.63757
594	S:Fibro	COL1A2	ITGB1	T:NK cells	2.67637
606	S:Fibro	COL3A1	ITGB1	T:NK cells	1.64789
645	S:Fibro	COL6A1	ITGB1	T:NK cells	1.95318
657	S:Fibro	COL6A2	ITGB1	T:NK cells	2.12153
667	S:Fibro	COL6A3	ITGB1	T:NK cells	1.56311
685	S:Fibro	FBLN1	ITGB1	T:NK cells	3.96614
694	S:Fibro	FBN1	ITGB1	T:NK cells	2.48078
161	S:Fibro	VTN	PVR	T:Epithelial	1.58197
420	S:Fibro	TIMP1	CD63	T:Epithelial	2.3354
819	S:Fibro	NID1	PTPRF	T:Epithelial	1.80419
915	S:Fibro	LRPAP1	SORT1	T:Epithelial	1.68597
1018	S:Fibro	LAMA2	RPSA	T:Epithelial	2.4647
1119	S:Fibro	LAMB2	RPSA	T:Epithelial	1.79762
1316	S:Fibro	IL6	IL6R	T:Epithelial	1.5866
181	S:Fibro	HSPG2	SDC1	T:Epithelial	1.50247
264	S:Fibro	MMP2	SDC2	T:Epithelial	3.1922
274	S:Fibro	FIGF	NRP2	T:Epithelial	1.61014
287	S:Fibro	SEMA3C	NRP2	T:Epithelial	2.1336
305	S:Fibro	FGF7	FGFR2	T:Epithelial	3.48429
3110	S:Fibro	FGF7	FGFR1	T:Epithelial	2.46458
326	S:Fibro	FBN1	ITGB6	T:Epithelial	3.95235
338	S:Fibro	FN1	ITGB6	T:Epithelial	1.57837
347	S:Fibro	VTN	ITGB6	T:Epithelial	1.9988
357	S:Fibro	F10	F3	T:Epithelial	2.89047
376	S:Fibro	TFPI	F3	T:Epithelial	2.06159
395	S:Fibro	DCN	MET	T:Epithelial	5.89752
408	S:Fibro	CXCL12	SDC4	T:Epithelial	2.90961
4110	S:Fibro	RSPO3	SDC4	T:Epithelial	3.50938
427	S:Fibro	TFPI	SDC4	T:Epithelial	3.32224
436	S:Fibro	TGM2	SDC4	T:Epithelial	2.30761
447	S:Fibro	THBS1	SDC4	T:Epithelial	2.81418
457	S:Fibro	CTHRC1	FZD5	T:Epithelial	1.99273
475	S:Fibro	IGFBP4	LRP6	T:Epithelial	3.14537
5111	S:Fibro	THBS2	CD47	T:Epithelial	2.20435
538	S:Fibro	COL1A1	CD36	T:Epithelial	1.96992
547	S:Fibro	COL1A2	CD36	T:Epithelial	3.03573
575	S:Fibro	COL1A1	CD44	T:Epithelial	2.06889
587	S:Fibro	COL1A2	CD44	T:Epithelial	3.1437
646	S:Fibro	C3	CD81	T:Epithelial	3.79087
658	S:Fibro	C3	CD46	T:Epithelial	4.17669
703	S:Fibro	IGF1	INSR	T:Epithelial	3.33942
734	S:Fibro	APP	NCSTN	T:Epithelial	1.51073
743	S:Fibro	APP	CAV1	T:Epithelial	1.87056
765	S:Fibro	CYR61	CAV1	T:Epithelial	3.5926
8110	S:Fibro	LRPAP1	LDLR	T:Epithelial	2.59551
838	S:Fibro	LRPAP1	LRP2	T:Epithelial	1.9103
876	S:Fibro	DCN	EGFR	T:Epithelial	5.47734
884	S:Fibro	EFEMP1	EGFR	T:Epithelial	2.81492
956	S:Fibro	COL6A1	ITGA6	T:Epithelial	2.52111
975	S:Fibro	LAMA2	ITGA6	T:Epithelial	2.06138
994	S:Fibro	LAMC1	ITGA6	T:Epithelial	1.75122
1019	S:Fibro	THBS2	ITGA6	T:Epithelial	1.867
1053	S:Fibro	LAMA2	ITGA3	T:Epithelial	2.31132
1074	S:Fibro	LAMC1	ITGA3	T:Epithelial	2.01115
1086	S:Fibro	NID1	ITGA3	T:Epithelial	1.86746
1105	S:Fibro	TIMP2	ITGA3	T:Epithelial	1.96827
1175	S:Fibro	COL1A2	ITGB1	T:Epithelial	2.2684
1226	S:Fibro	COL6A1	ITGB1	T:Epithelial	1.5452
1233	S:Fibro	COL6A2	ITGB1	T:Epithelial	1.71355
1264	S:Fibro	FBLN1	ITGB1	T:Epithelial	3.55816
1274	S:Fibro	FBN1	ITGB1	T:Epithelial	2.0728
428	S:Fibro	LAMA2	RPSA	T:B cells	2.72454
526	S:Fibro	LAMB2	RPSA	T:B cells	2.05746
1218	S:Fibro	FN1	CD79A	T:B cells	2.8156
1317	S:Fibro	CXCL12	CXCR4	T:B cells	2.67896
205	S:Fibro	COL1A2	CD44	T:B cells	2.52398
265	S:Fibro	CD34	SELL	T:B cells	3.18623
275	S:Fibro	CFH	SELL	T:B cells	2.90543
288	S:Fibro	VCAN	SELL	T:B cells	1.56595
299	S:Fibro	C3	ITGB2	T:B cells	3.3616
3111	S:Fibro	CYR61	ITGB2	T:B cells	2.78369
327	S:Fibro	F10	ITGB2	T:B cells	1.67747
358	S:Fibro	PLAT	ITGB2	T:B cells	1.96731
367	S:Fibro	SPON2	ITGB2	T:B cells	1.51394
377	S:Fibro	C3	CD81	T:B cells	3.05467
389	S:Fibro	C3	CD46	T:B cells	3.72411
437	S:Fibro	CYR61	CAV1	T:B cells	2.49335
527	S:Fibro	COL1A2	ITGB1	T:B cells	2.11638
588	S:Fibro	COL6A2	ITGB1	T:B cells	1.56153
618	S:Fibro	FBLN1	ITGB1	T:B cells	3.40615
624	S:Fibro	FBN1	ITGB1	T:B cells	1.92079
219	S:Fibro	LAMA2	RPSA	T:T cells	3.2854
320	S:Fibro	LAMB2	RPSA	T:T cells	2.61832
528	S:Fibro	IL18	IL18R1	T:T cells	1.53773
619	S:Fibro	IL18	CD48	T:T cells	2.25072
719	S:Fibro	ICAM1	IL2RG	T:T cells	1.98495
1020	S:Fibro	CXCL12	CXCR4	T:T cells	3.92303
1318	S:Fibro	THBS2	CD47	T:T cells	1.63756
169	S:Fibro	COL1A1	CD44	T:T cells	2.42805
174	S:Fibro	COL1A2	CD44	T:T cells	3.50286
233	S:Fibro	CD34	SELL	T:T cells	3.00864
244	S:Fibro	CFH	SELL	T:T cells	2.72784
276	S:Fibro	FIGF	ITGA4	T:T cells	1.96773
3112	S:Fibro	THBS2	ITGA4	T:T cells	2.30387
339	S:Fibro	C3	ITGB2	T:T cells	4.01133
348	S:Fibro	CTGF	ITGB2	T:T cells	1.53067
359	S:Fibro	CYR61	ITGB2	T:T cells	3.43343
368	S:Fibro	F10	ITGB2	T:T cells	2.32721
396	S:Fibro	PLAT	ITGB2	T:T cells	2.61705
409	S:Fibro	SPON2	ITGB2	T:T cells	2.16368
4111	S:Fibro	C3	IFITM1	T:T cells	4.45677
429	S:Fibro	C3	CD46	T:T cells	3.81752
498	S:Fibro	B2M	CD3G	T:T cells	1.6316
506	S:Fibro	HLA-A	CD3G	T:T cells	2.25728
529	S:Fibro	HLA-C	CD3G	T:T cells	1.88467
539	S:Fibro	B2M	CD3D	T:T cells	2.42865
548	S:Fibro	HLA-A	CD3D	T:T cells	3.05433
555	S:Fibro	HLA-B	CD3D	T:T cells	2.07247
566	S:Fibro	HLA-C	CD3D	T:T cells	2.68172
595	S:Fibro	LRPAP1	SORL1	T:T cells	2.21557
647	S:Fibro	COL1A1	ITGB1	T:T cells	1.53144
659	S:Fibro	COL1A2	ITGB1	T:T cells	2.57025
668	S:Fibro	COL3A1	ITGB1	T:T cells	1.54177
704	S:Fibro	COL6A1	ITGB1	T:T cells	1.84706
7110	S:Fibro	COL6A2	ITGB1	T:T cells	2.01541
744	S:Fibro	FBLN1	ITGB1	T:T cells	3.86002
757	S:Fibro	FBN1	ITGB1	T:T cells	2.37466
220	S:Fibro	TIMP1	CD63	T:Mast cells	3.29087
328	S:Fibro	PLTP	ABCA1	T:Mast cells	2.60065
430	S:Fibro	LAMA2	RPSA	T:Mast cells	2.44256
530	S:Fibro	LAMB2	RPSA	T:Mast cells	1.77548
1025	S:Fibro	VTN	PLAUR	T:Mast cells	1.62192
1120	S:Fibro	EFEMP2	CATSPER1	T:Mast cells	2.14163
1219	S:Fibro	CTGF	NTRK1	T:Mast cells	1.83096
1513	S:Fibro	THBS2	CD47	T:Mast cells	1.58808
175	S:Fibro	COL14A1	CD44	T:Mast cells	2.78663
182	S:Fibro	COL1A1	CD44	T:Mast cells	3.73612
194	S:Fibro	COL1A2	CD44	T:Mast cells	4.81093
206	S:Fibro	FN1	CD44	T:Mast cells	2.23737
2110	S:Fibro	HAS2	CD44	T:Mast cells	2.68656
226	S:Fibro	PKM	CD44	T:Mast cells	1.61378
234	S:Fibro	VCAN	CD44	T:Mast cells	2.41082
257	S:Fibro	C3	CD81	T:Mast cells	3.6658
266	S:Fibro	C3	C3AR1	T:Mast cells	4.03152
277	S:Fibro	APP	SLC45A3	T:Mast cells	2.43641
3310	S:Fibro	COL1A2	ITGB1	T:Mast cells	1.85534
4210	S:Fibro	FBLN1	ITGB1	T:Mast cells	3.1451
438	S:Fibro	FBN1	ITGB1	T:Mast cells	1.65974
229	S:Mono / Macs	TNF	TNFRSF1A	T:Fibro	2.38782
329	S:Mono / Macs	TNF	LTBR	T:Fibro	1.51387
439	S:Mono / Macs	TNFSF12	TNFRSF12A	T:Fibro	1.66065
820	S:Mono / Macs	TGFB1	TGFBR2	T:Fibro	1.81228
917	S:Mono / Macs	TGFB1	TGFBR1	T:Fibro	1.58255
1125	S:Mono / Macs	PLTP	ABCA1	T:Fibro	1.59862
1220	S:Mono / Macs	PLAU	MRC2	T:Fibro	2.2987
1319	S:Mono / Macs	PDGFC	PDGFRA	T:Fibro	2.40562
1414	S:Mono / Macs	OSM	OSMR	T:Fibro	2.13177
1810	S:Mono / Macs	INHBA	TGFBR3	T:Fibro	2.55188
1910	S:Mono / Macs	TGFB1	TGFBR3	T:Fibro	2.48253
239	S:Mono / Macs	OSM	IL6ST	T:Fibro	2.39474
2510	S:Mono / Macs	IL1B	IL1R1	T:Fibro	3.61363
2610	S:Mono / Macs	IL1RN	IL1R1	T:Fibro	2.59178
278	S:Mono / Macs	IL10	IL10RB	T:Fibro	2.43725
3113	S:Mono / Macs	HBEGF	CD9	T:Fibro	2.37642
3210	S:Mono / Macs	GNAS	PTGIR	T:Fibro	1.68991
3810	S:Mono / Macs	TGFB1	SDC2	T:Fibro	2.01801
4310	S:Mono / Macs	SPP1	CD44	T:Fibro	2.8191
5112	S:Mono / Macs	NAMPT	INSR	T:Fibro	1.69542
627	S:Mono / Macs	ANXA1	EGFR	T:Fibro	1.71179
636	S:Mono / Macs	AREG	EGFR	T:Fibro	1.67622
6510	S:Mono / Macs	EREG	EGFR	T:Fibro	2.54253
669	S:Mono / Macs	GNAI2	EGFR	T:Fibro	1.64313
676	S:Mono / Macs	HBEGF	EGFR	T:Fibro	2.57519
686	S:Mono / Macs	HSP90AA1	EGFR	T:Fibro	1.93928
695	S:Mono / Macs	ICAM1	EGFR	T:Fibro	1.66843
7111	S:Mono / Macs	VEGFA	EGFR	T:Fibro	1.74009
758	S:Mono / Macs	PLAU	ITGB5	T:Fibro	2.26426
797	S:Mono / Macs	CD14	ITGB1	T:Fibro	3.38243
826	S:Mono / Macs	F13A1	ITGB1	T:Fibro	2.98026
865	S:Mono / Macs	PLAU	ITGB1	T:Fibro	1.72291
877	S:Mono / Macs	SPP1	ITGB1	T:Fibro	3.18847
995	S:Mono / Macs	PLAU	ITGAV	T:Fibro	2.06677
1006	S:Mono / Macs	SPP1	ITGAV	T:Fibro	3.54233
1075	S:Mono / Macs	PLAU	ITGA5	T:Fibro	1.90564
1087	S:Mono / Macs	SPP1	ITGA5	T:Fibro	3.3302
1094	S:Mono / Macs	ADAM10	AXL	T:Fibro	2.09024
1106	S:Mono / Macs	GAS6	AXL	T:Fibro	2.15161
1126	S:Mono / Macs	APOE	LRP1	T:Fibro	3.97264
1155	S:Mono / Macs	CALR	LRP1	T:Fibro	2.77691
1176	S:Mono / Macs	LPL	LRP1	T:Fibro	3.07542
1183	S:Mono / Macs	LRPAP1	LRP1	T:Fibro	2.3323
1194	S:Mono / Macs	PLAU	LRP1	T:Fibro	3.43251
1204	S:Mono / Macs	PSAP	LRP1	T:Fibro	2.25575
12110	S:Mono / Macs	SERPINA1	LRP1	T:Fibro	3.02199
1227	S:Mono / Macs	THBS1	LRP1	T:Fibro	2.74798
180	S:Mono / Macs	VEGFA	NRP2	T:Mono / Macs	1.92615
2210	S:Mono / Macs	VEGFA	NRP1	T:Mono / Macs	1.67688
4112	S:Mono / Macs	TNF	TNFRSF1B	T:Mono / Macs	2.37363
540	S:Mono / Macs	TNF	TNFRSF1A	T:Mono / Macs	1.75673
924	S:Mono / Macs	THBS1	CD47	T:Mono / Macs	1.54854
2111	S:Mono / Macs	PLTP	ABCA1	T:Mono / Macs	1.90815
2711	S:Mono / Macs	IL1B	IL1RAP	T:Mono / Macs	3.61023
2910	S:Mono / Macs	IL10	IL10RB	T:Mono / Macs	2.39754
308	S:Mono / Macs	IL10	IL10RA	T:Mono / Macs	2.80588
349	S:Mono / Macs	HBEGF	CD9	T:Mono / Macs	2.20384
3510	S:Mono / Macs	GNAI2	C5AR1	T:Mono / Macs	2.84349
369	S:Mono / Macs	RPS19	C5AR1	T:Mono / Macs	2.47367
3710	S:Mono / Macs	FN1	PLAUR	T:Mono / Macs	2.48247
3811	S:Mono / Macs	PLAU	PLAUR	T:Mono / Macs	3.74623
4311	S:Mono / Macs	THBS1	CD36	T:Mono / Macs	2.23403
458	S:Mono / Macs	FN1	CD44	T:Mono / Macs	2.13591
468	S:Mono / Macs	HBEGF	CD44	T:Mono / Macs	3.24036
479	S:Mono / Macs	PKM	CD44	T:Mono / Macs	2.03755
488	S:Mono / Macs	SPP1	CD44	T:Mono / Macs	4.79922
4911	S:Mono / Macs	VCAN	CD44	T:Mono / Macs	1.87418
5010	S:Mono / Macs	VIM	CD44	T:Mono / Macs	1.64591
5113	S:Mono / Macs	CCL13	CCR1	T:Mono / Macs	2.95758
5210	S:Mono / Macs	CCL2	CCR1	T:Mono / Macs	3.51214
5310	S:Mono / Macs	CCL3	CCR1	T:Mono / Macs	4.71693
549	S:Mono / Macs	CCL4	CCR1	T:Mono / Macs	3.64226
589	S:Mono / Macs	ICAM1	ITGB2	T:Mono / Macs	2.59182
596	S:Mono / Macs	ICAM2	ITGB2	T:Mono / Macs	1.54384
607	S:Mono / Macs	PLAU	ITGB2	T:Mono / Macs	2.88288
6110	S:Mono / Macs	SELPLG	ITGB2	T:Mono / Macs	2.1488
6311	S:Mono / Macs	ICAM1	ITGAX	T:Mono / Macs	2.00448
6711	S:Mono / Macs	ICAM1	ITGAM	T:Mono / Macs	2.25018
6911	S:Mono / Macs	PLAU	ITGAM	T:Mono / Macs	2.55925
707	S:Mono / Macs	SELPLG	ITGAM	T:Mono / Macs	1.82517
747	S:Mono / Macs	C1QA	CD93	T:Mono / Macs	5.24656
777	S:Mono / Macs	B2M	TFRC	T:Mono / Macs	2.67832
787	S:Mono / Macs	B2M	LILRB2	T:Mono / Macs	1.9756
806	S:Mono / Macs	HLA-B	LILRB2	T:Mono / Macs	1.5132
8611	S:Mono / Macs	ANXA1	FPR3	T:Mono / Macs	2.0963
8711	S:Mono / Macs	HEBP1	FPR3	T:Mono / Macs	1.56912
885	S:Mono / Macs	ANXA1	FPR2	T:Mono / Macs	1.68698
904	S:Mono / Macs	ANXA1	FPR1	T:Mono / Macs	2.44379
918	S:Mono / Macs	GNAI2	FPR1	T:Mono / Macs	2.20313
957	S:Mono / Macs	CD14	ITGB1	T:Mono / Macs	2.59182
985	S:Mono / Macs	F13A1	ITGB1	T:Mono / Macs	2.18965
1036	S:Mono / Macs	SPP1	ITGB1	T:Mono / Macs	2.39786
11211	S:Mono / Macs	PLAU	ITGA5	T:Mono / Macs	1.69307
1135	S:Mono / Macs	SPP1	ITGA5	T:Mono / Macs	3.11763
11711	S:Mono / Macs	APOE	LRP1	T:Mono / Macs	2.00852
1515	S:Mono / Macs	TNF	TNFRSF1A	T:SMC 1	1.60287
289	S:Mono / Macs	TNFSF12	TNFRSF12A	T:SMC 1	2.74746
628	S:Mono / Macs	SELPLG	ESAM	T:SMC 1	2.25571
720	S:Mono / Macs	PSEN1	NOTCH3	T:SMC 1	2.20463
935	S:Mono / Macs	PDAP1	PDGFRB	T:SMC 1	1.76105
1026	S:Mono / Macs	PDGFC	PDGFRB	T:SMC 1	2.87656
13110	S:Mono / Macs	OSM	IL6ST	T:SMC 1	1.66149
1612	S:Mono / Macs	HBEGF	CD9	T:SMC 1	2.39152
1713	S:Mono / Macs	HBEGF	CD82	T:SMC 1	2.23729
2112	S:Mono / Macs	FN1	ITGA8	T:SMC 1	2.64964
248	S:Mono / Macs	TGFB1	SDC2	T:SMC 1	1.82428
3114	S:Mono / Macs	SPP1	CD44	T:SMC 1	2.32239
3611	S:Mono / Macs	C1QA	CSPG4	T:SMC 1	4.84299
397	S:Mono / Macs	NAMPT	INSR	T:SMC 1	1.7328
4113	S:Mono / Macs	BST1	CAV1	T:SMC 1	2.11438
4321	S:Mono / Macs	GNAI2	CAV1	T:SMC 1	2.83535
449	S:Mono / Macs	ICAM1	CAV1	T:SMC 1	3.09066
4511	S:Mono / Macs	PTGS2	CAV1	T:SMC 1	3.06495
4611	S:Mono / Macs	TGFB1	CAV1	T:SMC 1	2.93724
4711	S:Mono / Macs	ADAM15	ITGB1	T:SMC 1	2.37754
4811	S:Mono / Macs	ADAM17	ITGB1	T:SMC 1	2.31449
4912	S:Mono / Macs	ADAM9	ITGB1	T:SMC 1	1.96173
5011	S:Mono / Macs	CD14	ITGB1	T:SMC 1	5.04865
5311	S:Mono / Macs	F13A1	ITGB1	T:SMC 1	4.64649
558	S:Mono / Macs	FN1	ITGB1	T:SMC 1	2.27538
576	S:Mono / Macs	PLAU	ITGB1	T:SMC 1	3.38914
5811	S:Mono / Macs	SPP1	ITGB1	T:SMC 1	4.8547
5911	S:Mono / Macs	THBS1	ITGB1	T:SMC 1	2.67661
6011	S:Mono / Macs	TIMP2	ITGB1	T:SMC 1	1.71627
6111	S:Mono / Macs	VCAN	ITGB1	T:SMC 1	1.84865
6211	S:Mono / Macs	VEGFA	ITGB1	T:SMC 1	2.75973
7011	S:Mono / Macs	PLAU	ITGAV	T:SMC 1	2.07806
7112	S:Mono / Macs	SPP1	ITGAV	T:SMC 1	3.55362
7811	S:Mono / Macs	PLAU	ITGA5	T:SMC 1	2.51644
7911	S:Mono / Macs	SPP1	ITGA5	T:SMC 1	3.941
839	S:Mono / Macs	APOE	LRP1	T:SMC 1	1.61976
11110	S:Mono / Macs	TNF	TNFRSF1B	T:T / NK cells	2.58213
727	S:Mono / Macs	IL1B	ADRB2	T:T / NK cells	3.39178
8111	S:Mono / Macs	IL18	CD48	T:T / NK cells	2.79474
946	S:Mono / Macs	IL10	IL10RA	T:T / NK cells	3.29036
10110	S:Mono / Macs	ICAM1	ITGAL	T:T / NK cells	2.41373
1234	S:Mono / Macs	LYZ	ITGAL	T:T / NK cells	3.12235
1324	S:Mono / Macs	ICAM1	IL2RG	T:T / NK cells	2.73073
1613	S:Mono / Macs	GNAI2	F2R	T:T / NK cells	1.74264
1811	S:Mono / Macs	CXCL16	CXCR6	T:T / NK cells	3.11051
2121	S:Mono / Macs	HBEGF	CD44	T:T / NK cells	2.33161
2311	S:Mono / Macs	SPP1	CD44	T:T / NK cells	3.89048
2911	S:Mono / Macs	ICAM1	ITGB2	T:T / NK cells	2.88269
3011	S:Mono / Macs	ICAM2	ITGB2	T:T / NK cells	1.83471
3121	S:Mono / Macs	PLAU	ITGB2	T:T / NK cells	3.17376
3211	S:Mono / Macs	SELPLG	ITGB2	T:T / NK cells	2.43968
3621	S:Mono / Macs	B2M	KLRD1	T:T / NK cells	3.11706
3711	S:Mono / Macs	HLA-B	KLRD1	T:T / NK cells	2.65166
3821	S:Mono / Macs	HLA-E	KLRD1	T:T / NK cells	2.054
3911	S:Mono / Macs	B2M	HLA-F	T:T / NK cells	2.32801
4010	S:Mono / Macs	CALR	HLA-F	T:T / NK cells	2.18654
4121	S:Mono / Macs	B2M	CD3G	T:T / NK cells	3.66126
4211	S:Mono / Macs	HLA-A	CD3G	T:T / NK cells	2.68595
4331	S:Mono / Macs	HLA-B	CD3G	T:T / NK cells	3.28986
4411	S:Mono / Macs	HLA-C	CD3G	T:T / NK cells	3.1471
4521	S:Mono / Macs	B2M	CD3D	T:T / NK cells	4.80268
4621	S:Mono / Macs	HLA-A	CD3D	T:T / NK cells	3.82737
4721	S:Mono / Macs	HLA-B	CD3D	T:T / NK cells	4.43128
4821	S:Mono / Macs	HLA-C	CD3D	T:T / NK cells	4.28852
4921	S:Mono / Macs	B2M	CD247	T:T / NK cells	2.4879
5021	S:Mono / Macs	APOE	SORL1	T:T / NK cells	2.70117
5211	S:Mono / Macs	ADAM28	ITGA4	T:T / NK cells	2.37234
5321	S:Mono / Macs	CD14	ITGA4	T:T / NK cells	4.61581
5411	S:Mono / Macs	F13A1	ITGA4	T:T / NK cells	4.21765
5511	S:Mono / Macs	FN1	ITGA4	T:T / NK cells	1.82754
567	S:Mono / Macs	SPP1	ITGA4	T:T / NK cells	4.37085
5711	S:Mono / Macs	THBS1	ITGA4	T:T / NK cells	2.19777
6221	S:Mono / Macs	CD14	ITGB1	T:T / NK cells	2.63966
6511	S:Mono / Macs	F13A1	ITGB1	T:T / NK cells	2.23749
7021	S:Mono / Macs	SPP1	ITGB1	T:T / NK cells	2.4457
1144	S:Mono / Macs	TNF	TNFRSF1B	T:Granulocytes	2.84434
976	S:Mono / Macs	SELPLG	SELL	T:Granulocytes	2.19564
1911	S:Mono / Macs	PLTP	ABCA1	T:Granulocytes	1.62119
2010	S:Mono / Macs	PLAU	IGF2R	T:Granulocytes	1.71989
2611	S:Mono / Macs	IL1B	IL1R2	T:Granulocytes	5.3005
2721	S:Mono / Macs	IL1RN	IL1R2	T:Granulocytes	4.25366
2811	S:Mono / Macs	IL18	CD48	T:Granulocytes	2.53782
2921	S:Mono / Macs	IL10	IL10RB	T:Granulocytes	2.42133
3021	S:Mono / Macs	IL10	IL10RA	T:Granulocytes	2.78751
3511	S:Mono / Macs	HBEGF	CD82	T:Granulocytes	1.86834
3631	S:Mono / Macs	GNAI2	C5AR1	T:Granulocytes	3.10014
3721	S:Mono / Macs	RPS19	C5AR1	T:Granulocytes	2.73032
3831	S:Mono / Macs	FN1	PLAUR	T:Granulocytes	2.76502
3921	S:Mono / Macs	PLAU	PLAUR	T:Granulocytes	4.02878
4421	S:Mono / Macs	THBS1	CD36	T:Granulocytes	2.13519
4631	S:Mono / Macs	FN1	CD44	T:Granulocytes	1.88573
4731	S:Mono / Macs	HBEGF	CD44	T:Granulocytes	2.99019
4831	S:Mono / Macs	PKM	CD44	T:Granulocytes	1.78738
4931	S:Mono / Macs	SPP1	CD44	T:Granulocytes	4.54905
5031	S:Mono / Macs	VCAN	CD44	T:Granulocytes	1.62401
5221	S:Mono / Macs	CCL13	CCR1	T:Granulocytes	2.41867
5331	S:Mono / Macs	CCL2	CCR1	T:Granulocytes	2.97322
5421	S:Mono / Macs	CCL3	CCR1	T:Granulocytes	4.17801
5521	S:Mono / Macs	CCL4	CCR1	T:Granulocytes	3.10335
5921	S:Mono / Macs	ICAM1	ITGB2	T:Granulocytes	3.23931
6021	S:Mono / Macs	ICAM2	ITGB2	T:Granulocytes	2.19133
6121	S:Mono / Macs	PLAU	ITGB2	T:Granulocytes	3.53037
6231	S:Mono / Macs	SELPLG	ITGB2	T:Granulocytes	2.79629
648	S:Mono / Macs	ICAM1	ITGAX	T:Granulocytes	2.31747
6811	S:Mono / Macs	ICAM1	ITGAM	T:Granulocytes	2.18046
7031	S:Mono / Macs	PLAU	ITGAM	T:Granulocytes	2.48953
7121	S:Mono / Macs	SELPLG	ITGAM	T:Granulocytes	1.75545
766	S:Mono / Macs	C1QA	CD93	T:Granulocytes	4.98139
7921	S:Mono / Macs	B2M	TFRC	T:Granulocytes	1.90396
8011	S:Mono / Macs	B2M	LILRB2	T:Granulocytes	3.11819
8112	S:Mono / Macs	HLA-A	LILRB2	T:Granulocytes	1.81387
8211	S:Mono / Macs	HLA-B	LILRB2	T:Granulocytes	2.65579
8311	S:Mono / Macs	HLA-C	LILRB2	T:Granulocytes	2.33902
848	S:Mono / Macs	B2M	LILRB1	T:Granulocytes	1.92725
8621	S:Mono / Macs	HLA-B	LILRB1	T:Granulocytes	1.58385
9211	S:Mono / Macs	APOE	SORL1	T:Granulocytes	2.47167
9411	S:Mono / Macs	APOE	LDLR	T:Granulocytes	2.61164
964	S:Mono / Macs	ANXA1	FPR2	T:Granulocytes	2.35847
9811	S:Mono / Macs	ANXA1	FPR1	T:Granulocytes	3.38421
9911	S:Mono / Macs	GNAI2	FPR1	T:Granulocytes	3.14355
10011	S:Mono / Macs	ADAM28	ITGA4	T:Granulocytes	1.50932
10111	S:Mono / Macs	CD14	ITGA4	T:Granulocytes	3.75279
1027	S:Mono / Macs	F13A1	ITGA4	T:Granulocytes	3.35462
1044	S:Mono / Macs	SPP1	ITGA4	T:Granulocytes	3.50783
11011	S:Mono / Macs	CD14	ITGB1	T:Granulocytes	2.53443
11311	S:Mono / Macs	F13A1	ITGB1	T:Granulocytes	2.13227
11811	S:Mono / Macs	SPP1	ITGB1	T:Granulocytes	2.34047
1275	S:Mono / Macs	PLAU	ITGA5	T:Granulocytes	1.53564
1286	S:Mono / Macs	SPP1	ITGA5	T:Granulocytes	2.9602
1305	S:Mono / Macs	APOE	LRP1	T:Granulocytes	1.95347
1163	S:Mono / Macs	VEGFA	NRP1	T:Endo 1	1.86734
2101	S:Mono / Macs	TNF	TNFRSF1B	T:Endo 1	1.62137
3101	S:Mono / Macs	TNF	TNFRSF1A	T:Endo 1	2.13896
4101	S:Mono / Macs	TNF	LTBR	T:Endo 1	1.67196
856	S:Mono / Macs	TGFB1	ACVRL1	T:Endo 1	2.76919
9101	S:Mono / Macs	TGFB1	TGFBR2	T:Endo 1	1.90959
1054	S:Mono / Macs	SELPLG	ESAM	T:Endo 1	2.66043
11101	S:Mono / Macs	SELPLG	SELP	T:Endo 1	2.51664
1334	S:Mono / Macs	VCAN	SELP	T:Endo 1	1.57324
1415	S:Mono / Macs	PSEN1	NOTCH4	T:Endo 1	2.68763
1516	S:Mono / Macs	PDGFC	FLT1	T:Endo 1	1.9254
1622	S:Mono / Macs	VEGFA	FLT1	T:Endo 1	2.07671
1714	S:Mono / Macs	OSM	OSMR	T:Endo 1	2.28121
1821	S:Mono / Macs	OSM	LIFR	T:Endo 1	3.3617
1921	S:Mono / Macs	INHBA	TGFBR3	T:Endo 1	1.53327
2131	S:Mono / Macs	INHBA	ENG	T:Endo 1	3.4778
2211	S:Mono / Macs	TGFB1	ENG	T:Endo 1	3.46545
2411	S:Mono / Macs	OSM	IL6ST	T:Endo 1	2.58033
2511	S:Mono / Macs	IL1B	IL1R1	T:Endo 1	3.41183
2621	S:Mono / Macs	IL1RN	IL1R1	T:Endo 1	2.38998
2731	S:Mono / Macs	IL1B	ADRB2	T:Endo 1	3.30705
3131	S:Mono / Macs	HBEGF	CD9	T:Endo 1	2.18889
3221	S:Mono / Macs	HBEGF	CD82	T:Endo 1	2.39311
3311	S:Mono / Macs	GNAS	VIPR1	T:Endo 1	2.13039
3411	S:Mono / Macs	PTMA	VIPR1	T:Endo 1	1.68759
3521	S:Mono / Macs	GNAI2	F2R	T:Endo 1	1.78647
3641	S:Mono / Macs	GNAI2	IGF1R	T:Endo 1	1.7383
3841	S:Mono / Macs	FN1	ROBO4	T:Endo 1	1.50114
4531	S:Mono / Macs	THBS1	CD36	T:Endo 1	1.90507
4641	S:Mono / Macs	CALR	SCARF1	T:Endo 1	1.69749
5041	S:Mono / Macs	C1QA	CD93	T:Endo 1	6.24187
5341	S:Mono / Macs	B2M	HLA-F	T:Endo 1	2.03718
5431	S:Mono / Macs	CALR	HLA-F	T:Endo 1	1.8957
5721	S:Mono / Macs	NAMPT	INSR	T:Endo 1	1.53422
6031	S:Mono / Macs	APP	CAV1	T:Endo 1	1.56881
6131	S:Mono / Macs	BST1	CAV1	T:Endo 1	2.54666
6321	S:Mono / Macs	GNAI2	CAV1	T:Endo 1	3.26763
6411	S:Mono / Macs	ICAM1	CAV1	T:Endo 1	3.52294
6521	S:Mono / Macs	PTGS2	CAV1	T:Endo 1	3.49723
6611	S:Mono / Macs	TGFB1	CAV1	T:Endo 1	3.36952
6721	S:Mono / Macs	APOE	LDLR	T:Endo 1	2.85266
7041	S:Mono / Macs	ADM	RAMP2	T:Endo 1	2.89586
7131	S:Mono / Macs	ADM	CALCRL	T:Endo 1	3.42492
7411	S:Mono / Macs	PLAU	ITGB5	T:Endo 1	1.95438
7511	S:Mono / Macs	ADAM9	ITGA6	T:Endo 1	1.91253
7611	S:Mono / Macs	FN1	ITGA6	T:Endo 1	1.70317
7711	S:Mono / Macs	THBS1	ITGA6	T:Endo 1	2.19041
7931	S:Mono / Macs	CALR	ITGA3	T:Endo 1	1.52731
8121	S:Mono / Macs	PLAU	ITGA3	T:Endo 1	2.35591
8221	S:Mono / Macs	THBS1	ITGA3	T:Endo 1	1.59739
8411	S:Mono / Macs	ADAM17	NOTCH1	T:Endo 1	1.95467
8631	S:Mono / Macs	PSEN1	NOTCH1	T:Endo 1	1.8309
9011	S:Mono / Macs	CD14	ITGB1	T:Endo 1	3.90153
9311	S:Mono / Macs	F13A1	ITGB1	T:Endo 1	3.49936
9711	S:Mono / Macs	PLAU	ITGB1	T:Endo 1	2.24201
9821	S:Mono / Macs	SPP1	ITGB1	T:Endo 1	3.70757
9921	S:Mono / Macs	THBS1	ITGB1	T:Endo 1	1.52949
10211	S:Mono / Macs	VEGFA	ITGB1	T:Endo 1	1.6126
11021	S:Mono / Macs	PLAU	ITGAV	T:Endo 1	2.28235
11111	S:Mono / Macs	SPP1	ITGAV	T:Endo 1	3.75791
11221	S:Mono / Macs	TGFB1	ITGAV	T:Endo 1	1.51087
11321	S:Mono / Macs	VEGFA	ITGAV	T:Endo 1	1.64994
1182	S:Mono / Macs	PLAU	ITGA5	T:Endo 1	2.48966
11911	S:Mono / Macs	SPP1	ITGA5	T:Endo 1	3.91422
1253	S:Mono / Macs	VEGFA	NRP1	T:SMC 2	1.60266
2141	S:Mono / Macs	TNF	TNFRSF1A	T:SMC 2	1.73099
3141	S:Mono / Macs	TNF	LTBR	T:SMC 2	1.51967
1065	S:Mono / Macs	PSEN1	NOTCH3	T:SMC 2	1.9019
1265	S:Mono / Macs	PLAU	MRC2	T:SMC 2	1.86221
1344	S:Mono / Macs	PDGFC	PDGFRA	T:SMC 2	1.94955
1631	S:Mono / Macs	PDGFC	PDGFRB	T:SMC 2	2.43861
183	S:Mono / Macs	INHBA	TGFBR3	T:SMC 2	1.53503
2321	S:Mono / Macs	OSM	IL6ST	T:SMC 2	2.26045
2521	S:Mono / Macs	IL1B	IL1R1	T:SMC 2	3.24777
2631	S:Mono / Macs	IL1RN	IL1R1	T:SMC 2	2.22593
3031	S:Mono / Macs	HBEGF	CD9	T:SMC 2	2.77452
3151	S:Mono / Macs	HBEGF	CD82	T:SMC 2	2.27066
3231	S:Mono / Macs	GNAS	PTGIR	T:SMC 2	1.5897
3531	S:Mono / Macs	FN1	ITGA8	T:SMC 2	2.0851
3851	S:Mono / Macs	TGFB1	SDC2	T:SMC 2	1.92246
4541	S:Mono / Macs	SPP1	CD44	T:SMC 2	2.5571
5231	S:Mono / Macs	NAMPT	INSR	T:SMC 2	1.63728
5611	S:Mono / Macs	VEGFA	GPC1	T:SMC 2	1.56794
6041	S:Mono / Macs	GNAI2	CAV1	T:SMC 2	1.5236
6141	S:Mono / Macs	ICAM1	CAV1	T:SMC 2	1.7789
6241	S:Mono / Macs	PTGS2	CAV1	T:SMC 2	1.7532
6331	S:Mono / Macs	TGFB1	CAV1	T:SMC 2	1.62549
6531	S:Mono / Macs	ANXA1	EGFR	T:SMC 2	1.50424
6821	S:Mono / Macs	EREG	EGFR	T:SMC 2	2.33499
705	S:Mono / Macs	HBEGF	EGFR	T:SMC 2	2.36765
7141	S:Mono / Macs	HSP90AA1	EGFR	T:SMC 2	1.73173
7421	S:Mono / Macs	VEGFA	EGFR	T:SMC 2	1.53255
7821	S:Mono / Macs	PLAU	ITGB5	T:SMC 2	2.20911
7941	S:Mono / Macs	ADAM15	ITGB1	T:SMC 2	1.76357
8021	S:Mono / Macs	ADAM17	ITGB1	T:SMC 2	1.70052
8231	S:Mono / Macs	CD14	ITGB1	T:SMC 2	4.43468
8511	S:Mono / Macs	F13A1	ITGB1	T:SMC 2	4.03252
8721	S:Mono / Macs	FN1	ITGB1	T:SMC 2	1.6614
895	S:Mono / Macs	PLAU	ITGB1	T:SMC 2	2.77516
9021	S:Mono / Macs	SPP1	ITGB1	T:SMC 2	4.24072
9111	S:Mono / Macs	THBS1	ITGB1	T:SMC 2	2.06264
9421	S:Mono / Macs	VEGFA	ITGB1	T:SMC 2	2.14576
10221	S:Mono / Macs	PLAU	ITGAV	T:SMC 2	2.16964
10311	S:Mono / Macs	SPP1	ITGAV	T:SMC 2	3.6452
10511	S:Mono / Macs	VEGFA	ITGAV	T:SMC 2	1.53724
11031	S:Mono / Macs	PLAU	ITGA5	T:SMC 2	2.03237
11121	S:Mono / Macs	SPP1	ITGA5	T:SMC 2	3.45693
11511	S:Mono / Macs	APOE	LRP1	T:SMC 2	2.54105
12011	S:Mono / Macs	LPL	LRP1	T:SMC 2	1.64383
12211	S:Mono / Macs	PLAU	LRP1	T:SMC 2	2.00092
1244	S:Mono / Macs	SERPINA1	LRP1	T:SMC 2	1.5904
1293	S:Mono / Macs	VEGFA	NRP2	T:Endo 2	2.43304
2151	S:Mono / Macs	VEGFA	NRP1	T:Endo 2	1.86429
3161	S:Mono / Macs	TNF	TNFRSF1B	T:Endo 2	1.94458
4131	S:Mono / Macs	TNF	TNFRSF1A	T:Endo 2	2.20068
5101	S:Mono / Macs	TNF	LTBR	T:Endo 2	1.71734
10101	S:Mono / Macs	TGFB1	ACVRL1	T:Endo 2	1.66279
11131	S:Mono / Macs	TGFB1	TGFBR2	T:Endo 2	2.48655
12101	S:Mono / Macs	SELPLG	SELE	T:Endo 2	3.68246
1425	S:Mono / Macs	SELPLG	ESAM	T:Endo 2	2.14344
1523	S:Mono / Macs	SELPLG	SELP	T:Endo 2	1.94579
2011	S:Mono / Macs	PSEN1	NOTCH4	T:Endo 2	1.77767
2161	S:Mono / Macs	PDGFC	FLT1	T:Endo 2	2.39995
2221	S:Mono / Macs	VEGFA	FLT1	T:Endo 2	2.55126
2331	S:Mono / Macs	PDGFC	KDR	T:Endo 2	1.90178
2531	S:Mono / Macs	VEGFA	KDR	T:Endo 2	2.0421
2641	S:Mono / Macs	OSM	OSMR	T:Endo 2	2.07805
2741	S:Mono / Macs	OSM	LIFR	T:Endo 2	3.02569
2821	S:Mono / Macs	LPL	GPIHBP1	T:Endo 2	2.31778
2931	S:Mono / Macs	INHBA	TGFBR3	T:Endo 2	1.68674
3041	S:Mono / Macs	TGFB1	TGFBR3	T:Endo 2	1.61738
3171	S:Mono / Macs	INHBA	ENG	T:Endo 2	2.73198
3241	S:Mono / Macs	TGFB1	ENG	T:Endo 2	2.71963
3421	S:Mono / Macs	OSM	IL6ST	T:Endo 2	2.91472
3541	S:Mono / Macs	IL1B	IL1R1	T:Endo 2	3.58722
3651	S:Mono / Macs	IL1RN	IL1R1	T:Endo 2	2.56537
3731	S:Mono / Macs	IL1B	ADRB2	T:Endo 2	3.11968
4141	S:Mono / Macs	HBEGF	CD9	T:Endo 2	3.09992
4212	S:Mono / Macs	FN1	ROBO4	T:Endo 2	1.61172
5121	S:Mono / Macs	PDGFC	FLT4	T:Endo 2	1.72321
5351	S:Mono / Macs	THBS1	CD36	T:Endo 2	2.21528
5821	S:Mono / Macs	SPP1	CD44	T:Endo 2	1.95654
6151	S:Mono / Macs	CALR	SCARF1	T:Endo 2	1.71422
6541	S:Mono / Macs	C1QA	CD93	T:Endo 2	5.84612
6831	S:Mono / Macs	B2M	HLA-F	T:Endo 2	1.72457
6921	S:Mono / Macs	CALR	HLA-F	T:Endo 2	1.5831
7211	S:Mono / Macs	NAMPT	INSR	T:Endo 2	1.62905
7431	S:Mono / Macs	BST1	CAV1	T:Endo 2	2.05245
7621	S:Mono / Macs	GNAI2	CAV1	T:Endo 2	2.77342
7721	S:Mono / Macs	ICAM1	CAV1	T:Endo 2	3.02872
7831	S:Mono / Macs	PTGS2	CAV1	T:Endo 2	3.00302
7951	S:Mono / Macs	TGFB1	CAV1	T:Endo 2	2.87531
8031	S:Mono / Macs	APOE	LDLR	T:Endo 2	2.69053
8321	S:Mono / Macs	ADM	RAMP2	T:Endo 2	2.11175
8421	S:Mono / Macs	ADM	CALCRL	T:Endo 2	2.11901
8521	S:Mono / Macs	ADAM9	ITGA6	T:Endo 2	1.84748
8641	S:Mono / Macs	FN1	ITGA6	T:Endo 2	1.63812
8731	S:Mono / Macs	THBS1	ITGA6	T:Endo 2	2.12536
8811	S:Mono / Macs	ADAM17	NOTCH1	T:Endo 2	1.59002
9431	S:Mono / Macs	CD14	ITGB1	T:Endo 2	3.71852
9721	S:Mono / Macs	F13A1	ITGB1	T:Endo 2	3.31636
10121	S:Mono / Macs	PLAU	ITGB1	T:Endo 2	2.05901
10231	S:Mono / Macs	SPP1	ITGB1	T:Endo 2	3.52457
11411	S:Mono / Macs	PLAU	ITGAV	T:Endo 2	1.91133
11521	S:Mono / Macs	SPP1	ITGAV	T:Endo 2	3.38689
12221	S:Mono / Macs	PLAU	ITGA5	T:Endo 2	2.10543
12311	S:Mono / Macs	SPP1	ITGA5	T:Endo 2	3.52999
3181	S:Mono / Macs	TNF	TNFRSF1B	T:DC	2.11403
4151	S:Mono / Macs	TNF	TNFRSF1A	T:DC	1.69216
2541	S:Mono / Macs	PLAU	ST14	T:DC	1.94927
3251	S:Mono / Macs	IL1B	IL1RAP	T:DC	3.51839
3312	S:Mono / Macs	IL1B	IL1R2	T:DC	4.79391
3431	S:Mono / Macs	IL1RN	IL1R2	T:DC	3.74707
3551	S:Mono / Macs	IL18	IL18R1	T:DC	1.6831
3661	S:Mono / Macs	IL18	CD48	T:DC	1.63091
3741	S:Mono / Macs	IL10	IL10RA	T:DC	2.8528
4221	S:Mono / Macs	HBEGF	CD9	T:DC	1.52394
465	S:Mono / Macs	GNAI2	C5AR1	T:DC	1.63629
4841	S:Mono / Macs	FN1	PLAUR	T:DC	2.08313
4941	S:Mono / Macs	PLAU	PLAUR	T:DC	3.34689
5621	S:Mono / Macs	FN1	CD44	T:DC	1.50626
5731	S:Mono / Macs	HBEGF	CD44	T:DC	2.61071
5931	S:Mono / Macs	SPP1	CD44	T:DC	4.16958
625	S:Mono / Macs	CCL13	CCR1	T:DC	2.40969
634	S:Mono / Macs	CCL2	CCR1	T:DC	2.96424
6421	S:Mono / Macs	CCL3	CCR1	T:DC	4.16903
6551	S:Mono / Macs	CCL4	CCR1	T:DC	3.09437
6931	S:Mono / Macs	ICAM1	ITGB2	T:DC	2.71559
706	S:Mono / Macs	ICAM2	ITGB2	T:DC	1.66762
7151	S:Mono / Macs	PLAU	ITGB2	T:DC	3.00666
7221	S:Mono / Macs	SELPLG	ITGB2	T:DC	2.27258
7441	S:Mono / Macs	ICAM1	ITGAX	T:DC	2.14662
7841	S:Mono / Macs	ICAM1	ITGAM	T:DC	1.83339
8041	S:Mono / Macs	PLAU	ITGAM	T:DC	2.14246
8531	S:Mono / Macs	C1QA	CD93	T:DC	4.93209
8821	S:Mono / Macs	B2M	TFRC	T:DC	1.67917
8911	S:Mono / Macs	B2M	LILRB2	T:DC	1.75542
9931	S:Mono / Macs	APOE	SORL1	T:DC	2.49267
10131	S:Mono / Macs	APOE	LDLR	T:DC	2.34718
10321	S:Mono / Macs	ANXA1	FPR3	T:DC	1.72758
10521	S:Mono / Macs	ANXA1	FPR1	T:DC	2.31571
10611	S:Mono / Macs	GNAI2	FPR1	T:DC	2.07505
10711	S:Mono / Macs	ADAM28	ITGA4	T:DC	1.61303
10811	S:Mono / Macs	CD14	ITGA4	T:DC	3.8565
10911	S:Mono / Macs	F13A1	ITGA4	T:DC	3.45834
11141	S:Mono / Macs	SPP1	ITGA4	T:DC	3.61154
11721	S:Mono / Macs	CD14	ITGB1	T:DC	2.85773
12021	S:Mono / Macs	F13A1	ITGB1	T:DC	2.45556
12511	S:Mono / Macs	SPP1	ITGB1	T:DC	2.66377
13411	S:Mono / Macs	PLAU	ITGA5	T:DC	1.68343
1354	S:Mono / Macs	SPP1	ITGA5	T:DC	3.10799
1362	S:Mono / Macs	TNF	TNFRSF1B	T:NK cells	2.61573
3191	S:Mono / Macs	THBS1	CD47	T:NK cells	1.6393
6101	S:Mono / Macs	IL1B	ADRB2	T:NK cells	3.61854
735	S:Mono / Macs	IL18	IL18RAP	T:NK cells	2.33996
8101	S:Mono / Macs	IL18	CD48	T:NK cells	2.79437
9121	S:Mono / Macs	IL10	IL10RA	T:NK cells	3.14941
10141	S:Mono / Macs	ICAM1	ITGAL	T:NK cells	2.51606
12111	S:Mono / Macs	LYZ	ITGAL	T:NK cells	3.22468
1375	S:Mono / Macs	ICAM1	IL2RG	T:NK cells	3.40518
1642	S:Mono / Macs	GNAS	PTGDR	T:NK cells	1.95454
1723	S:Mono / Macs	GNAI2	F2R	T:NK cells	1.97481
184	S:Mono / Macs	FN1	ITGB7	T:NK cells	1.7767
2341	S:Mono / Macs	SPP1	CD44	T:NK cells	2.78256
2941	S:Mono / Macs	ICAM1	ITGB2	T:NK cells	3.93334
3051	S:Mono / Macs	ICAM2	ITGB2	T:NK cells	2.88536
31101	S:Mono / Macs	PLAU	ITGB2	T:NK cells	4.2244
3261	S:Mono / Macs	SELPLG	ITGB2	T:NK cells	3.49032
3561	S:Mono / Macs	B2M	KLRD1	T:NK cells	5.10825
3671	S:Mono / Macs	HLA-B	KLRD1	T:NK cells	4.64284
3751	S:Mono / Macs	HLA-E	KLRD1	T:NK cells	4.04518
3861	S:Mono / Macs	B2M	KLRC1	T:NK cells	3.01871
3931	S:Mono / Macs	HLA-E	KLRC1	T:NK cells	1.98265
4011	S:Mono / Macs	B2M	HLA-F	T:NK cells	2.29728
4161	S:Mono / Macs	CALR	HLA-F	T:NK cells	2.1558
4231	S:Mono / Macs	B2M	CD247	T:NK cells	4.66581
4341	S:Mono / Macs	APOE	SORL1	T:NK cells	3.19552
4431	S:Mono / Macs	LRPAP1	SORL1	T:NK cells	1.65319
4551	S:Mono / Macs	ADAM28	ITGA4	T:NK cells	2.74112
466	S:Mono / Macs	CD14	ITGA4	T:NK cells	4.98459
4741	S:Mono / Macs	F13A1	ITGA4	T:NK cells	4.58643
4851	S:Mono / Macs	FN1	ITGA4	T:NK cells	2.19631
4951	S:Mono / Macs	SPP1	ITGA4	T:NK cells	4.73963
5051	S:Mono / Macs	THBS1	ITGA4	T:NK cells	2.56655
5131	S:Mono / Macs	VCAN	ITGA4	T:NK cells	1.74959
5531	S:Mono / Macs	CD14	ITGB1	T:NK cells	2.96994
5831	S:Mono / Macs	F13A1	ITGB1	T:NK cells	2.56778
635	S:Mono / Macs	SPP1	ITGB1	T:NK cells	2.77599
7101	S:Mono / Macs	THBS1	CD47	T:Epithelial	1.66619
8131	S:Mono / Macs	THBS1	SDC4	T:Epithelial	3.14489
1533	S:Mono / Macs	PLAU	ST14	T:Epithelial	1.81437
1652	S:Mono / Macs	PLAU	IGF2R	T:Epithelial	1.67317
1732	S:Mono / Macs	OSM	OSMR	T:Epithelial	2.11675
185	S:Mono / Macs	OSM	LIFR	T:Epithelial	1.8198
2171	S:Mono / Macs	OSM	IL6ST	T:Epithelial	1.81648
2421	S:Mono / Macs	IL1B	IL1R1	T:Epithelial	3.38131
2551	S:Mono / Macs	IL1RN	IL1R1	T:Epithelial	2.35946
2651	S:Mono / Macs	IL1B	ADRB2	T:Epithelial	3.30886
2751	S:Mono / Macs	HSP90AA1	CFTR	T:Epithelial	1.7715
306	S:Mono / Macs	LPL	SDC1	T:Epithelial	2.11783
31111	S:Mono / Macs	THBS1	SDC1	T:Epithelial	1.80139
3441	S:Mono / Macs	HBEGF	CD9	T:Epithelial	2.74346
4021	S:Mono / Macs	FN1	ITGB6	T:Epithelial	1.62923
4171	S:Mono / Macs	TGFB1	ITGB6	T:Epithelial	1.99451
4241	S:Mono / Macs	EREG	ERBB2	T:Epithelial	2.25994
4351	S:Mono / Macs	HBEGF	ERBB2	T:Epithelial	2.29061
5241	S:Mono / Macs	HBEGF	CD44	T:Epithelial	1.72545
5441	S:Mono / Macs	SPP1	CD44	T:Epithelial	3.28431
6431	S:Mono / Macs	NAMPT	INSR	T:Epithelial	1.51593
6561	S:Mono / Macs	AREG	ERBB3	T:Epithelial	1.75763
6621	S:Mono / Macs	EREG	ERBB3	T:Epithelial	2.62694
7231	S:Mono / Macs	GNAI2	CAV1	T:Epithelial	1.71631
7311	S:Mono / Macs	ICAM1	CAV1	T:Epithelial	1.97161
745	S:Mono / Macs	PTGS2	CAV1	T:Epithelial	1.94591
7521	S:Mono / Macs	TGFB1	CAV1	T:Epithelial	1.8182
7631	S:Mono / Macs	APOE	LDLR	T:Epithelial	3.4612
7731	S:Mono / Macs	LRPAP1	LDLR	T:Epithelial	1.80286
7851	S:Mono / Macs	APOE	LRP2	T:Epithelial	2.75598
7961	S:Mono / Macs	LPL	LRP2	T:Epithelial	1.68076
8141	S:Mono / Macs	PLAU	LRP2	T:Epithelial	1.93985
8741	S:Mono / Macs	EREG	EGFR	T:Epithelial	2.32273
8921	S:Mono / Macs	HBEGF	EGFR	T:Epithelial	2.35539
903	S:Mono / Macs	HSP90AA1	EGFR	T:Epithelial	1.71948
9321	S:Mono / Macs	VEGFA	EGFR	T:Epithelial	1.52029
10021	S:Mono / Macs	PLAU	ITGA3	T:Epithelial	2.2353
10621	S:Mono / Macs	CD14	ITGB1	T:Epithelial	2.56197
10921	S:Mono / Macs	F13A1	ITGB1	T:Epithelial	2.1598
11421	S:Mono / Macs	SPP1	ITGB1	T:Epithelial	2.36801
1384	S:Mono / Macs	TNFSF13B	TNFRSF13C	T:B cells	2.10455
2181	S:Mono / Macs	TNFSF13B	TNFRSF13B	T:B cells	1.83967
5141	S:Mono / Macs	SELPLG	SELL	T:B cells	2.08004
7161	S:Mono / Macs	IL18	CD48	T:B cells	1.8288
8151	S:Mono / Macs	ICAM1	IL2RG	T:B cells	1.67577
12121	S:Mono / Macs	HBEGF	CD82	T:B cells	2.34516
1541	S:Mono / Macs	FN1	CD79A	T:B cells	2.86646
2021	S:Mono / Macs	SPP1	CD44	T:B cells	2.66459
4441	S:Mono / Macs	CD14	ITGB1	T:B cells	2.40995
4751	S:Mono / Macs	F13A1	ITGB1	T:B cells	2.00779
5251	S:Mono / Macs	SPP1	ITGB1	T:B cells	2.21599
1394	S:Mono / Macs	TNF	TNFRSF1B	T:T cells	1.93522
5151	S:Mono / Macs	SELPLG	SELL	T:T cells	1.90245
9131	S:Mono / Macs	IL18	IL18R1	T:T cells	1.92456
10151	S:Mono / Macs	IL18	CD48	T:T cells	2.63755
11151	S:Mono / Macs	IL10	IL10RA	T:T cells	2.98147
12131	S:Mono / Macs	ICAM1	IL2RG	T:T cells	2.48057
1553	S:Mono / Macs	HBEGF	CD82	T:T cells	2.16656
186	S:Mono / Macs	HBEGF	CD44	T:T cells	2.08461
2031	S:Mono / Macs	SPP1	CD44	T:T cells	3.64348
2661	S:Mono / Macs	ICAM1	ITGB2	T:T cells	1.84344
2831	S:Mono / Macs	PLAU	ITGB2	T:T cells	2.13451
3271	S:Mono / Macs	B2M	TFRC	T:T cells	1.5249
3321	S:Mono / Macs	B2M	KLRD1	T:T cells	2.04549
3451	S:Mono / Macs	HLA-B	KLRD1	T:T cells	1.58008
3681	S:Mono / Macs	B2M	HLA-F	T:T cells	1.56024
3871	S:Mono / Macs	B2M	CD3G	T:T cells	3.18267
3941	S:Mono / Macs	HLA-A	CD3G	T:T cells	2.20736
4031	S:Mono / Macs	HLA-B	CD3G	T:T cells	2.81127
4181	S:Mono / Macs	HLA-C	CD3G	T:T cells	2.66851
4251	S:Mono / Macs	B2M	CD3D	T:T cells	3.97972
4361	S:Mono / Macs	HLA-A	CD3D	T:T cells	3.00441
4451	S:Mono / Macs	HLA-B	CD3D	T:T cells	3.60832
4561	S:Mono / Macs	HLA-C	CD3D	T:T cells	3.46556
467	S:Mono / Macs	B2M	CD247	T:T cells	2.07218
476	S:Mono / Macs	APOE	SORL1	T:T cells	2.96526
4961	S:Mono / Macs	ADAM28	ITGA4	T:T cells	1.81728
5061	S:Mono / Macs	CD14	ITGA4	T:T cells	4.06075
5161	S:Mono / Macs	F13A1	ITGA4	T:T cells	3.66258
5361	S:Mono / Macs	SPP1	ITGA4	T:T cells	3.81579
5451	S:Mono / Macs	THBS1	ITGA4	T:T cells	1.64271
5941	S:Mono / Macs	CD14	ITGB1	T:T cells	2.86382
626	S:Mono / Macs	F13A1	ITGB1	T:T cells	2.46166
6731	S:Mono / Macs	SPP1	ITGB1	T:T cells	2.66986
4191	S:Mono / Macs	PLTP	ABCA1	T:Mast cells	1.87396
5171	S:Mono / Macs	IL1B	ADRB2	T:Mast cells	3.56798
6161	S:Mono / Macs	IL18	CD48	T:Mast cells	1.60608
9141	S:Mono / Macs	HBEGF	CD9	T:Mast cells	2.81368
10161	S:Mono / Macs	HBEGF	CD82	T:Mast cells	3.73625
12141	S:Mono / Macs	PLAU	PLAUR	T:Mast cells	2.13811
1564	S:Mono / Macs	FN1	CD44	T:Mast cells	2.28823
1663	S:Mono / Macs	HBEGF	CD44	T:Mast cells	3.39268
1741	S:Mono / Macs	PKM	CD44	T:Mast cells	2.18988
187	S:Mono / Macs	SPP1	CD44	T:Mast cells	4.95155
1931	S:Mono / Macs	VCAN	CD44	T:Mast cells	2.0265
2041	S:Mono / Macs	VIM	CD44	T:Mast cells	1.79823
2761	S:Mono / Macs	CD14	ITGB1	T:Mast cells	2.14891
307	S:Mono / Macs	F13A1	ITGB1	T:Mast cells	1.74674
3571	S:Mono / Macs	SPP1	ITGB1	T:Mast cells	1.95495
190	S:SMC 1	TNFSF12	TNFRSF12A	T:Fibro	1.52054
440	S:SMC 1	TGFB3	TGFBR2	T:Fibro	1.76047
550	S:SMC 1	TGFB3	TGFBR1	T:Fibro	1.53073
629	S:SMC 1	PDGFA	PDGFRA	T:Fibro	2.61165
728	S:SMC 1	MFGE8	PDGFRB	T:Fibro	2.15521
1127	S:SMC 1	JAG1	NOTCH2	T:Fibro	1.54821
1228	S:SMC 1	INHBA	TGFBR3	T:Fibro	2.143
1320	S:SMC 1	TGFB3	TGFBR3	T:Fibro	2.40871
2012	S:SMC 1	GNAS	PTGIR	T:Fibro	1.68053
2113	S:SMC 1	GAS6	AXL	T:Fibro	2.79335
249	S:SMC 1	FN1	NT5E	T:Fibro	2.23183
2512	S:SMC 1	FN1	SDC2	T:Fibro	2.74378
2612	S:SMC 1	F10	F3	T:Fibro	1.81068
2912	S:SMC 1	COL4A1	CD47	T:Fibro	1.65568
469	S:SMC 1	SORBS1	INSR	T:Fibro	2.83169
5312	S:SMC 1	BTC	EGFR	T:Fibro	1.80521
608	S:SMC 1	COL18A1	ITGA5	T:Fibro	2.01831
6512	S:SMC 1	FN1	ITGA5	T:Fibro	2.13992
687	S:SMC 1	EDIL3	ITGB5	T:Fibro	2.03165
696	S:SMC 1	LTBP1	ITGB5	T:Fibro	1.96221
7113	S:SMC 1	SERPINE1	ITGB5	T:Fibro	1.92329
729	S:SMC 1	SORBS1	ITGB5	T:Fibro	2.8536
767	S:SMC 1	COL18A1	ITGB1	T:Fibro	1.81359
807	S:SMC 1	COL4A1	ITGB1	T:Fibro	1.61826
857	S:SMC 1	FN1	ITGB1	T:Fibro	1.9462
919	S:SMC 1	TGM2	ITGB1	T:Fibro	2.18364
996	S:SMC 1	COL4A1	ITGAV	T:Fibro	1.94412
10112	S:SMC 1	EDIL3	ITGAV	T:Fibro	1.90215
1037	S:SMC 1	FN1	ITGAV	T:Fibro	2.29905
1055	S:SMC 1	MFGE8	ITGAV	T:Fibro	2.69093
1066	S:SMC 1	SERPINE1	ITGAV	T:Fibro	1.76279
1076	S:SMC 1	A2M	LRP1	T:Fibro	3.19523
1088	S:SMC 1	APOE	LRP1	T:Fibro	2.09678
1095	S:SMC 1	APP	LRP1	T:Fibro	2.10142
11112	S:SMC 1	CALR	LRP1	T:Fibro	2.30967
1128	S:SMC 1	CTGF	LRP1	T:Fibro	2.74342
1136	S:SMC 1	LRPAP1	LRP1	T:Fibro	2.36402
1156	S:SMC 1	SERPINE1	LRP1	T:Fibro	3.17353
748	S:SMC 1	TGM2	SDC4	T:Mono / Macs	2.38183
2114	S:SMC 1	HMGB1	THBD	T:Mono / Macs	2.0422
2412	S:SMC 1	GNAI2	C5AR1	T:Mono / Macs	1.77159
2513	S:SMC 1	RPS19	C5AR1	T:Mono / Macs	1.74756
279	S:SMC 1	FN1	PLAUR	T:Mono / Macs	3.81952
2810	S:SMC 1	SERPINE1	PLAUR	T:Mono / Macs	3.41426
2913	S:SMC 1	FN1	SDC2	T:Mono / Macs	1.95288
309	S:SMC 1	COL4A1	CD47	T:Mono / Macs	2.09741
3512	S:SMC 1	COL14A1	CD44	T:Mono / Macs	2.43733
3610	S:SMC 1	COL1A1	CD44	T:Mono / Macs	1.84312
3812	S:SMC 1	FN1	CD44	T:Mono / Macs	3.47295
398	S:SMC 1	PKM	CD44	T:Mono / Macs	1.65886
4114	S:SMC 1	VIM	CD44	T:Mono / Macs	2.51451
4612	S:SMC 1	CTGF	ITGB2	T:Mono / Macs	2.16879
489	S:SMC 1	F10	ITGB2	T:Mono / Macs	1.51223
5212	S:SMC 1	CTGF	ITGAM	T:Mono / Macs	1.83416
6112	S:SMC 1	COL4A1	CD93	T:Mono / Macs	2.07324
6210	S:SMC 1	COL4A2	CD93	T:Mono / Macs	1.94585
736	S:SMC 1	HEBP1	FPR3	T:Mono / Macs	1.63264
798	S:SMC 1	COL18A1	ITGA5	T:Mono / Macs	1.80574
849	S:SMC 1	FN1	ITGA5	T:Mono / Macs	1.92735
1517	S:SMC 1	TNFSF12	TNFRSF12A	T:SMC 1	2.60736
4213	S:SMC 1	TGM2	SDC4	T:SMC 1	2.34464
649	S:SMC 1	NTF3	NTRK3	T:SMC 1	2.29987
7102	S:SMC 1	NTF3	NTRK2	T:SMC 1	2.05653
827	S:SMC 1	MFGE8	PDGFRB	T:SMC 1	3.74045
920	S:SMC 1	PDAP1	PDGFRB	T:SMC 1	2.43154
1028	S:SMC 1	PDGFA	PDGFRB	T:SMC 1	3.08159
12112	S:SMC 1	LAMC1	ITGA7	T:SMC 1	1.72468
1416	S:SMC 1	JAG1	NOTCH3	T:SMC 1	2.73095
1812	S:SMC 1	GAS6	AXL	T:SMC 1	1.55314
2122	S:SMC 1	FN1	ITGA8	T:SMC 1	3.98669
2212	S:SMC 1	NPNT	ITGA8	T:SMC 1	3.48653
2310	S:SMC 1	FN1	SDC2	T:SMC 1	2.55005
2613	S:SMC 1	COL4A1	CD47	T:SMC 1	1.66839
3012	S:SMC 1	COL4A1	ITGA1	T:SMC 1	2.68128
3115	S:SMC 1	COL6A1	ITGA1	T:SMC 1	1.66198
3212	S:SMC 1	COL6A2	ITGA1	T:SMC 1	2.05551
3313	S:SMC 1	COL8A1	ITGA1	T:SMC 1	1.93597
3410	S:SMC 1	LAMC1	ITGA1	T:SMC 1	1.77557
3513	S:SMC 1	SORBS1	ITGA1	T:SMC 1	3.37527
5114	S:SMC 1	SORBS1	INSR	T:SMC 1	2.86907
5213	S:SMC 1	APP	CAV1	T:SMC 1	1.83264
5410	S:SMC 1	GNAI2	CAV1	T:SMC 1	1.76346
559	S:SMC 1	ANGPT1	ITGA5	T:SMC 1	1.92567
568	S:SMC 1	COL18A1	ITGA5	T:SMC 1	2.62912
5810	S:SMC 1	CTGF	ITGA5	T:SMC 1	1.52535
6113	S:SMC 1	FN1	ITGA5	T:SMC 1	2.75073
6212	S:SMC 1	ADAM9	ITGB1	T:SMC 1	1.63708
637	S:SMC 1	ANGPT1	ITGB1	T:SMC 1	2.76337
6513	S:SMC 1	COL18A1	ITGB1	T:SMC 1	3.47981
6610	S:SMC 1	COL1A1	ITGB1	T:SMC 1	1.97559
6812	S:SMC 1	COL3A1	ITGB1	T:SMC 1	1.83686
6912	S:SMC 1	COL4A1	ITGB1	T:SMC 1	3.28449
708	S:SMC 1	COL6A1	ITGB1	T:SMC 1	2.27219
7114	S:SMC 1	COL6A2	ITGB1	T:SMC 1	2.66871
7412	S:SMC 1	FN1	ITGB1	T:SMC 1	3.61242
759	S:SMC 1	HSPG2	ITGB1	T:SMC 1	2.48153
7612	S:SMC 1	LAMA4	ITGB1	T:SMC 1	1.77275
778	S:SMC 1	LAMC1	ITGB1	T:SMC 1	2.41878
788	S:SMC 1	LGALS3BP	ITGB1	T:SMC 1	1.5004
7912	S:SMC 1	NPNT	ITGB1	T:SMC 1	3.04826
8012	S:SMC 1	TGM2	ITGB1	T:SMC 1	3.84986
828	S:SMC 1	TIMP2	ITGB1	T:SMC 1	1.81722
886	S:SMC 1	COL4A1	ITGAV	T:SMC 1	1.95541
905	S:SMC 1	EDIL3	ITGAV	T:SMC 1	1.91345
925	S:SMC 1	FN1	ITGAV	T:SMC 1	2.31035
947	S:SMC 1	MFGE8	ITGAV	T:SMC 1	2.70223
958	S:SMC 1	SERPINE1	ITGAV	T:SMC 1	1.77409
4410	S:SMC 1	LAMB2	RPSA	T:T / NK cells	1.83863
936	S:SMC 1	FN1	ITGB7	T:T / NK cells	2.8062
1029	S:SMC 1	COL4A1	CD47	T:T / NK cells	1.61588
1229	S:SMC 1	COL14A1	CD44	T:T / NK cells	1.52858
1518	S:SMC 1	FN1	CD44	T:T / NK cells	2.5642
1813	S:SMC 1	VIM	CD44	T:T / NK cells	1.60576
2013	S:SMC 1	FN1	ITGA4	T:T / NK cells	3.16458
2132	S:SMC 1	TGM2	ITGA4	T:T / NK cells	3.36302
2522	S:SMC 1	CTGF	ITGB2	T:T / NK cells	2.45967
2712	S:SMC 1	F10	ITGB2	T:T / NK cells	1.80311
3522	S:SMC 1	CALR	HLA-F	T:T / NK cells	1.71931
3612	S:SMC 1	B2M	CD3G	T:T / NK cells	1.62499
3712	S:SMC 1	HLA-A	CD3G	T:T / NK cells	1.57107
3912	S:SMC 1	HLA-C	CD3G	T:T / NK cells	1.70701
4012	S:SMC 1	B2M	CD3D	T:T / NK cells	2.76641
4115	S:SMC 1	HLA-A	CD3D	T:T / NK cells	2.71249
4214	S:SMC 1	HLA-B	CD3D	T:T / NK cells	1.95246
4312	S:SMC 1	HLA-C	CD3D	T:T / NK cells	2.84842
459	S:SMC 1	TGM2	SDC4	T:Granulocytes	2.25619
1417	S:SMC 1	JAG1	NOTCH2	T:Granulocytes	1.64285
2142	S:SMC 1	GNAI2	C5AR1	T:Granulocytes	2.02824
2213	S:SMC 1	RPS19	C5AR1	T:Granulocytes	2.00421
2312	S:SMC 1	FN1	PLAUR	T:Granulocytes	4.10207
2422	S:SMC 1	SERPINE1	PLAUR	T:Granulocytes	3.69681
2622	S:SMC 1	COL4A1	CD47	T:Granulocytes	1.86773
3116	S:SMC 1	COL14A1	CD44	T:Granulocytes	2.18715
3213	S:SMC 1	COL1A1	CD44	T:Granulocytes	1.59295
3412	S:SMC 1	FN1	CD44	T:Granulocytes	3.22278
3713	S:SMC 1	VIM	CD44	T:Granulocytes	2.26434
4122	S:SMC 1	FN1	ITGA4	T:Granulocytes	2.30156
4222	S:SMC 1	TGM2	ITGA4	T:Granulocytes	2.49999
4913	S:SMC 1	CTGF	ITGB2	T:Granulocytes	2.81628
5012	S:SMC 1	CYR61	ITGB2	T:Granulocytes	1.57669
5115	S:SMC 1	F10	ITGB2	T:Granulocytes	2.15972
5512	S:SMC 1	CTGF	ITGAM	T:Granulocytes	1.76444
6522	S:SMC 1	COL4A1	CD93	T:Granulocytes	1.80807
6612	S:SMC 1	COL4A2	CD93	T:Granulocytes	1.68068
866	S:SMC 1	ANXA1	FPR1	T:Granulocytes	1.99316
878	S:SMC 1	GNAI2	FPR1	T:Granulocytes	2.07165
896	S:SMC 1	COL18A1	ITGA5	T:Granulocytes	1.64832
9412	S:SMC 1	FN1	ITGA5	T:Granulocytes	1.76993
330	S:SMC 1	TGFB3	ACVRL1	T:Endo 1	2.70537
4102	S:SMC 1	TGFB3	TGFBR2	T:Endo 1	1.85778
977	S:SMC 1	JAG1	NOTCH4	T:Endo 1	3.18295
10102	S:SMC 1	JAG1	NOTCH1	T:Endo 1	2.35823
1235	S:SMC 1	NOV	NOTCH1	T:Endo 1	4.0353
1524	S:SMC 1	INHBA	ENG	T:Endo 1	3.06892
1614	S:SMC 1	TGFB3	ENG	T:Endo 1	3.28963
2222	S:SMC 1	GNAS	VIPR1	T:Endo 1	2.121
2322	S:SMC 1	PTMA	VIPR1	T:Endo 1	2.25112
2632	S:SMC 1	FN1	ROBO4	T:Endo 1	2.83819
3022	S:SMC 1	EFEMP2	AQP1	T:Endo 1	2.89582
3222	S:SMC 1	COL4A1	CD47	T:Endo 1	1.72048
3622	S:SMC 1	COL4A1	ITGA1	T:Endo 1	2.42633
3813	S:SMC 1	COL6A2	ITGA1	T:Endo 1	1.80056
3922	S:SMC 1	COL8A1	ITGA1	T:Endo 1	1.68102
4013	S:SMC 1	LAMC1	ITGA1	T:Endo 1	1.52062
4132	S:SMC 1	SORBS1	ITGA1	T:Endo 1	3.12032
4710	S:SMC 1	CNTN4	PTPRG	T:Endo 1	1.86216
5313	S:SMC 1	COL1A1	CD93	T:Endo 1	1.65465
5522	S:SMC 1	COL4A1	CD93	T:Endo 1	3.06854
5612	S:SMC 1	COL4A2	CD93	T:Endo 1	2.94116
6222	S:SMC 1	SORBS1	INSR	T:Endo 1	2.67049
6412	S:SMC 1	APP	CAV1	T:Endo 1	2.26492
6532	S:SMC 1	CYR61	CAV1	T:Endo 1	1.89132
6622	S:SMC 1	GNAI2	CAV1	T:Endo 1	2.19574
7012	S:SMC 1	ANGPT1	TIE1	T:Endo 1	2.23148
7122	S:SMC 1	ANGPTL4	TIE1	T:Endo 1	2.1063
7212	S:SMC 1	ANGPT1	TEK	T:Endo 1	2.26784
7312	S:SMC 1	ANGPTL1	TEK	T:Endo 1	1.84528
7422	S:SMC 1	ANGPT1	ITGA5	T:Endo 1	1.89889
7512	S:SMC 1	COL18A1	ITGA5	T:Endo 1	2.60233
8022	S:SMC 1	FN1	ITGA5	T:Endo 1	2.72394
8310	S:SMC 1	EDIL3	ITGB5	T:Endo 1	1.72176
8412	S:SMC 1	LTBP1	ITGB5	T:Endo 1	1.65233
8612	S:SMC 1	SERPINE1	ITGB5	T:Endo 1	1.6134
8712	S:SMC 1	SORBS1	ITGB5	T:Endo 1	2.54372
8812	S:SMC 1	ADAM9	ITGA6	T:Endo 1	1.58787
8912	S:SMC 1	COL6A1	ITGA6	T:Endo 1	1.74598
9012	S:SMC 1	FN1	ITGA6	T:Endo 1	3.04022
9212	S:SMC 1	LAMC1	ITGA6	T:Endo 1	1.96157
965	S:SMC 1	FN1	ITGA3	T:Endo 1	2.5352
10212	S:SMC 1	ANGPT1	ITGB1	T:Endo 1	1.61624
1045	S:SMC 1	COL18A1	ITGB1	T:Endo 1	2.33269
10812	S:SMC 1	COL4A1	ITGB1	T:Endo 1	2.13736
1107	S:SMC 1	COL6A2	ITGB1	T:Endo 1	1.52159
11312	S:SMC 1	FN1	ITGB1	T:Endo 1	2.4653
1184	S:SMC 1	NPNT	ITGB1	T:Endo 1	1.90114
1195	S:SMC 1	TGM2	ITGB1	T:Endo 1	2.70274
1276	S:SMC 1	COL4A1	ITGAV	T:Endo 1	2.1597
1294	S:SMC 1	EDIL3	ITGAV	T:Endo 1	2.11774
13111	S:SMC 1	FN1	ITGAV	T:Endo 1	2.51464
1335	S:SMC 1	MFGE8	ITGAV	T:Endo 1	2.90651
1345	S:SMC 1	SERPINE1	ITGAV	T:Endo 1	1.97838
577	S:SMC 1	TGM2	SDC4	T:SMC 2	2.2463
7132	S:SMC 1	PDGFA	PDGFRA	T:SMC 2	2.15557
8102	S:SMC 1	NTF3	NTRK3	T:SMC 2	2.15272
9102	S:SMC 1	MFGE8	PDGFRB	T:SMC 2	3.30249
10113	S:SMC 1	PDAP1	PDGFRB	T:SMC 2	1.99358
1145	S:SMC 1	PDGFA	PDGFRB	T:SMC 2	2.64363
1534	S:SMC 1	JAG1	NOTCH3	T:SMC 2	2.42822
1615	S:SMC 1	JAG1	NOTCH2	T:SMC 2	1.53259
2532	S:SMC 1	GNAS	PTGIR	T:SMC 2	1.58032
2642	S:SMC 1	GAS6	AXL	T:SMC 2	1.59537
2922	S:SMC 1	FN1	ITGA8	T:SMC 2	3.42215
3032	S:SMC 1	NPNT	ITGA8	T:SMC 2	2.92199
3122	S:SMC 1	FN1	SDC2	T:SMC 2	2.64822
3632	S:SMC 1	COL4A1	CD47	T:SMC 2	1.63857
4022	S:SMC 1	COL4A1	ITGA1	T:SMC 2	2.40094
4232	S:SMC 1	COL6A2	ITGA1	T:SMC 2	1.77517
4313	S:SMC 1	COL8A1	ITGA1	T:SMC 2	1.65563
4512	S:SMC 1	SORBS1	ITGA1	T:SMC 2	3.09493
6012	S:SMC 1	SORBS1	INSR	T:SMC 2	2.77355
6312	S:SMC 1	COL18A1	GPC1	T:SMC 2	2.18802
6922	S:SMC 1	BTC	EGFR	T:SMC 2	1.59767
7622	S:SMC 1	COL18A1	ITGA5	T:SMC 2	2.14505
8113	S:SMC 1	FN1	ITGA5	T:SMC 2	2.26666
8422	S:SMC 1	EDIL3	ITGB5	T:SMC 2	1.97649
8512	S:SMC 1	LTBP1	ITGB5	T:SMC 2	1.90705
8722	S:SMC 1	SERPINE1	ITGB5	T:SMC 2	1.86813
8822	S:SMC 1	SORBS1	ITGB5	T:SMC 2	2.79845
9022	S:SMC 1	ANGPT1	ITGB1	T:SMC 2	2.14939
9221	S:SMC 1	COL18A1	ITGB1	T:SMC 2	2.86584
9611	S:SMC 1	COL4A1	ITGB1	T:SMC 2	2.67051
9712	S:SMC 1	COL6A1	ITGB1	T:SMC 2	1.65821
986	S:SMC 1	COL6A2	ITGB1	T:SMC 2	2.05474
10122	S:SMC 1	FN1	ITGB1	T:SMC 2	2.99845
10222	S:SMC 1	HSPG2	ITGB1	T:SMC 2	1.86756
10411	S:SMC 1	LAMC1	ITGB1	T:SMC 2	1.8048
10612	S:SMC 1	NPNT	ITGB1	T:SMC 2	2.43429
10712	S:SMC 1	TGM2	ITGB1	T:SMC 2	3.23589
11512	S:SMC 1	COL4A1	ITGAV	T:SMC 2	2.04699
1177	S:SMC 1	EDIL3	ITGAV	T:SMC 2	2.00503
11912	S:SMC 1	FN1	ITGAV	T:SMC 2	2.40193
12113	S:SMC 1	MFGE8	ITGAV	T:SMC 2	2.79381
12212	S:SMC 1	SERPINE1	ITGAV	T:SMC 2	1.86567
12312	S:SMC 1	A2M	LRP1	T:SMC 2	1.76364
13112	S:SMC 1	SERPINE1	LRP1	T:SMC 2	1.74195
3102	S:SMC 1	TGFB3	ACVRL1	T:Endo 2	1.59898
4142	S:SMC 1	TGFB3	TGFBR2	T:Endo 2	2.43474
597	S:SMC 1	SERPING1	SELE	T:Endo 2	2.13083
1254	S:SMC 1	JAG1	NOTCH4	T:Endo 2	2.273
1325	S:SMC 1	JAG1	NOTCH1	T:Endo 2	1.99357
1542	S:SMC 1	NOV	NOTCH1	T:Endo 2	3.67065
1715	S:SMC 1	TGFB3	TGFBR3	T:Endo 2	1.54356
1822	S:SMC 1	INHBA	ENG	T:Endo 2	2.3231
1912	S:SMC 1	TGFB3	ENG	T:Endo 2	2.54381
2231	S:SMC 1	HMGB1	THBD	T:Endo 2	1.58853
2542	S:SMC 1	FN1	ROBO4	T:Endo 2	2.94876
2812	S:SMC 1	FN1	NT5E	T:Endo 2	1.9841
3042	S:SMC 1	EFEMP2	AQP1	T:Endo 2	2.13837
3232	S:SMC 1	COL4A1	CD47	T:Endo 2	1.71557
3642	S:SMC 1	COL4A1	ITGA1	T:Endo 2	2.03308
4152	S:SMC 1	SORBS1	ITGA1	T:Endo 2	2.72707
4412	S:SMC 1	FN1	FLT4	T:Endo 2	2.59422
4812	S:SMC 1	COL18A1	KDR	T:Endo 2	2.71418
6542	S:SMC 1	COL4A1	CD93	T:Endo 2	2.6728
6631	S:SMC 1	COL4A2	CD93	T:Endo 2	2.54541
7222	S:SMC 1	SORBS1	INSR	T:Endo 2	2.76532
7321	S:SMC 1	APP	CAV1	T:Endo 2	1.7707
7522	S:SMC 1	GNAI2	CAV1	T:Endo 2	1.70152
7922	S:SMC 1	ANGPT1	TIE1	T:Endo 2	2.03267
8032	S:SMC 1	ANGPTL4	TIE1	T:Endo 2	1.90749
8114	S:SMC 1	ANGPT1	TEK	T:Endo 2	1.76012
8312	S:SMC 1	ANGPT1	ITGA5	T:Endo 2	1.51466
8431	S:SMC 1	COL18A1	ITGA5	T:Endo 2	2.21811
8922	S:SMC 1	FN1	ITGA5	T:Endo 2	2.33972
9031	S:SMC 1	ADAM9	ITGA6	T:Endo 2	1.52282
9112	S:SMC 1	COL6A1	ITGA6	T:Endo 2	1.68093
9231	S:SMC 1	FN1	ITGA6	T:Endo 2	2.97517
9422	S:SMC 1	LAMC1	ITGA6	T:Endo 2	1.89652
9912	S:SMC 1	COL18A1	ITGB1	T:Endo 2	2.14968
10312	S:SMC 1	COL4A1	ITGB1	T:Endo 2	1.95436
10821	S:SMC 1	FN1	ITGB1	T:Endo 2	2.28229
11322	S:SMC 1	NPNT	ITGB1	T:Endo 2	1.71814
11412	S:SMC 1	TGM2	ITGB1	T:Endo 2	2.51973
12222	S:SMC 1	COL4A1	ITGAV	T:Endo 2	1.78868
1245	S:SMC 1	EDIL3	ITGAV	T:Endo 2	1.74672
1266	S:SMC 1	FN1	ITGAV	T:Endo 2	2.14362
1287	S:SMC 1	MFGE8	ITGAV	T:Endo 2	2.53549
12911	S:SMC 1	SERPINE1	ITGAV	T:Endo 2	1.60736
7142	S:SMC 1	TGM2	SDC4	T:DC	2.11321
3132	S:SMC 1	GAS6	AXL	T:DC	1.59441
3242	S:SMC 1	FN1	PLAUR	T:DC	3.42018
3314	S:SMC 1	SERPINE1	PLAUR	T:DC	3.01492
3422	S:SMC 1	FN1	SDC2	T:DC	1.94529
3532	S:SMC 1	COL4A1	CD47	T:DC	1.88777
4032	S:SMC 1	COL14A1	CD44	T:DC	1.80768
4322	S:SMC 1	FN1	CD44	T:DC	2.84331
4622	S:SMC 1	VIM	CD44	T:DC	1.88486
5013	S:SMC 1	FN1	ITGA4	T:DC	2.40527
5122	S:SMC 1	TGM2	ITGA4	T:DC	2.60371
5812	S:SMC 1	CTGF	ITGB2	T:DC	2.29257
6022	S:SMC 1	F10	ITGB2	T:DC	1.63601
7331	S:SMC 1	COL4A1	CD93	T:DC	1.75877
7432	S:SMC 1	COL4A2	CD93	T:DC	1.63138
9621	S:SMC 1	COL18A1	ITGA5	T:DC	1.79611
10132	S:SMC 1	FN1	ITGA5	T:DC	1.91772
1205	S:SMC 1	TGM2	ITGB1	T:DC	1.65894
9122	S:SMC 1	GNAS	PTGDR	T:NK cells	1.94516
1164	S:SMC 1	FN1	ITGB7	T:NK cells	3.11375
12102	S:SMC 1	COL4A1	CD47	T:NK cells	2.18818
2241	S:SMC 1	FN1	ITGA4	T:NK cells	3.53336
2332	S:SMC 1	TGM2	ITGA4	T:NK cells	3.7318
2722	S:SMC 1	CTGF	ITGB2	T:NK cells	3.51031
2822	S:SMC 1	CYR61	ITGB2	T:NK cells	2.27072
2932	S:SMC 1	F10	ITGB2	T:NK cells	2.85375
3252	S:SMC 1	B2M	KLRD1	T:NK cells	3.07197
3322	S:SMC 1	HLA-B	KLRD1	T:NK cells	2.16402
3432	S:SMC 1	HLA-E	KLRD1	T:NK cells	2.72928
3822	S:SMC 1	CALR	HLA-F	T:NK cells	1.68857
3932	S:SMC 1	B2M	CD247	T:NK cells	2.62954
4162	S:SMC 1	LRPAP1	SORL1	T:NK cells	1.6849
5412	S:SMC 1	FN1	ITGB1	T:NK cells	1.53371
6032	S:SMC 1	TGM2	ITGB1	T:NK cells	1.77115
4172	S:SMC 1	TFPI	SDC4	T:Epithelial	1.53176
5102	S:SMC 1	TGM2	SDC4	T:Epithelial	4.24913
6102	S:SMC 1	THBS1	SDC4	T:Epithelial	1.86737
1554	S:SMC 1	HMGB1	SDC1	T:Epithelial	1.81112
1623	S:SMC 1	HSPG2	SDC1	T:Epithelial	1.63631
2251	S:SMC 1	FN1	SDC2	T:Epithelial	1.68155
2431	S:SMC 1	FN1	ITGB6	T:Epithelial	2.96628
3142	S:SMC 1	COL4A1	CD47	T:Epithelial	2.21506
3652	S:SMC 1	COL18A1	GPC4	T:Epithelial	2.13325
4041	S:SMC 1	FN1	CD44	T:Epithelial	1.95804
4712	S:SMC 1	BTC	ERBB2	T:Epithelial	1.54763
4914	S:SMC 1	BTC	ERBB3	T:Epithelial	1.74462
5532	S:SMC 1	SORBS1	INSR	T:Epithelial	2.6522
6042	S:SMC 1	APOE	LDLR	T:Epithelial	1.58533
6122	S:SMC 1	LRPAP1	LDLR	T:Epithelial	1.83458
6552	S:SMC 1	SERPINE1	LRP2	T:Epithelial	1.71788
677	S:SMC 1	BTC	EGFR	T:Epithelial	1.58541
7531	S:SMC 1	FN1	ITGA6	T:Epithelial	2.05565
8122	S:SMC 1	FN1	ITGA3	T:Epithelial	2.41458
230	S:SMC 1	LAMB2	RPSA	T:B cells	1.53142
7152	S:SMC 1	FN1	CD79A	T:B cells	4.20351
3152	S:SMC 1	LAMB2	RPSA	T:T cells	2.09229
6132	S:SMC 1	COL4A1	CD47	T:T cells	1.64828
11102	S:SMC 1	FN1	CD44	T:T cells	2.3172
1831	S:SMC 1	FN1	ITGA4	T:T cells	2.60952
1913	S:SMC 1	TGM2	ITGA4	T:T cells	2.80796
3832	S:SMC 1	B2M	CD3D	T:T cells	1.94345
3942	S:SMC 1	HLA-A	CD3D	T:T cells	1.88953
4182	S:SMC 1	HLA-C	CD3D	T:T cells	2.02546
6322	S:SMC 1	TGM2	ITGB1	T:T cells	1.66503
7162	S:SMC 1	FN1	PLAUR	T:Mast cells	2.2114
8132	S:SMC 1	SERPINE1	PLAUR	T:Mast cells	1.80614
10142	S:SMC 1	CTGF	NTRK1	T:Mast cells	1.72071
11113	S:SMC 1	NTF3	NTRK1	T:Mast cells	2.09088
12122	S:SMC 1	COL4A1	CD47	T:Mast cells	1.59879
1426	S:SMC 1	COL14A1	CD44	T:Mast cells	2.58965
1565	S:SMC 1	COL1A1	CD44	T:Mast cells	1.99545
1632	S:SMC 1	COL1A2	CD44	T:Mast cells	1.51687
1716	S:SMC 1	FN1	CD44	T:Mast cells	3.62527
1841	S:SMC 1	PKM	CD44	T:Mast cells	1.81118
2022	S:SMC 1	VIM	CD44	T:Mast cells	2.66683
340	S:T / NK cells	TGFB1	TGFBR3	T:Fibro	2.24551
450	S:T / NK cells	TGFB1	SDC2	T:Fibro	1.781
560	S:T / NK cells	TGFB1	TGFBR2	T:Fibro	1.57526
1230	S:T / NK cells	LTB	TNFRSF1A	T:Fibro	2.09889
1326	S:T / NK cells	LTB	LTBR	T:Fibro	2.04995
1418	S:T / NK cells	IFNG	IFNGR2	T:Fibro	2.82352
1519	S:T / NK cells	IFNG	IFNGR1	T:Fibro	2.51281
1717	S:T / NK cells	HLA-B	CANX	T:Fibro	2.09904
1814	S:T / NK cells	HLA-A	APLP2	T:Fibro	2.14875
1914	S:T / NK cells	GZMB	PGRMC1	T:Fibro	3.43479
3117	S:T / NK cells	HSP90AA1	EGFR	T:Fibro	2.62599
3315	S:T / NK cells	CALR	LRP1	T:Fibro	2.99595
3413	S:T / NK cells	LRPAP1	LRP1	T:Fibro	1.7718
829	S:T / NK cells	SEMA4D	PLXNB2	T:Mono / Macs	1.69469
12114	S:T / NK cells	PKM	CD44	T:Mono / Macs	1.64363
15110	S:T / NK cells	LTB	LTBR	T:Mono / Macs	1.89079
1718	S:T / NK cells	IL16	CD4	T:Mono / Macs	2.00687
1915	S:T / NK cells	IFNG	IFNGR2	T:Mono / Macs	3.61358
2014	S:T / NK cells	IFNG	IFNGR1	T:Mono / Macs	3.06929
2115	S:T / NK cells	ICAM2	ITGB2	T:Mono / Macs	1.94616
2214	S:T / NK cells	ICAM3	ITGB2	T:Mono / Macs	3.23561
2313	S:T / NK cells	SELPLG	ITGB2	T:Mono / Macs	2.50758
2514	S:T / NK cells	ICAM2	ITGAM	T:Mono / Macs	1.58852
2614	S:T / NK cells	SELPLG	ITGAM	T:Mono / Macs	2.18394
2813	S:T / NK cells	HMGB1	THBD	T:Mono / Macs	1.96923
2914	S:T / NK cells	HLA-B	CANX	T:Mono / Macs	2.49672
3010	S:T / NK cells	HLA-A	APLP2	T:Mono / Macs	1.94872
3118	S:T / NK cells	GZMB	PGRMC1	T:Mono / Macs	2.26071
3214	S:T / NK cells	GNAI2	C5AR1	T:Mono / Macs	1.92194
3316	S:T / NK cells	RPS19	C5AR1	T:Mono / Macs	3.23918
3414	S:T / NK cells	CCL5	SDC4	T:Mono / Macs	5.08579
3514	S:T / NK cells	CCL3L1	CCR1	T:Mono / Macs	3.01277
3613	S:T / NK cells	CCL3	CCR1	T:Mono / Macs	1.64761
3714	S:T / NK cells	CCL4	CCR1	T:Mono / Macs	4.1582
3814	S:T / NK cells	CCL5	CCR1	T:Mono / Macs	5.88542
399	S:T / NK cells	B2M	TFRC	T:Mono / Macs	3.34321
4014	S:T / NK cells	B2M	LILRB2	T:Mono / Macs	2.64049
4116	S:T / NK cells	HLA-A	LILRB2	T:Mono / Macs	2.44918
4215	S:T / NK cells	HLA-B	LILRB2	T:Mono / Macs	2.6175
4314	S:T / NK cells	HLA-C	LILRB2	T:Mono / Macs	2.1594
4413	S:T / NK cells	B2M	HLA-F	T:Mono / Macs	1.75977
240	S:T / NK cells	TGFB1	SDC2	T:SMC 1	1.58726
3103	S:T / NK cells	SELPLG	ESAM	T:SMC 1	2.61448
630	S:T / NK cells	PDAP1	PDGFRB	T:SMC 1	2.29784
926	S:T / NK cells	IFNG	IFNGR1	T:SMC 1	2.11149
1030	S:T / NK cells	HLA-B	CANX	T:SMC 1	2.16254
1129	S:T / NK cells	HLA-A	APLP2	T:SMC 1	2.07191
12210	S:T / NK cells	GZMB	PGRMC1	T:SMC 1	2.89909
1419	S:T / NK cells	GNAI2	CAV1	T:SMC 1	1.91381
1525	S:T / NK cells	TGFB1	CAV1	T:SMC 1	2.70022
1616	S:T / NK cells	CCL5	SDC4	T:SMC 1	5.0486
6114	S:T / NK cells	IFNG	IFNGR1	T:T / NK cells	2.80513
730	S:T / NK cells	ICAM2	ITGAL	T:T / NK cells	1.74108
8115	S:T / NK cells	ICAM3	ITGAL	T:T / NK cells	3.07953
10114	S:T / NK cells	ICAM2	ITGB2	T:T / NK cells	2.23703
11114	S:T / NK cells	ICAM3	ITGB2	T:T / NK cells	3.52648
1236	S:T / NK cells	SELPLG	ITGB2	T:T / NK cells	2.79846
13113	S:T / NK cells	SPON2	ITGB2	T:T / NK cells	1.76621
1427	S:T / NK cells	HLA-B	CANX	T:T / NK cells	2.13927
1724	S:T / NK cells	B2M	TFRC	T:T / NK cells	2.12114
1815	S:T / NK cells	B2M	KLRD1	T:T / NK cells	3.78195
1922	S:T / NK cells	HLA-B	KLRD1	T:T / NK cells	3.75595
2015	S:T / NK cells	HLA-E	KLRD1	T:T / NK cells	3.51343
2116	S:T / NK cells	B2M	HLA-F	T:T / NK cells	2.9929
2215	S:T / NK cells	CALR	HLA-F	T:T / NK cells	2.40558
2314	S:T / NK cells	B2M	CD3G	T:T / NK cells	4.32615
2410	S:T / NK cells	HLA-A	CD3G	T:T / NK cells	4.46384
2515	S:T / NK cells	HLA-B	CD3G	T:T / NK cells	4.39415
2615	S:T / NK cells	HLA-C	CD3G	T:T / NK cells	4.11006
2710	S:T / NK cells	B2M	CD3D	T:T / NK cells	5.46757
2814	S:T / NK cells	HLA-A	CD3D	T:T / NK cells	5.60526
2915	S:T / NK cells	HLA-B	CD3D	T:T / NK cells	5.53557
3013	S:T / NK cells	HLA-C	CD3D	T:T / NK cells	5.25147
3123	S:T / NK cells	B2M	CD247	T:T / NK cells	3.15278
7115	S:T / NK cells	SEMA4D	PLXNB2	T:Granulocytes	1.6468
8210	S:T / NK cells	SELPLG	SELL	T:Granulocytes	2.55441
1432	S:T / NK cells	MFNG	NOTCH2	T:Granulocytes	1.51005
1617	S:T / NK cells	LTB	LTBR	T:Granulocytes	1.88813
1932	S:T / NK cells	IL16	CD4	T:Granulocytes	1.62951
2123	S:T / NK cells	IFNG	IFNGR2	T:Granulocytes	3.45601
2223	S:T / NK cells	IFNG	IFNGR1	T:Granulocytes	3.00505
2323	S:T / NK cells	ICAM2	ITGB2	T:Granulocytes	2.59365
2413	S:T / NK cells	ICAM3	ITGB2	T:Granulocytes	3.8831
2523	S:T / NK cells	SELPLG	ITGB2	T:Granulocytes	3.15507
2623	S:T / NK cells	SPON2	ITGB2	T:Granulocytes	2.12283
2713	S:T / NK cells	ICAM2	ITGAM	T:Granulocytes	1.5188
2823	S:T / NK cells	SELPLG	ITGAM	T:Granulocytes	2.11422
3133	S:T / NK cells	HLA-B	CANX	T:Granulocytes	2.30371
3215	S:T / NK cells	HLA-A	APLP2	T:Granulocytes	2.24633
3323	S:T / NK cells	GZMB	PGRMC1	T:Granulocytes	2.23554
3423	S:T / NK cells	GZMB	IGF2R	T:Granulocytes	3.04878
3515	S:T / NK cells	GNAI2	C5AR1	T:Granulocytes	2.17859
3614	S:T / NK cells	RPS19	C5AR1	T:Granulocytes	3.49583
3715	S:T / NK cells	CCL5	SDC4	T:Granulocytes	4.96014
3815	S:T / NK cells	CCL3L1	CCR1	T:Granulocytes	2.47386
4015	S:T / NK cells	CCL4	CCR1	T:Granulocytes	3.61929
4117	S:T / NK cells	CCL5	CCR1	T:Granulocytes	5.3465
4216	S:T / NK cells	B2M	TFRC	T:Granulocytes	2.56885
4315	S:T / NK cells	B2M	LILRB2	T:Granulocytes	3.78308
4414	S:T / NK cells	HLA-A	LILRB2	T:Granulocytes	3.59176
4510	S:T / NK cells	HLA-B	LILRB2	T:Granulocytes	3.76008
4610	S:T / NK cells	HLA-C	LILRB2	T:Granulocytes	3.30198
4713	S:T / NK cells	B2M	LILRB1	T:Granulocytes	2.59213
4810	S:T / NK cells	HLA-A	LILRB1	T:Granulocytes	2.75482
4915	S:T / NK cells	HLA-B	LILRB1	T:Granulocytes	2.68814
5014	S:T / NK cells	HLA-C	LILRB1	T:Granulocytes	2.40404
5116	S:T / NK cells	B2M	HLA-F	T:Granulocytes	1.99563
5413	S:T / NK cells	ANXA1	FPR1	T:Granulocytes	2.33238
5510	S:T / NK cells	GNAI2	FPR1	T:Granulocytes	2.222
2102	S:T / NK cells	TGFB1	ACVRL1	T:Endo 1	2.53217
4103	S:T / NK cells	TGFB1	TGFBR2	T:Endo 1	1.67257
5214	S:T / NK cells	TGFB1	ENG	T:Endo 1	3.22843
7210	S:T / NK cells	SELPLG	ESAM	T:Endo 1	3.0192
8313	S:T / NK cells	SELPLG	SELP	T:Endo 1	2.87542
9110	S:T / NK cells	MFNG	NOTCH1	T:Endo 1	2.05343
10210	S:T / NK cells	LTB	TNFRSF1A	T:Endo 1	1.85003
11210	S:T / NK cells	LTB	LTBR	T:Endo 1	2.20803
1327	S:T / NK cells	IFNG	IFNGR1	T:Endo 1	4.30534
1535	S:T / NK cells	HLA-B	CANX	T:Endo 1	2.37455
1624	S:T / NK cells	HLA-A	APLP2	T:Endo 1	1.70292
1733	S:T / NK cells	GZMB	PGRMC1	T:Endo 1	2.75619
1823	S:T / NK cells	GNAS	VIPR1	T:Endo 1	1.70226
1941	S:T / NK cells	PTMA	VIPR1	T:Endo 1	1.87664
2232	S:T / NK cells	GNAI2	CAV1	T:Endo 1	2.34609
2333	S:T / NK cells	TGFB1	CAV1	T:Endo 1	3.1325
2533	S:T / NK cells	SEMA4D	MET	T:Endo 1	1.84823
2633	S:T / NK cells	CALR	SCARF1	T:Endo 1	1.91653
2723	S:T / NK cells	CALR	ITGA3	T:Endo 1	1.74636
2832	S:T / NK cells	CALR	ITGAV	T:Endo 1	1.54279
3023	S:T / NK cells	B2M	HLA-F	T:Endo 1	2.70206
3143	S:T / NK cells	CALR	HLA-F	T:Endo 1	2.11474
3153	S:T / NK cells	TGFB1	SDC2	T:SMC 2	1.68544
927	S:T / NK cells	PDAP1	PDGFRB	T:SMC 2	1.85989
1246	S:T / NK cells	LTB	LTBR	T:SMC 2	2.05574
1444	S:T / NK cells	IFNG	IFNGR2	T:SMC 2	2.58166
1543	S:T / NK cells	IFNG	IFNGR1	T:SMC 2	2.67822
1742	S:T / NK cells	HLA-B	CANX	T:SMC 2	2.4935
1832	S:T / NK cells	HLA-A	APLP2	T:SMC 2	2.27325
195	S:T / NK cells	GZMB	PGRMC1	T:SMC 2	3.02538
2342	S:T / NK cells	CCL5	SDC4	T:SMC 2	4.95026
3223	S:T / NK cells	HSP90AA1	EGFR	T:SMC 2	2.41845
3433	S:T / NK cells	CALR	LRP1	T:SMC 2	1.56436
5314	S:T / NK cells	TGFB1	TGFBR2	T:Endo 2	2.24953
6213	S:T / NK cells	TGFB1	ENG	T:Endo 2	2.48261
8410	S:T / NK cells	SELPLG	SELE	T:Endo 2	4.04123
937	S:T / NK cells	SELPLG	ESAM	T:Endo 2	2.50221
1038	S:T / NK cells	SELPLG	SELP	T:Endo 2	2.30456
1555	S:T / NK cells	MFNG	NOTCH1	T:Endo 2	1.68878
1633	S:T / NK cells	LTB	TNFRSF1A	T:Endo 2	1.91175
1751	S:T / NK cells	LTB	LTBR	T:Endo 2	2.25342
196	S:T / NK cells	IFNG	IFNGR2	T:Endo 2	2.70167
2023	S:T / NK cells	IFNG	IFNGR1	T:Endo 2	2.90451
2133	S:T / NK cells	HMGB1	THBD	T:Endo 2	1.51556
2242	S:T / NK cells	HLA-B	CANX	T:Endo 2	2.30926
235	S:T / NK cells	HLA-A	APLP2	T:Endo 2	1.65567
2423	S:T / NK cells	GZMB	PGRMC1	T:Endo 2	2.89155
2543	S:T / NK cells	GNAI2	CAV1	T:Endo 2	1.85188
2643	S:T / NK cells	TGFB1	CAV1	T:Endo 2	2.63829
2841	S:T / NK cells	SEMA4D	MET	T:Endo 2	1.78216
2923	S:T / NK cells	CALR	SCARF1	T:Endo 2	1.93326
3233	S:T / NK cells	B2M	HLA-F	T:Endo 2	2.38946
3331	S:T / NK cells	CALR	HLA-F	T:Endo 2	1.80214
948	S:T / NK cells	SELPLG	SELL	T:DC	1.83889
1842	S:T / NK cells	LTB	LTBR	T:DC	1.79319
2252	S:T / NK cells	IL16	CD4	T:DC	1.74688
2432	S:T / NK cells	IFNG	IFNGR2	T:DC	3.45173
2552	S:T / NK cells	IFNG	IFNGR1	T:DC	3.29532
2652	S:T / NK cells	ICAM2	ITGB2	T:DC	2.06994
2732	S:T / NK cells	ICAM3	ITGB2	T:DC	3.35939
2851	S:T / NK cells	SELPLG	ITGB2	T:DC	2.63136
2933	S:T / NK cells	SPON2	ITGB2	T:DC	1.59912
3162	S:T / NK cells	SELPLG	ITGAM	T:DC	1.76716
3442	S:T / NK cells	HLA-B	CANX	T:DC	2.26983
3523	S:T / NK cells	HLA-A	APLP2	T:DC	1.66118
[truncated: 3,781 more rows]

## Sheet: LR_PAH
Ligand receptor analysis of PAH PA resident cells
	Source	Ligand	Receptor	Target	Weight
1	S:Fibro	TIMP1	CD63	T:Fibro	4.50726
5	S:Fibro	RARRES2	CMKLR1	T:Fibro	3.89432
6	S:Fibro	PLTP	ABCA1	T:Fibro	1.79435
7	S:Fibro	PDGFD	PDGFRA	T:Fibro	2.40025
8	S:Fibro	NGF	KIDINS220	T:Fibro	1.74444
9	S:Fibro	MYOC	FZD7	T:Fibro	4.22705
10	S:Fibro	MFGE8	PDGFRB	T:Fibro	2.4841
12	S:Fibro	PDGFD	PDGFRB	T:Fibro	1.9917
13	S:Fibro	LAMA2	RPSA	T:Fibro	1.55422
21	S:Fibro	GAS6	AXL	T:Fibro	2.82062
22	S:Fibro	PROS1	AXL	T:Fibro	2.47175
23	S:Fibro	FN1	PLAUR	T:Fibro	1.67626
24	S:Fibro	FN1	NT5E	T:Fibro	2.75516
25	S:Fibro	FN1	SDC2	T:Fibro	3.14625
26	S:Fibro	HGF	SDC2	T:Fibro	1.60412
27	S:Fibro	MMP2	SDC2	T:Fibro	4.53001
29	S:Fibro	FGF7	NRP1	T:Fibro	2.95196
30	S:Fibro	SEMA3C	NRP1	T:Fibro	2.81387
31	S:Fibro	VEGFB	NRP1	T:Fibro	2.21605
32	S:Fibro	FGF7	FGFR1	T:Fibro	3.97665
33	S:Fibro	F10	F3	T:Fibro	3.29984
34	S:Fibro	TFPI	F3	T:Fibro	4.18219
35	S:Fibro	EFEMP2	PLSCR4	T:Fibro	2.55713
37	S:Fibro	CXCL12	SDC4	T:Fibro	2.02272
38	S:Fibro	MDK	SDC4	T:Fibro	1.93549
40	S:Fibro	TFPI	SDC4	T:Fibro	2.72645
47	S:Fibro	THBS2	CD47	T:Fibro	1.73789
48	S:Fibro	COL1A1	ITGA1	T:Fibro	2.62087
49	S:Fibro	COL1A2	ITGA1	T:Fibro	3.61408
53	S:Fibro	COL5A2	ITGA1	T:Fibro	1.5097
54	S:Fibro	COL6A1	ITGA1	T:Fibro	2.74473
55	S:Fibro	COL6A2	ITGA1	T:Fibro	3.50314
56	S:Fibro	COL6A3	ITGA1	T:Fibro	2.52953
58	S:Fibro	LAMA2	ITGA1	T:Fibro	2.06589
60	S:Fibro	LAMC1	ITGA1	T:Fibro	1.87076
61	S:Fibro	COL1A1	DDR2	T:Fibro	3.30211
62	S:Fibro	COL3A1	DDR2	T:Fibro	2.96591
65	S:Fibro	COL1A2	CD44	T:Fibro	2.4517
72	S:Fibro	CNTN4	PTPRG	T:Fibro	1.54485
73	S:Fibro	C3	IFITM1	T:Fibro	4.59854
74	S:Fibro	C3	CD81	T:Fibro	5.23966
75	S:Fibro	GPC3	CD81	T:Fibro	2.25836
76	S:Fibro	C3	CD46	T:Fibro	4.43394
77	S:Fibro	BMP4	BMPR2	T:Fibro	1.77288
78	S:Fibro	RGMA	BMPR2	T:Fibro	1.63605
82	S:Fibro	IGF1	INSR	T:Fibro	2.82274
84	S:Fibro	APP	NCSTN	T:Fibro	2.77617
85	S:Fibro	APP	CAV1	T:Fibro	2.71335
86	S:Fibro	BST1	CAV1	T:Fibro	1.92272
87	S:Fibro	CYR61	CAV1	T:Fibro	3.77781
91	S:Fibro	APOD	LEPR	T:Fibro	7.08804
94	S:Fibro	DCN	EGFR	T:Fibro	7.72323
95	S:Fibro	EFEMP1	EGFR	T:Fibro	3.74125
99	S:Fibro	VCAN	EGFR	T:Fibro	1.97351
100	S:Fibro	ADM	RAMP2	T:Fibro	1.96469
101	S:Fibro	ADAM9	ITGB5	T:Fibro	1.54839
102	S:Fibro	CYR61	ITGB5	T:Fibro	4.16815
103	S:Fibro	EDIL3	ITGB5	T:Fibro	2.00097
104	S:Fibro	LTBP1	ITGB5	T:Fibro	2.48207
105	S:Fibro	LTBP3	ITGB5	T:Fibro	2.03868
110	S:Fibro	COL18A1	ITGB1	T:Fibro	1.54227
111	S:Fibro	COL1A1	ITGB1	T:Fibro	3.00386
112	S:Fibro	COL1A2	ITGB1	T:Fibro	3.97607
113	S:Fibro	COL3A1	ITGB1	T:Fibro	2.59166
114	S:Fibro	COL4A1	ITGB1	T:Fibro	1.76119
115	S:Fibro	COL4A4	ITGB1	T:Fibro	1.77594
116	S:Fibro	COL5A1	ITGB1	T:Fibro	1.80876
117	S:Fibro	COL5A2	ITGB1	T:Fibro	1.86569
118	S:Fibro	COL6A1	ITGB1	T:Fibro	3.09572
119	S:Fibro	COL6A2	ITGB1	T:Fibro	3.85713
120	S:Fibro	COL6A3	ITGB1	T:Fibro	2.88452
121	S:Fibro	CXCL12	ITGB1	T:Fibro	2.01896
122	S:Fibro	FBLN1	ITGB1	T:Fibro	6.59437
123	S:Fibro	FBN1	ITGB1	T:Fibro	2.79492
124	S:Fibro	FN1	ITGB1	T:Fibro	2.83226
125	S:Fibro	HSPG2	ITGB1	T:Fibro	1.67356
126	S:Fibro	LAMA2	ITGB1	T:Fibro	2.42987
128	S:Fibro	LAMB1	ITGB1	T:Fibro	1.80094
129	S:Fibro	LAMC1	ITGB1	T:Fibro	2.25475
130	S:Fibro	LGALS3BP	ITGB1	T:Fibro	3.03322
131	S:Fibro	MDK	ITGB1	T:Fibro	2.33973
132	S:Fibro	NID1	ITGB1	T:Fibro	1.93793
134	S:Fibro	TGM2	ITGB1	T:Fibro	1.8743
136	S:Fibro	THBS2	ITGB1	T:Fibro	2.27594
137	S:Fibro	TIMP2	ITGB1	T:Fibro	2.6933
138	S:Fibro	VCAM1	ITGB1	T:Fibro	2.23132
139	S:Fibro	VCAN	ITGB1	T:Fibro	2.39477
143	S:Fibro	COL1A1	ITGAV	T:Fibro	2.80883
144	S:Fibro	COL1A2	ITGAV	T:Fibro	3.81703
145	S:Fibro	COL4A1	ITGAV	T:Fibro	1.60016
146	S:Fibro	COL4A4	ITGAV	T:Fibro	1.6299
147	S:Fibro	CYR61	ITGAV	T:Fibro	3.67398
148	S:Fibro	EDIL3	ITGAV	T:Fibro	1.5528
149	S:Fibro	FBN1	ITGAV	T:Fibro	2.65189
150	S:Fibro	FN1	ITGAV	T:Fibro	2.69823
151	S:Fibro	LAMB1	ITGAV	T:Fibro	1.6439
152	S:Fibro	LAMC1	ITGAV	T:Fibro	2.07072
153	S:Fibro	MFGE8	ITGAV	T:Fibro	2.55009
154	S:Fibro	NID1	ITGAV	T:Fibro	1.55389
158	S:Fibro	COL18A1	ITGA5	T:Fibro	1.62026
159	S:Fibro	COL1A1	ITGA5	T:Fibro	3.02785
160	S:Fibro	CTGF	ITGA5	T:Fibro	3.80903
161	S:Fibro	CYR61	ITGA5	T:Fibro	3.07301
162	S:Fibro	FBN1	ITGA5	T:Fibro	2.85391
163	S:Fibro	FN1	ITGA5	T:Fibro	2.89926
165	S:Fibro	A2M	LRP1	T:Fibro	3.74204
167	S:Fibro	APP	LRP1	T:Fibro	4.12626
168	S:Fibro	C3	LRP1	T:Fibro	5.96031
169	S:Fibro	CALR	LRP1	T:Fibro	2.84234
170	S:Fibro	CTGF	LRP1	T:Fibro	5.25375
171	S:Fibro	LRPAP1	LRP1	T:Fibro	3.25091
172	S:Fibro	MDK	LRP1	T:Fibro	3.27744
173	S:Fibro	PLAT	LRP1	T:Fibro	4.03846
174	S:Fibro	PSAP	LRP1	T:Fibro	2.17338
175	S:Fibro	SERPINE2	LRP1	T:Fibro	2.69987
176	S:Fibro	TFPI	LRP1	T:Fibro	3.78841
177	S:Fibro	THBS1	LRP1	T:Fibro	2.33099
16	S:Fibro	VCAN	TLR1	T:Mono / Macs	2.44624
2	S:Fibro	VCAN	TLR2	T:Mono / Macs	2.92609
4	S:Fibro	TIMP1	CD63	T:Mono / Macs	4.42075
810	S:Fibro	SEMA3C	PLXND1	T:Mono / Macs	2.59017
96	S:Fibro	SEMA3C	NRP2	T:Mono / Macs	2.74118
106	S:Fibro	RARRES2	CMKLR1	T:Mono / Macs	3.8246
11	S:Fibro	RARRES2	CCRL2	T:Mono / Macs	4.287
1210	S:Fibro	PLTP	ABCA1	T:Mono / Macs	2.58711
14	S:Fibro	LRPAP1	SORT1	T:Mono / Macs	1.60625
15	S:Fibro	NGF	SORT1	T:Mono / Macs	1.54543
261	S:Fibro	GNAI2	C5AR1	T:Mono / Macs	2.06721
271	S:Fibro	RPS19	C5AR1	T:Mono / Macs	1.56099
301	S:Fibro	GAS6	MERTK	T:Mono / Macs	2.84778
311	S:Fibro	GAS6	AXL	T:Mono / Macs	2.65428
321	S:Fibro	PROS1	AXL	T:Mono / Macs	2.30541
331	S:Fibro	FN1	PLAUR	T:Mono / Macs	3.56874
341	S:Fibro	FN1	SDC2	T:Mono / Macs	2.98948
36	S:Fibro	MMP2	SDC2	T:Mono / Macs	4.37324
381	S:Fibro	FGF7	NRP1	T:Mono / Macs	2.69454
39	S:Fibro	SEMA3C	NRP1	T:Mono / Macs	2.55646
401	S:Fibro	VEGFB	NRP1	T:Mono / Macs	1.95863
42	S:Fibro	CXCL12	CD4	T:Mono / Macs	2.50287
44	S:Fibro	SLPI	CD4	T:Mono / Macs	3.2681
45	S:Fibro	CXCL12	SDC4	T:Mono / Macs	2.54598
46	S:Fibro	MDK	SDC4	T:Mono / Macs	2.45875
471	S:Fibro	RSPO3	SDC4	T:Mono / Macs	1.80351
481	S:Fibro	TFPI	SDC4	T:Mono / Macs	3.24971
491	S:Fibro	TGM2	SDC4	T:Mono / Macs	1.82931
51	S:Fibro	CSF1	CSF1R	T:Mono / Macs	2.70059
52	S:Fibro	CP	SLC40A1	T:Mono / Macs	2.44638
531	S:Fibro	COL5A1	SDC3	T:Mono / Macs	1.50067
541	S:Fibro	MDK	SDC3	T:Mono / Macs	2.25865
551	S:Fibro	PTN	SDC3	T:Mono / Macs	1.94539
59	S:Fibro	THBS2	CD47	T:Mono / Macs	1.59888
611	S:Fibro	COL1A1	CD44	T:Mono / Macs	2.01492
621	S:Fibro	COL1A2	CD44	T:Mono / Macs	3.02312
63	S:Fibro	FN1	CD44	T:Mono / Macs	1.83632
67	S:Fibro	VCAN	CD44	T:Mono / Macs	1.56383
70	S:Fibro	FN1	ITGA4	T:Mono / Macs	2.15444
71	S:Fibro	MDK	ITGA4	T:Mono / Macs	1.67491
751	S:Fibro	THBS2	ITGA4	T:Mono / Macs	1.59712
761	S:Fibro	VCAM1	ITGA4	T:Mono / Macs	1.5525
771	S:Fibro	VCAN	ITGA4	T:Mono / Macs	1.69695
81	S:Fibro	C3	ITGB2	T:Mono / Macs	5.42034
821	S:Fibro	CTGF	ITGB2	T:Mono / Macs	4.45678
83	S:Fibro	CYR61	ITGB2	T:Mono / Macs	4.16976
841	S:Fibro	F10	ITGB2	T:Mono / Macs	2.66909
851	S:Fibro	ICAM1	ITGB2	T:Mono / Macs	1.50539
861	S:Fibro	PLAT	ITGB2	T:Mono / Macs	3.18849
871	S:Fibro	SPON2	ITGB2	T:Mono / Macs	2.49417
88	S:Fibro	VCAM1	ITGB2	T:Mono / Macs	2.64907
89	S:Fibro	C3	ITGAX	T:Mono / Macs	5.11229
911	S:Fibro	C3	ITGAM	T:Mono / Macs	4.86301
92	S:Fibro	CFH	ITGAM	T:Mono / Macs	3.85683
93	S:Fibro	CTGF	ITGAM	T:Mono / Macs	3.85745
941	S:Fibro	CYR61	ITGAM	T:Mono / Macs	3.56642
951	S:Fibro	F10	ITGAM	T:Mono / Macs	2.07176
97	S:Fibro	PLAT	ITGAM	T:Mono / Macs	2.58816
98	S:Fibro	SPON2	ITGAM	T:Mono / Macs	1.89383
991	S:Fibro	C3	CD81	T:Mono / Macs	5.31844
1001	S:Fibro	GPC3	CD81	T:Mono / Macs	2.33714
1011	S:Fibro	C3	CD46	T:Mono / Macs	4.68086
1021	S:Fibro	C3	C5AR2	T:Mono / Macs	4.49836
1031	S:Fibro	C3	C3AR1	T:Mono / Macs	5.98951
1051	S:Fibro	C3	CR1	T:Mono / Macs	4.78224
108	S:Fibro	COL1A1	CD93	T:Mono / Macs	2.54567
109	S:Fibro	COL1A2	CD93	T:Mono / Macs	3.56588
1251	S:Fibro	IGF1	INSR	T:Mono / Macs	2.77957
127	S:Fibro	APP	TNFRSF21	T:Mono / Macs	2.81339
1281	S:Fibro	APP	NCSTN	T:Mono / Macs	2.48439
133	S:Fibro	ANXA1	FPR3	T:Mono / Macs	1.58564
1341	S:Fibro	HEBP1	FPR3	T:Mono / Macs	2.09778
135	S:Fibro	ANXA1	FPR1	T:Mono / Macs	1.71494
1381	S:Fibro	CYR61	ITGB5	T:Mono / Macs	3.44202
140	S:Fibro	LTBP1	ITGB5	T:Mono / Macs	1.75593
1471	S:Fibro	COL1A1	ITGB1	T:Mono / Macs	1.90129
1481	S:Fibro	COL1A2	ITGB1	T:Mono / Macs	2.87349
1541	S:Fibro	COL6A1	ITGB1	T:Mono / Macs	1.99315
155	S:Fibro	COL6A2	ITGB1	T:Mono / Macs	2.75456
156	S:Fibro	COL6A3	ITGB1	T:Mono / Macs	1.78195
1581	S:Fibro	FBLN1	ITGB1	T:Mono / Macs	5.49179
1591	S:Fibro	FBN1	ITGB1	T:Mono / Macs	1.69235
1601	S:Fibro	FN1	ITGB1	T:Mono / Macs	1.72969
166	S:Fibro	LGALS3BP	ITGB1	T:Mono / Macs	1.93065
1731	S:Fibro	TIMP2	ITGB1	T:Mono / Macs	1.59072
179	S:Fibro	COL1A1	ITGAV	T:Mono / Macs	2.54263
180	S:Fibro	COL1A2	ITGAV	T:Mono / Macs	3.55083
183	S:Fibro	CYR61	ITGAV	T:Mono / Macs	3.40778
185	S:Fibro	FBN1	ITGAV	T:Mono / Macs	2.38569
186	S:Fibro	FN1	ITGAV	T:Mono / Macs	2.43203
188	S:Fibro	LAMC1	ITGAV	T:Mono / Macs	1.80452
189	S:Fibro	MFGE8	ITGAV	T:Mono / Macs	2.28389
193	S:Fibro	A2M	LRP1	T:Mono / Macs	2.72118
195	S:Fibro	APP	LRP1	T:Mono / Macs	3.1054
196	S:Fibro	C3	LRP1	T:Mono / Macs	4.93945
197	S:Fibro	CALR	LRP1	T:Mono / Macs	1.82148
198	S:Fibro	CTGF	LRP1	T:Mono / Macs	4.23289
199	S:Fibro	LRPAP1	LRP1	T:Mono / Macs	2.23004
200	S:Fibro	MDK	LRP1	T:Mono / Macs	2.25658
201	S:Fibro	PLAT	LRP1	T:Mono / Macs	3.0176
203	S:Fibro	SERPINE2	LRP1	T:Mono / Macs	1.67901
204	S:Fibro	TFPI	LRP1	T:Mono / Macs	2.76755
17	S:Fibro	TNFSF12	TNFRSF12A	T:SMC 1	2.10908
210	S:Fibro	TIMP1	CD63	T:SMC 1	3.66111
3	S:Fibro	THBS2	NOTCH3	T:SMC 1	2.84971
79	S:Fibro	MFGE8	PDGFRB	T:SMC 1	2.99623
811	S:Fibro	PDAP1	PDGFRB	T:SMC 1	1.6535
910	S:Fibro	PDGFD	PDGFRB	T:SMC 1	2.50383
1010	S:Fibro	LRPAP1	SORT1	T:SMC 1	2.12616
1110	S:Fibro	NGF	SORT1	T:SMC 1	2.06533
141	S:Fibro	LAMA2	ITGA7	T:SMC 1	2.6859
1510	S:Fibro	LAMB1	ITGA7	T:SMC 1	2.04696
164	S:Fibro	LAMC1	ITGA7	T:SMC 1	2.48578
211	S:Fibro	GAS6	AXL	T:SMC 1	2.37533
221	S:Fibro	PROS1	AXL	T:SMC 1	2.02646
231	S:Fibro	FN1	ITGA8	T:SMC 1	4.09397
241	S:Fibro	FN1	SDC2	T:SMC 1	3.23284
251	S:Fibro	HGF	SDC2	T:SMC 1	1.69071
262	S:Fibro	MMP2	SDC2	T:SMC 1	4.6166
272	S:Fibro	TGFB1	SDC2	T:SMC 1	1.53976
28	S:Fibro	FGF7	FGFR1	T:SMC 1	3.14521
291	S:Fibro	F10	F3	T:SMC 1	2.23175
302	S:Fibro	TFPI	F3	T:SMC 1	3.1141
312	S:Fibro	EFEMP2	PLSCR4	T:SMC 1	1.90635
322	S:Fibro	EFEMP2	AQP1	T:SMC 1	2.08476
342	S:Fibro	CXCL12	SDC4	T:SMC 1	2.06402
351	S:Fibro	MDK	SDC4	T:SMC 1	1.97679
371	S:Fibro	TFPI	SDC4	T:SMC 1	2.76775
441	S:Fibro	THBS2	CD47	T:SMC 1	1.69715
451	S:Fibro	COL1A1	ITGA1	T:SMC 1	3.34639
461	S:Fibro	COL1A2	ITGA1	T:SMC 1	4.3396
472	S:Fibro	COL4A1	ITGA1	T:SMC 1	2.14273
482	S:Fibro	COL4A4	ITGA1	T:SMC 1	2.16147
492	S:Fibro	COL5A1	ITGA1	T:SMC 1	2.17929
50	S:Fibro	COL5A2	ITGA1	T:SMC 1	2.23522
511	S:Fibro	COL6A1	ITGA1	T:SMC 1	3.47025
521	S:Fibro	COL6A2	ITGA1	T:SMC 1	4.22866
532	S:Fibro	COL6A3	ITGA1	T:SMC 1	3.25505
542	S:Fibro	COL8A1	ITGA1	T:SMC 1	1.70191
552	S:Fibro	LAMA2	ITGA1	T:SMC 1	2.7914
561	S:Fibro	LAMB1	ITGA1	T:SMC 1	2.17047
57	S:Fibro	LAMC1	ITGA1	T:SMC 1	2.59628
581	S:Fibro	COL1A1	DDR2	T:SMC 1	2.85017
591	S:Fibro	COL3A1	DDR2	T:SMC 1	2.51396
622	S:Fibro	COL1A2	CD44	T:SMC 1	2.25634
69	S:Fibro	C3	CD81	T:SMC 1	4.58079
701	S:Fibro	GPC3	CD81	T:SMC 1	1.59949
711	S:Fibro	C3	CD46	T:SMC 1	4.74022
731	S:Fibro	BMP4	BMPR2	T:SMC 1	1.84472
741	S:Fibro	RGMA	BMPR2	T:SMC 1	1.70788
781	S:Fibro	IGF1	INSR	T:SMC 1	2.74854
80	S:Fibro	APP	CAV1	T:SMC 1	4.33459
812	S:Fibro	BST1	CAV1	T:SMC 1	3.54395
822	S:Fibro	CYR61	CAV1	T:SMC 1	5.39905
831	S:Fibro	GNAI2	CAV1	T:SMC 1	2.45878
842	S:Fibro	ICAM1	CAV1	T:SMC 1	2.70369
852	S:Fibro	TGFB1	CAV1	T:SMC 1	2.82221
872	S:Fibro	CYR61	ITGB5	T:SMC 1	3.78157
881	S:Fibro	EDIL3	ITGB5	T:SMC 1	1.61439
891	S:Fibro	LTBP1	ITGB5	T:SMC 1	2.09548
90	S:Fibro	LTBP3	ITGB5	T:SMC 1	1.6521
912	S:Fibro	ADAM15	ITGB1	T:SMC 1	2.34553
921	S:Fibro	ADAM17	ITGB1	T:SMC 1	2.02726
931	S:Fibro	ADAM9	ITGB1	T:SMC 1	1.86095
952	S:Fibro	COL18A1	ITGB1	T:SMC 1	2.40296
961	S:Fibro	COL1A1	ITGB1	T:SMC 1	3.86455
971	S:Fibro	COL1A2	ITGB1	T:SMC 1	4.83676
981	S:Fibro	COL3A1	ITGB1	T:SMC 1	3.45235
992	S:Fibro	COL4A1	ITGB1	T:SMC 1	2.62189
1002	S:Fibro	COL4A4	ITGB1	T:SMC 1	2.63663
1012	S:Fibro	COL5A1	ITGB1	T:SMC 1	2.66945
1022	S:Fibro	COL5A2	ITGB1	T:SMC 1	2.72638
1032	S:Fibro	COL6A1	ITGB1	T:SMC 1	3.95642
1041	S:Fibro	COL6A2	ITGB1	T:SMC 1	4.71783
1052	S:Fibro	COL6A3	ITGB1	T:SMC 1	3.74521
1061	S:Fibro	CXCL12	ITGB1	T:SMC 1	2.87966
107	S:Fibro	FBLN1	ITGB1	T:SMC 1	7.45506
1081	S:Fibro	FBN1	ITGB1	T:SMC 1	3.65562
1091	S:Fibro	FN1	ITGB1	T:SMC 1	3.69296
1101	S:Fibro	HSPG2	ITGB1	T:SMC 1	2.53425
1111	S:Fibro	LAMA2	ITGB1	T:SMC 1	3.29057
1121	S:Fibro	LAMA4	ITGB1	T:SMC 1	2.03248
1131	S:Fibro	LAMB1	ITGB1	T:SMC 1	2.66163
1141	S:Fibro	LAMC1	ITGB1	T:SMC 1	3.11544
1151	S:Fibro	LGALS3BP	ITGB1	T:SMC 1	3.89392
1161	S:Fibro	MDK	ITGB1	T:SMC 1	3.20043
1171	S:Fibro	NID1	ITGB1	T:SMC 1	2.79862
1191	S:Fibro	TGM2	ITGB1	T:SMC 1	2.73499
1201	S:Fibro	THBS1	ITGB1	T:SMC 1	1.96498
1211	S:Fibro	THBS2	ITGB1	T:SMC 1	3.13664
1221	S:Fibro	TIMP2	ITGB1	T:SMC 1	3.55399
1231	S:Fibro	VCAM1	ITGB1	T:SMC 1	3.09202
1241	S:Fibro	VCAN	ITGB1	T:SMC 1	3.25547
1282	S:Fibro	COL1A1	ITGAV	T:SMC 1	2.92045
1291	S:Fibro	COL1A2	ITGAV	T:SMC 1	3.92866
1301	S:Fibro	COL4A1	ITGAV	T:SMC 1	1.71178
1311	S:Fibro	COL4A4	ITGAV	T:SMC 1	1.74153
1321	S:Fibro	CYR61	ITGAV	T:SMC 1	3.7856
1331	S:Fibro	EDIL3	ITGAV	T:SMC 1	1.66442
1342	S:Fibro	FBN1	ITGAV	T:SMC 1	2.76351
1351	S:Fibro	FN1	ITGAV	T:SMC 1	2.80985
1361	S:Fibro	LAMB1	ITGAV	T:SMC 1	1.75552
1371	S:Fibro	LAMC1	ITGAV	T:SMC 1	2.18234
1382	S:Fibro	MFGE8	ITGAV	T:SMC 1	2.66171
1391	S:Fibro	NID1	ITGAV	T:SMC 1	1.66552
1441	S:Fibro	COL1A1	ITGA5	T:SMC 1	2.84816
1451	S:Fibro	CTGF	ITGA5	T:SMC 1	3.62934
1461	S:Fibro	CYR61	ITGA5	T:SMC 1	2.89332
1472	S:Fibro	FBN1	ITGA5	T:SMC 1	2.67422
1482	S:Fibro	FN1	ITGA5	T:SMC 1	2.71956
1501	S:Fibro	A2M	LRP1	T:SMC 1	2.17775
1521	S:Fibro	APP	LRP1	T:SMC 1	2.56198
1531	S:Fibro	C3	LRP1	T:SMC 1	4.39602
1551	S:Fibro	CTGF	LRP1	T:SMC 1	3.68946
1561	S:Fibro	LRPAP1	LRP1	T:SMC 1	1.68662
157	S:Fibro	MDK	LRP1	T:SMC 1	1.71316
1582	S:Fibro	PLAT	LRP1	T:SMC 1	2.47418
1611	S:Fibro	TFPI	LRP1	T:SMC 1	2.22412
18	S:Fibro	VCAN	TLR2	T:Granulocytes	2.84808
310	S:Fibro	TIMP1	CD63	T:Granulocytes	3.11318
64	S:Fibro	SEMA3C	PLXND1	T:Granulocytes	2.24583
710	S:Fibro	RARRES2	CCRL2	T:Granulocytes	4.69418
813	S:Fibro	PLTP	ABCA1	T:Granulocytes	2.01463
913	S:Fibro	LAMA2	RPSA	T:Granulocytes	1.71496
1013	S:Fibro	LAMB2	RPSA	T:Granulocytes	1.62128
1511	S:Fibro	HMGB1	THBD	T:Granulocytes	1.7387
20	S:Fibro	GNAI2	C5AR1	T:Granulocytes	2.09731
212	S:Fibro	RPS19	C5AR1	T:Granulocytes	1.59109
242	S:Fibro	GAS6	MERTK	T:Granulocytes	1.97421
252	S:Fibro	FN1	PLAUR	T:Granulocytes	4.89152
263	S:Fibro	FN1	SDC2	T:Granulocytes	2.21249
281	S:Fibro	MMP2	SDC2	T:Granulocytes	3.59624
303	S:Fibro	EFEMP2	CATSPER1	T:Granulocytes	1.67653
323	S:Fibro	CXCL12	CD4	T:Granulocytes	2.28347
343	S:Fibro	SLPI	CD4	T:Granulocytes	3.0487
352	S:Fibro	CXCL12	SDC4	T:Granulocytes	2.54462
361	S:Fibro	MDK	SDC4	T:Granulocytes	2.45739
372	S:Fibro	RSPO3	SDC4	T:Granulocytes	1.80215
382	S:Fibro	TFPI	SDC4	T:Granulocytes	3.24836
391	S:Fibro	TGM2	SDC4	T:Granulocytes	1.82795
41	S:Fibro	CSF1	CSF1R	T:Granulocytes	1.89681
452	S:Fibro	THBS2	CD47	T:Granulocytes	1.68649
462	S:Fibro	COL1A1	CD36	T:Granulocytes	2.86901
473	S:Fibro	COL1A2	CD36	T:Granulocytes	3.86822
493	S:Fibro	COL14A1	CD44	T:Granulocytes	2.02463
501	S:Fibro	COL1A1	CD44	T:Granulocytes	2.5719
512	S:Fibro	COL1A2	CD44	T:Granulocytes	3.58011
522	S:Fibro	FN1	CD44	T:Granulocytes	2.39331
562	S:Fibro	VCAN	CD44	T:Granulocytes	2.12082
582	S:Fibro	CD34	SELL	T:Granulocytes	2.60196
592	S:Fibro	CFH	SELL	T:Granulocytes	3.84128
601	S:Fibro	VCAN	SELL	T:Granulocytes	2.19163
623	S:Fibro	FN1	ITGA4	T:Granulocytes	2.18255
631	S:Fibro	MDK	ITGA4	T:Granulocytes	1.70302
671	S:Fibro	THBS2	ITGA4	T:Granulocytes	1.62523
68	S:Fibro	VCAM1	ITGA4	T:Granulocytes	1.58061
691	S:Fibro	VCAN	ITGA4	T:Granulocytes	1.72506
702	S:Fibro	C3	ITGB2	T:Granulocytes	5.20368
712	S:Fibro	CTGF	ITGB2	T:Granulocytes	4.24012
721	S:Fibro	CYR61	ITGB2	T:Granulocytes	3.9531
732	S:Fibro	F10	ITGB2	T:Granulocytes	2.45243
752	S:Fibro	PLAT	ITGB2	T:Granulocytes	2.97183
762	S:Fibro	SPON2	ITGB2	T:Granulocytes	2.27751
772	S:Fibro	VCAM1	ITGB2	T:Granulocytes	2.4324
782	S:Fibro	C3	ITGAX	T:Granulocytes	5.18783
801	S:Fibro	C3	ITGAM	T:Granulocytes	5.00439
814	S:Fibro	CFH	ITGAM	T:Granulocytes	3.99822
823	S:Fibro	CTGF	ITGAM	T:Granulocytes	3.99884
832	S:Fibro	CYR61	ITGAM	T:Granulocytes	3.70781
843	S:Fibro	F10	ITGAM	T:Granulocytes	2.21315
862	S:Fibro	PLAT	ITGAM	T:Granulocytes	2.72955
873	S:Fibro	SPON2	ITGAM	T:Granulocytes	2.03522
882	S:Fibro	C3	CD81	T:Granulocytes	4.34479
901	S:Fibro	C3	CD46	T:Granulocytes	4.36078
914	S:Fibro	C3	C5AR2	T:Granulocytes	4.68637
922	S:Fibro	C3	C3AR1	T:Granulocytes	4.78578
942	S:Fibro	COL1A1	CD93	T:Granulocytes	2.85183
953	S:Fibro	COL1A2	CD93	T:Granulocytes	3.87204
962	S:Fibro	COL4A1	CD93	T:Granulocytes	1.71417
972	S:Fibro	COL4A2	CD93	T:Granulocytes	1.61214
982	S:Fibro	COL4A4	CD93	T:Granulocytes	1.69391
1112	S:Fibro	IGF1	INSR	T:Granulocytes	2.89981
1132	S:Fibro	APP	TNFRSF21	T:Granulocytes	2.80111
1142	S:Fibro	APP	NCSTN	T:Granulocytes	2.41522
1162	S:Fibro	LRPAP1	SORL1	T:Granulocytes	1.73801
1181	S:Fibro	LRPAP1	LDLR	T:Granulocytes	1.90634
1212	S:Fibro	ANXA1	FPR1	T:Granulocytes	2.61702
1222	S:Fibro	GNAI2	FPR1	T:Granulocytes	1.93655
1283	S:Fibro	COL1A1	ITGB1	T:Granulocytes	1.9384
1292	S:Fibro	COL1A2	ITGB1	T:Granulocytes	2.91061
1302	S:Fibro	COL3A1	ITGB1	T:Granulocytes	1.5262
1352	S:Fibro	COL6A1	ITGB1	T:Granulocytes	2.03026
1362	S:Fibro	COL6A2	ITGB1	T:Granulocytes	2.79167
1372	S:Fibro	COL6A3	ITGB1	T:Granulocytes	1.81906
1392	S:Fibro	FBLN1	ITGB1	T:Granulocytes	5.52891
1401	S:Fibro	FBN1	ITGB1	T:Granulocytes	1.72946
1411	S:Fibro	FN1	ITGB1	T:Granulocytes	1.7668
1473	S:Fibro	LGALS3BP	ITGB1	T:Granulocytes	1.96777
1542	S:Fibro	TIMP2	ITGB1	T:Granulocytes	1.62784
1602	S:Fibro	COL1A1	ITGAV	T:Granulocytes	2.51459
1612	S:Fibro	COL1A2	ITGAV	T:Granulocytes	3.5228
1641	S:Fibro	CYR61	ITGAV	T:Granulocytes	3.37975
1661	S:Fibro	FBN1	ITGAV	T:Granulocytes	2.35765
1671	S:Fibro	FN1	ITGAV	T:Granulocytes	2.404
1691	S:Fibro	LAMC1	ITGAV	T:Granulocytes	1.77648
1701	S:Fibro	MFGE8	ITGAV	T:Granulocytes	2.25585
1761	S:Fibro	COL1A1	ITGA5	T:Granulocytes	2.5211
1771	S:Fibro	CTGF	ITGA5	T:Granulocytes	3.30228
178	S:Fibro	CYR61	ITGA5	T:Granulocytes	2.56626
1791	S:Fibro	FBN1	ITGA5	T:Granulocytes	2.34717
1801	S:Fibro	FN1	ITGA5	T:Granulocytes	2.39251
182	S:Fibro	A2M	LRP1	T:Granulocytes	2.13922
184	S:Fibro	APP	LRP1	T:Granulocytes	2.52345
1851	S:Fibro	C3	LRP1	T:Granulocytes	4.35749
187	S:Fibro	CTGF	LRP1	T:Granulocytes	3.65093
1881	S:Fibro	LRPAP1	LRP1	T:Granulocytes	1.64809
1891	S:Fibro	MDK	LRP1	T:Granulocytes	1.67463
190	S:Fibro	PLAT	LRP1	T:Granulocytes	2.43565
1931	S:Fibro	TFPI	LRP1	T:Granulocytes	2.18559
313	S:Fibro	TIMP1	CD63	T:Endo 1	3.45477
410	S:Fibro	THBS2	NOTCH4	T:Endo 1	3.16029
610	S:Fibro	TGFB1	ACVRL1	T:Endo 1	1.93539
815	S:Fibro	TGFB1	ENG	T:Endo 1	3.45413
915	S:Fibro	SEMA3C	PLXND1	T:Endo 1	2.7535
1113	S:Fibro	VEGFB	FLT1	T:Endo 1	2.29594
1310	S:Fibro	MDK	PTPRB	T:Endo 1	3.43067
1410	S:Fibro	PTN	PTPRB	T:Endo 1	3.12241
1710	S:Fibro	LAMA2	ITGB4	T:Endo 1	2.58234
181	S:Fibro	LAMB1	ITGB4	T:Endo 1	1.97141
19	S:Fibro	LAMC1	ITGB4	T:Endo 1	2.40522
222	S:Fibro	HMGB1	THBD	T:Endo 1	2.10935
264	S:Fibro	GPC3	IGF1R	T:Endo 1	1.82009
273	S:Fibro	IGF1	IGF1R	T:Endo 1	2.86668
292	S:Fibro	FN1	ROBO4	T:Endo 1	3.058
304	S:Fibro	SLIT2	ROBO4	T:Endo 1	3.69234
324	S:Fibro	FGF7	NRP1	T:Endo 1	3.14762
332	S:Fibro	SEMA3C	NRP1	T:Endo 1	3.00953
344	S:Fibro	VEGFB	NRP1	T:Endo 1	2.41171
353	S:Fibro	FGF7	FGFR1	T:Endo 1	2.9968
362	S:Fibro	EFEMP2	PLSCR4	T:Endo 1	2.32705
373	S:Fibro	EFEMP2	AQP1	T:Endo 1	3.49785
383	S:Fibro	DCN	MET	T:Endo 1	7.93332
392	S:Fibro	HGF	MET	T:Endo 1	1.77996
43	S:Fibro	MDK	SDC3	T:Endo 1	2.08312
442	S:Fibro	PTN	SDC3	T:Endo 1	1.76986
483	S:Fibro	THBS2	CD47	T:Endo 1	1.63451
494	S:Fibro	CNTN4	PTPRG	T:Endo 1	2.05425
502	S:Fibro	CD34	SELP	T:Endo 1	3.05766
513	S:Fibro	SERPING1	SELP	T:Endo 1	5.10402
523	S:Fibro	VCAN	SELP	T:Endo 1	3.11533
533	S:Fibro	CALR	SCARF1	T:Endo 1	1.56269
543	S:Fibro	C3	IFITM1	T:Endo 1	5.3847
553	S:Fibro	C3	CD81	T:Endo 1	5.34275
563	S:Fibro	GPC3	CD81	T:Endo 1	2.36145
571	S:Fibro	C3	CD46	T:Endo 1	5.17188
593	S:Fibro	COL1A1	CD93	T:Endo 1	3.3114
602	S:Fibro	COL1A2	CD93	T:Endo 1	4.3316
612	S:Fibro	COL4A1	CD93	T:Endo 1	2.17373
624	S:Fibro	COL4A2	CD93	T:Endo 1	2.0717
632	S:Fibro	COL4A4	CD93	T:Endo 1	2.15347
641	S:Fibro	BMP4	BMPR2	T:Endo 1	3.10285
651	S:Fibro	RGMA	BMPR2	T:Endo 1	2.96602
66	S:Fibro	BMP4	ACVR1	T:Endo 1	2.05819
692	S:Fibro	ARF1	INSR	T:Endo 1	1.53839
703	S:Fibro	IGF1	INSR	T:Endo 1	3.19645
722	S:Fibro	APP	NCSTN	T:Endo 1	2.65252
733	S:Fibro	APP	CAV1	T:Endo 1	4.72922
742	S:Fibro	BST1	CAV1	T:Endo 1	3.93858
753	S:Fibro	CYR61	CAV1	T:Endo 1	5.79368
763	S:Fibro	GNAI2	CAV1	T:Endo 1	2.85341
773	S:Fibro	ICAM1	CAV1	T:Endo 1	3.09831
783	S:Fibro	TGFB1	CAV1	T:Endo 1	3.21684
791	S:Fibro	APOD	LEPR	T:Endo 1	7.72306
802	S:Fibro	ANGPTL2	TIE1	T:Endo 1	2.11147
816	S:Fibro	ANGPTL4	TIE1	T:Endo 1	2.43365
824	S:Fibro	ANGPTL1	TEK	T:Endo 1	2.5176
833	S:Fibro	ADM	RAMP2	T:Endo 1	4.8024
844	S:Fibro	ADM	CALCRL	T:Endo 1	3.98728
863	S:Fibro	MFAP2	NOTCH1	T:Endo 1	1.64658
874	S:Fibro	MFAP5	NOTCH1	T:Endo 1	4.70833
943	S:Fibro	COL1A1	ITGB1	T:Endo 1	2.95914
954	S:Fibro	COL1A2	ITGB1	T:Endo 1	3.93135
963	S:Fibro	COL3A1	ITGB1	T:Endo 1	2.54694
973	S:Fibro	COL4A1	ITGB1	T:Endo 1	1.71647
983	S:Fibro	COL4A4	ITGB1	T:Endo 1	1.73122
993	S:Fibro	COL5A1	ITGB1	T:Endo 1	1.76404
1003	S:Fibro	COL5A2	ITGB1	T:Endo 1	1.82097
1014	S:Fibro	COL6A1	ITGB1	T:Endo 1	3.051
1023	S:Fibro	COL6A2	ITGB1	T:Endo 1	3.81241
1033	S:Fibro	COL6A3	ITGB1	T:Endo 1	2.8398
1042	S:Fibro	CXCL12	ITGB1	T:Endo 1	1.97424
1053	S:Fibro	FBLN1	ITGB1	T:Endo 1	6.54965
1062	S:Fibro	FBN1	ITGB1	T:Endo 1	2.7502
1071	S:Fibro	FN1	ITGB1	T:Endo 1	2.78754
1082	S:Fibro	HSPG2	ITGB1	T:Endo 1	1.62884
1092	S:Fibro	LAMA2	ITGB1	T:Endo 1	2.38515
1114	S:Fibro	LAMB1	ITGB1	T:Endo 1	1.75622
1122	S:Fibro	LAMC1	ITGB1	T:Endo 1	2.21003
1133	S:Fibro	LGALS3BP	ITGB1	T:Endo 1	2.9885
1143	S:Fibro	MDK	ITGB1	T:Endo 1	2.29501
1152	S:Fibro	NID1	ITGB1	T:Endo 1	1.89321
1172	S:Fibro	TGM2	ITGB1	T:Endo 1	1.82958
1192	S:Fibro	THBS2	ITGB1	T:Endo 1	2.23122
1202	S:Fibro	TIMP2	ITGB1	T:Endo 1	2.64858
1213	S:Fibro	VCAM1	ITGB1	T:Endo 1	2.1866
1223	S:Fibro	VCAN	ITGB1	T:Endo 1	2.35005
1242	S:Fibro	ADAM9	ITGAV	T:Endo 1	1.59359
1261	S:Fibro	COL1A1	ITGAV	T:Endo 1	3.03619
1271	S:Fibro	COL1A2	ITGAV	T:Endo 1	4.0444
1284	S:Fibro	COL4A1	ITGAV	T:Endo 1	1.82753
1293	S:Fibro	COL4A4	ITGAV	T:Endo 1	1.85727
1303	S:Fibro	CYR61	ITGAV	T:Endo 1	3.90135
1312	S:Fibro	EDIL3	ITGAV	T:Endo 1	1.78017
1322	S:Fibro	FBN1	ITGAV	T:Endo 1	2.87926
1332	S:Fibro	FN1	ITGAV	T:Endo 1	2.9256
1343	S:Fibro	LAMB1	ITGAV	T:Endo 1	1.87127
1353	S:Fibro	LAMC1	ITGAV	T:Endo 1	2.29808
1363	S:Fibro	MFGE8	ITGAV	T:Endo 1	2.77746
1373	S:Fibro	NID1	ITGAV	T:Endo 1	1.78126
1402	S:Fibro	ADAM15	ITGA5	T:Endo 1	1.64059
1412	S:Fibro	COL18A1	ITGA5	T:Endo 1	2.28303
142	S:Fibro	COL1A1	ITGA5	T:Endo 1	3.69062
1431	S:Fibro	CTGF	ITGA5	T:Endo 1	4.4718
1442	S:Fibro	CYR61	ITGA5	T:Endo 1	3.73578
1452	S:Fibro	FBN1	ITGA5	T:Endo 1	3.51668
1462	S:Fibro	FN1	ITGA5	T:Endo 1	3.56202
213	S:Fibro	TIMP1	CD63	T:SMC 2	4.4147
314	S:Fibro	THBS2	NOTCH3	T:SMC 2	2.46002
411	S:Fibro	TGM2	TBXA2R	T:SMC 2	1.57962
613	S:Fibro	TGFB1	ENG	T:SMC 2	1.88113
713	S:Fibro	SEMA3C	PLXND1	T:SMC 2	2.30097
817	S:Fibro	RARRES2	CMKLR1	T:SMC 2	4.25932
916	S:Fibro	PLTP	ABCA1	T:SMC 2	1.71166
1015	S:Fibro	PDGFD	PDGFRA	T:SMC 2	2.12666
1214	S:Fibro	MFGE8	PDGFRB	T:SMC 2	2.5813
1413	S:Fibro	PDGFD	PDGFRB	T:SMC 2	2.08891
1512	S:Fibro	LRPAP1	SORT1	T:SMC 2	1.7732
1610	S:Fibro	NGF	SORT1	T:SMC 2	1.71237
1711	S:Fibro	LAMA2	RPSA	T:SMC 2	1.65416
1810	S:Fibro	LAMB2	RPSA	T:SMC 2	1.56048
265	S:Fibro	GAS6	AXL	T:SMC 2	2.60303
274	S:Fibro	PROS1	AXL	T:SMC 2	2.25417
282	S:Fibro	FN1	TNFRSF11B	T:SMC 2	3.66163
293	S:Fibro	THBS1	TNFRSF11B	T:SMC 2	2.03665
305	S:Fibro	TNFSF10	TNFRSF11B	T:SMC 2	2.86902
315	S:Fibro	FN1	PLAUR	T:SMC 2	1.71729
325	S:Fibro	FN1	NT5E	T:SMC 2	2.50131
333	S:Fibro	FN1	ITGA8	T:SMC 2	2.85497
345	S:Fibro	FN1	COL13A1	T:SMC 2	2.22304
374	S:Fibro	FN1	SDC2	T:SMC 2	3.05373
384	S:Fibro	HGF	SDC2	T:SMC 2	1.5116
393	S:Fibro	MMP2	SDC2	T:SMC 2	4.43749
412	S:Fibro	FGF7	FGFR1	T:SMC 2	3.17002
421	S:Fibro	F10	F3	T:SMC 2	2.33356
431	S:Fibro	TFPI	F3	T:SMC 2	3.21591
443	S:Fibro	EFEMP2	PLSCR4	T:SMC 2	2.22047
453	S:Fibro	EFEMP2	AQP1	T:SMC 2	2.17432
474	S:Fibro	CXCL12	SDC4	T:SMC 2	2.21856
484	S:Fibro	MDK	SDC4	T:SMC 2	2.13133
503	S:Fibro	TFPI	SDC4	T:SMC 2	2.9223
514	S:Fibro	TGM2	SDC4	T:SMC 2	1.5019
534	S:Fibro	CP	SLC40A1	T:SMC 2	1.56066
572	S:Fibro	THBS2	CD47	T:SMC 2	1.86171
583	S:Fibro	COL1A1	ITGA11	T:SMC 2	2.88227
594	S:Fibro	COL1A2	ITGA11	T:SMC 2	3.88948
603	S:Fibro	COL1A1	ITGA1	T:SMC 2	3.07399
614	S:Fibro	COL1A2	ITGA1	T:SMC 2	4.06719
625	S:Fibro	COL4A1	ITGA1	T:SMC 2	1.87032
633	S:Fibro	COL4A4	ITGA1	T:SMC 2	1.88907
642	S:Fibro	COL5A1	ITGA1	T:SMC 2	1.90688
652	S:Fibro	COL5A2	ITGA1	T:SMC 2	1.96282
661	S:Fibro	COL6A1	ITGA1	T:SMC 2	3.19785
672	S:Fibro	COL6A2	ITGA1	T:SMC 2	3.95626
681	S:Fibro	COL6A3	ITGA1	T:SMC 2	2.98265
704	S:Fibro	LAMA2	ITGA1	T:SMC 2	2.519
714	S:Fibro	LAMB1	ITGA1	T:SMC 2	1.89806
723	S:Fibro	LAMC1	ITGA1	T:SMC 2	2.32388
734	S:Fibro	COL1A1	DDR2	T:SMC 2	2.73239
743	S:Fibro	COL3A1	DDR2	T:SMC 2	2.39619
764	S:Fibro	COL1A1	CD44	T:SMC 2	1.68647
774	S:Fibro	COL1A2	CD44	T:SMC 2	2.69467
784	S:Fibro	FN1	CD44	T:SMC 2	1.50787
845	S:Fibro	CNTN4	PTPRG	T:SMC 2	1.8036
853	S:Fibro	C3	IFITM1	T:SMC 2	4.46998
864	S:Fibro	C3	CD81	T:SMC 2	5.08616
875	S:Fibro	GPC3	CD81	T:SMC 2	2.10486
883	S:Fibro	C3	CD46	T:SMC 2	4.50042
902	S:Fibro	BMP4	BMPR2	T:SMC 2	1.94527
917	S:Fibro	RGMA	BMPR2	T:SMC 2	1.80843
944	S:Fibro	APP	NCSTN	T:SMC 2	2.49206
955	S:Fibro	APP	GPC1	T:SMC 2	2.88635
974	S:Fibro	SLIT2	GPC1	T:SMC 2	3.2634
984	S:Fibro	APP	CAV1	T:SMC 2	2.77184
994	S:Fibro	BST1	CAV1	T:SMC 2	1.9812
1004	S:Fibro	CYR61	CAV1	T:SMC 2	3.8363
1043	S:Fibro	ADM	CALCRL	T:SMC 2	2.0456
1063	S:Fibro	CYR61	ITGB5	T:SMC 2	3.81198
1072	S:Fibro	EDIL3	ITGB5	T:SMC 2	1.6448
1083	S:Fibro	LTBP1	ITGB5	T:SMC 2	2.1259
1093	S:Fibro	LTBP3	ITGB5	T:SMC 2	1.68251
1123	S:Fibro	FN1	ITGA3	T:SMC 2	2.61402
1134	S:Fibro	LAMA2	ITGA3	T:SMC 2	2.23363
1153	S:Fibro	LAMB1	ITGA3	T:SMC 2	1.62869
1163	S:Fibro	LAMC1	ITGA3	T:SMC 2	2.0525
1173	S:Fibro	NID1	ITGA3	T:SMC 2	1.75068
1193	S:Fibro	TIMP2	ITGA3	T:SMC 2	2.47505
1203	S:Fibro	ADAM15	ITGB1	T:SMC 2	2.58698
1215	S:Fibro	ADAM17	ITGB1	T:SMC 2	2.26872
1224	S:Fibro	ADAM9	ITGB1	T:SMC 2	2.10241
1232	S:Fibro	CD14	ITGB1	T:SMC 2	1.62475
1243	S:Fibro	COL18A1	ITGB1	T:SMC 2	2.64442
1252	S:Fibro	COL1A1	ITGB1	T:SMC 2	4.10601
1262	S:Fibro	COL1A2	ITGB1	T:SMC 2	5.07822
1272	S:Fibro	COL3A1	ITGB1	T:SMC 2	3.69381
1285	S:Fibro	COL4A1	ITGB1	T:SMC 2	2.86335
1294	S:Fibro	COL4A4	ITGB1	T:SMC 2	2.87809
1304	S:Fibro	COL5A1	ITGB1	T:SMC 2	2.91091
1313	S:Fibro	COL5A2	ITGB1	T:SMC 2	2.96784
1323	S:Fibro	COL6A1	ITGB1	T:SMC 2	4.19788
1333	S:Fibro	COL6A2	ITGB1	T:SMC 2	4.95929
1344	S:Fibro	COL6A3	ITGB1	T:SMC 2	3.98667
1354	S:Fibro	CXCL12	ITGB1	T:SMC 2	3.12112
1364	S:Fibro	FBLN1	ITGB1	T:SMC 2	7.69652
1374	S:Fibro	FBN1	ITGB1	T:SMC 2	3.89707
1383	S:Fibro	FN1	ITGB1	T:SMC 2	3.93442
1393	S:Fibro	HSPG2	ITGB1	T:SMC 2	2.77571
1403	S:Fibro	LAMA2	ITGB1	T:SMC 2	3.53203
1414	S:Fibro	LAMA4	ITGB1	T:SMC 2	2.27394
1421	S:Fibro	LAMB1	ITGB1	T:SMC 2	2.90309
1432	S:Fibro	LAMC1	ITGB1	T:SMC 2	3.3569
1443	S:Fibro	LGALS3BP	ITGB1	T:SMC 2	4.13538
1453	S:Fibro	MDK	ITGB1	T:SMC 2	3.44189
1463	S:Fibro	NID1	ITGB1	T:SMC 2	3.04008
1483	S:Fibro	TGM2	ITGB1	T:SMC 2	2.97645
1491	S:Fibro	THBS1	ITGB1	T:SMC 2	2.20644
1502	S:Fibro	THBS2	ITGB1	T:SMC 2	3.3781
1513	S:Fibro	TIMP2	ITGB1	T:SMC 2	3.79545
1522	S:Fibro	VCAM1	ITGB1	T:SMC 2	3.33348
1532	S:Fibro	VCAN	ITGB1	T:SMC 2	3.49693
1552	S:Fibro	ADAM9	ITGAV	T:SMC 2	1.65836
1571	S:Fibro	COL1A1	ITGAV	T:SMC 2	3.10096
1583	S:Fibro	COL1A2	ITGAV	T:SMC 2	4.10917
1592	S:Fibro	COL4A1	ITGAV	T:SMC 2	1.8923
1603	S:Fibro	COL4A4	ITGAV	T:SMC 2	1.92204
1613	S:Fibro	CYR61	ITGAV	T:SMC 2	3.96612
1621	S:Fibro	EDIL3	ITGAV	T:SMC 2	1.84494
1631	S:Fibro	FBN1	ITGAV	T:SMC 2	2.94402
1642	S:Fibro	FN1	ITGAV	T:SMC 2	2.99036
1651	S:Fibro	LAMB1	ITGAV	T:SMC 2	1.93604
1662	S:Fibro	LAMC1	ITGAV	T:SMC 2	2.36285
1672	S:Fibro	MFGE8	ITGAV	T:SMC 2	2.84222
1681	S:Fibro	NID1	ITGAV	T:SMC 2	1.84603
1721	S:Fibro	COL18A1	ITGA5	T:SMC 2	1.84224
1732	S:Fibro	COL1A1	ITGA5	T:SMC 2	3.24983
1741	S:Fibro	CTGF	ITGA5	T:SMC 2	4.03101
1751	S:Fibro	CYR61	ITGA5	T:SMC 2	3.29499
1762	S:Fibro	FBN1	ITGA5	T:SMC 2	3.07589
1772	S:Fibro	FN1	ITGA5	T:SMC 2	3.12124
1792	S:Fibro	A2M	LRP1	T:SMC 2	3.1081
1811	S:Fibro	APP	LRP1	T:SMC 2	3.49232
1821	S:Fibro	C3	LRP1	T:SMC 2	5.32636
1831	S:Fibro	CALR	LRP1	T:SMC 2	2.2084
1841	S:Fibro	CTGF	LRP1	T:SMC 2	4.61981
1852	S:Fibro	LRPAP1	LRP1	T:SMC 2	2.61696
1861	S:Fibro	MDK	LRP1	T:SMC 2	2.6435
1871	S:Fibro	PLAT	LRP1	T:SMC 2	3.40452
1882	S:Fibro	PSAP	LRP1	T:SMC 2	1.53943
1892	S:Fibro	SERPINE2	LRP1	T:SMC 2	2.06593
1901	S:Fibro	TFPI	LRP1	T:SMC 2	3.15447
191	S:Fibro	THBS1	LRP1	T:SMC 2	1.69705
192	S:Fibro	TNFSF10	TNFRSF10D	T:Endo 2	1.60707
316	S:Fibro	TIMP1	CD63	T:Endo 2	3.16863
413	S:Fibro	THBS2	NOTCH4	T:Endo 2	2.5016
510	S:Fibro	TGFB1	TGFBR2	T:Endo 2	2.22787
715	S:Fibro	TGFB1	TGFBR3	T:Endo 2	1.65587
818	S:Fibro	TGFB1	ENG	T:Endo 2	2.32287
918	S:Fibro	SERPING1	SELE	T:Endo 2	4.98463
1016	S:Fibro	SEMA3C	PLXND1	T:Endo 2	2.84859
1115	S:Fibro	SEMA3C	NRP2	T:Endo 2	2.49134
1216	S:Fibro	PIGF	FLT1	T:Endo 2	1.76433
1314	S:Fibro	VEGFB	FLT1	T:Endo 2	2.81688
1415	S:Fibro	MDK	PTPRB	T:Endo 2	2.34149
1514	S:Fibro	PTN	PTPRB	T:Endo 2	2.03323
1614	S:Fibro	LAMA2	RPSA	T:Endo 2	1.67691
1712	S:Fibro	LAMB2	RPSA	T:Endo 2	1.58323
1812	S:Fibro	LAMA2	ITGB4	T:Endo 2	2.44236
194	S:Fibro	LAMB1	ITGB4	T:Endo 2	1.83143
202	S:Fibro	LAMC1	ITGB4	T:Endo 2	2.26524
223	S:Fibro	HMGB1	THBD	T:Endo 2	1.55765
275	S:Fibro	FN1	ROBO4	T:Endo 2	3.15916
283	S:Fibro	SLIT2	ROBO4	T:Endo 2	3.7935
294	S:Fibro	FN1	PLAUR	T:Endo 2	1.57684
306	S:Fibro	FGF7	NRP1	T:Endo 2	3.19193
317	S:Fibro	SEMA3C	NRP1	T:Endo 2	3.05384
326	S:Fibro	VEGFB	NRP1	T:Endo 2	2.45602
334	S:Fibro	FGF7	FGFR1	T:Endo 2	3.0227
346	S:Fibro	EFEMP2	PLSCR4	T:Endo 2	1.91108
354	S:Fibro	EFEMP2	AQP1	T:Endo 2	3.9271
363	S:Fibro	DCN	MET	T:Endo 2	7.8127
375	S:Fibro	HGF	MET	T:Endo 2	1.65933
394	S:Fibro	CTHRC1	FZD6	T:Endo 2	2.29404
402	S:Fibro	SFRP1	FZD6	T:Endo 2	2.33493
454	S:Fibro	THBS2	CD47	T:Endo 2	1.51408
463	S:Fibro	COL1A1	ITGA2	T:Endo 2	3.01159
475	S:Fibro	COL1A2	ITGA2	T:Endo 2	4.0268
485	S:Fibro	COL3A1	ITGA2	T:Endo 2	2.57239
495	S:Fibro	COL4A1	ITGA2	T:Endo 2	1.73492
504	S:Fibro	COL4A4	ITGA2	T:Endo 2	1.78067
515	S:Fibro	COL6A1	ITGA2	T:Endo 2	3.07945
524	S:Fibro	COL6A2	ITGA2	T:Endo 2	3.83486
535	S:Fibro	COL6A3	ITGA2	T:Endo 2	2.86625
554	S:Fibro	FN1	ITGA2	T:Endo 2	2.78799
564	S:Fibro	HSPG2	ITGA2	T:Endo 2	1.67329
573	S:Fibro	LAMA2	ITGA2	T:Endo 2	2.4226
584	S:Fibro	LAMB1	ITGA2	T:Endo 2	1.77867
595	S:Fibro	LAMC1	ITGA2	T:Endo 2	2.20548
604	S:Fibro	COL1A1	ITGA1	T:Endo 2	2.59908
615	S:Fibro	COL1A2	ITGA1	T:Endo 2	3.59229
662	S:Fibro	COL6A1	ITGA1	T:Endo 2	2.72294
673	S:Fibro	COL6A2	ITGA1	T:Endo 2	3.48135
682	S:Fibro	COL6A3	ITGA1	T:Endo 2	2.50774
705	S:Fibro	LAMA2	ITGA1	T:Endo 2	2.04409
724	S:Fibro	LAMC1	ITGA1	T:Endo 2	1.84897
735	S:Fibro	COL1A1	CD36	T:Endo 2	3.00781
744	S:Fibro	COL1A2	CD36	T:Endo 2	4.00701
765	S:Fibro	COL18A1	KDR	T:Endo 2	1.66815
775	S:Fibro	TIMP3	KDR	T:Endo 2	4.20218
785	S:Fibro	CD34	SELP	T:Endo 2	2.81455
792	S:Fibro	SERPING1	SELP	T:Endo 2	4.86091
803	S:Fibro	VCAN	SELP	T:Endo 2	2.87222
819	S:Fibro	CALR	SCARF1	T:Endo 2	1.62593
825	S:Fibro	C3	IFITM1	T:Endo 2	5.16364
834	S:Fibro	C3	CD81	T:Endo 2	4.53038
846	S:Fibro	GPC3	CD81	T:Endo 2	1.54908
854	S:Fibro	C3	CD46	T:Endo 2	4.72894
876	S:Fibro	COL1A1	CD93	T:Endo 2	3.48163
884	S:Fibro	COL1A2	CD93	T:Endo 2	4.50183
892	S:Fibro	COL4A1	CD93	T:Endo 2	2.34396
903	S:Fibro	COL4A2	CD93	T:Endo 2	2.24193
919	S:Fibro	COL4A4	CD93	T:Endo 2	2.3237
923	S:Fibro	BMP4	BMPR2	T:Endo 2	2.53314
932	S:Fibro	RGMA	BMPR2	T:Endo 2	2.39631
964	S:Fibro	ARF1	INSR	T:Endo 2	1.61137
975	S:Fibro	IGF1	INSR	T:Endo 2	3.26943
995	S:Fibro	APP	CAV1	T:Endo 2	4.18197
1005	S:Fibro	BST1	CAV1	T:Endo 2	3.39134
1017	S:Fibro	CYR61	CAV1	T:Endo 2	5.24643
1024	S:Fibro	GNAI2	CAV1	T:Endo 2	2.30616
1034	S:Fibro	ICAM1	CAV1	T:Endo 2	2.55107
1044	S:Fibro	TGFB1	CAV1	T:Endo 2	2.6696
1084	S:Fibro	LRPAP1	LDLR	T:Endo 2	1.8819
1094	S:Fibro	APOD	LEPR	T:Endo 2	6.22731
1102	S:Fibro	ANGPTL2	TIE1	T:Endo 2	1.87348
1116	S:Fibro	ANGPTL4	TIE1	T:Endo 2	2.19566
1124	S:Fibro	ANGPTL1	TEK	T:Endo 2	2.21732
1135	S:Fibro	ADM	RAMP2	T:Endo 2	4.20507
1144	S:Fibro	ADM	CALCRL	T:Endo 2	3.31386
1154	S:Fibro	ADAM9	ITGA6	T:Endo 2	2.09875
1164	S:Fibro	COL6A1	ITGA6	T:Endo 2	3.71721
1174	S:Fibro	FN1	ITGA6	T:Endo 2	3.40775
1182	S:Fibro	LAMA2	ITGA6	T:Endo 2	3.13636
1194	S:Fibro	LAMA4	ITGA6	T:Endo 2	1.98427
1204	S:Fibro	LAMB1	ITGA6	T:Endo 2	2.49843
1217	S:Fibro	LAMC1	ITGA6	T:Endo 2	2.94524
1225	S:Fibro	MDK	ITGA6	T:Endo 2	3.04322
1233	S:Fibro	THBS1	ITGA6	T:Endo 2	1.76577
1244	S:Fibro	THBS2	ITGA6	T:Endo 2	2.96743
1263	S:Fibro	MFAP2	NOTCH1	T:Endo 2	1.5661
1273	S:Fibro	MFAP5	NOTCH1	T:Endo 2	4.62785
1345	S:Fibro	COL1A1	ITGB1	T:Endo 2	2.71144
1355	S:Fibro	COL1A2	ITGB1	T:Endo 2	3.68365
1365	S:Fibro	COL3A1	ITGB1	T:Endo 2	2.29924
1394	S:Fibro	COL5A1	ITGB1	T:Endo 2	1.51633
1404	S:Fibro	COL5A2	ITGB1	T:Endo 2	1.57327
1416	S:Fibro	COL6A1	ITGB1	T:Endo 2	2.8033
1422	S:Fibro	COL6A2	ITGB1	T:Endo 2	3.56471
1433	S:Fibro	COL6A3	ITGB1	T:Endo 2	2.5921
1444	S:Fibro	CXCL12	ITGB1	T:Endo 2	1.72654
1454	S:Fibro	FBLN1	ITGB1	T:Endo 2	6.30195
1464	S:Fibro	FBN1	ITGB1	T:Endo 2	2.5025
1474	S:Fibro	FN1	ITGB1	T:Endo 2	2.53984
1492	S:Fibro	LAMA2	ITGB1	T:Endo 2	2.13745
1515	S:Fibro	LAMB1	ITGB1	T:Endo 2	1.50851
1523	S:Fibro	LAMC1	ITGB1	T:Endo 2	1.96233
1533	S:Fibro	LGALS3BP	ITGB1	T:Endo 2	2.7408
1543	S:Fibro	MDK	ITGB1	T:Endo 2	2.04731
1553	S:Fibro	NID1	ITGB1	T:Endo 2	1.64551
1572	S:Fibro	TGM2	ITGB1	T:Endo 2	1.58188
1593	S:Fibro	THBS2	ITGB1	T:Endo 2	1.98352
1604	S:Fibro	TIMP2	ITGB1	T:Endo 2	2.40088
1615	S:Fibro	VCAM1	ITGB1	T:Endo 2	1.9389
1622	S:Fibro	VCAN	ITGB1	T:Endo 2	2.10235
1643	S:Fibro	COL18A1	ITGA5	T:Endo 2	1.81359
1652	S:Fibro	COL1A1	ITGA5	T:Endo 2	3.22118
1663	S:Fibro	CTGF	ITGA5	T:Endo 2	4.00236
1673	S:Fibro	CYR61	ITGA5	T:Endo 2	3.26634
1682	S:Fibro	FBN1	ITGA5	T:Endo 2	3.04724
1692	S:Fibro	FN1	ITGA5	T:Endo 2	3.09258
1100	S:Fibro	VCAN	TLR2	T:DC	2.64967
414	S:Fibro	TIMP1	CD63	T:DC	2.6273
616	S:Fibro	RARRES2	CCRL2	T:DC	3.87858
716	S:Fibro	PLTP	ABCA1	T:DC	1.5201
820	S:Fibro	LAMA2	RPSA	T:DC	2.07126
920	S:Fibro	LAMB2	RPSA	T:DC	1.97758
243	S:Fibro	GAS6	AXL	T:DC	2.86107
253	S:Fibro	PROS1	AXL	T:DC	2.5122
266	S:Fibro	FN1	PLAUR	T:DC	3.71798
276	S:Fibro	FN1	SDC2	T:DC	2.4104
295	S:Fibro	MMP2	SDC2	T:DC	3.79416
318	S:Fibro	CXCL12	CXCR4	T:DC	1.77541
327	S:Fibro	CXCL12	CD4	T:DC	2.10754
347	S:Fibro	SLPI	CD4	T:DC	2.87278
355	S:Fibro	CSF1	CSF1R	T:DC	2.06241
395	S:Fibro	THBS2	CD47	T:DC	1.51955
415	S:Fibro	COL1A1	CD44	T:DC	2.04558
422	S:Fibro	COL1A2	CD44	T:DC	3.05379
432	S:Fibro	FN1	CD44	T:DC	1.86698
476	S:Fibro	VCAN	CD44	T:DC	1.59449
496	S:Fibro	CD34	SELL	T:DC	2.51242
505	S:Fibro	CFH	SELL	T:DC	3.75174
516	S:Fibro	VCAN	SELL	T:DC	2.10208
536	S:Fibro	FN1	ITGA4	T:DC	2.21629
544	S:Fibro	MDK	ITGA4	T:DC	1.73676
585	S:Fibro	THBS2	ITGA4	T:DC	1.65897
596	S:Fibro	VCAM1	ITGA4	T:DC	1.61435
605	S:Fibro	VCAN	ITGA4	T:DC	1.7588
617	S:Fibro	C3	ITGB2	T:DC	5.06115
626	S:Fibro	CTGF	ITGB2	T:DC	4.0976
634	S:Fibro	CYR61	ITGB2	T:DC	3.81057
643	S:Fibro	F10	ITGB2	T:DC	2.30991
663	S:Fibro	PLAT	ITGB2	T:DC	2.82931
674	S:Fibro	SPON2	ITGB2	T:DC	2.13498
683	S:Fibro	VCAM1	ITGB2	T:DC	2.28988
693	S:Fibro	C3	ITGAX	T:DC	4.90901
717	S:Fibro	C3	ITGAM	T:DC	4.72419
725	S:Fibro	CFH	ITGAM	T:DC	3.71801
736	S:Fibro	CTGF	ITGAM	T:DC	3.71863
745	S:Fibro	CYR61	ITGAM	T:DC	3.4276
754	S:Fibro	F10	ITGAM	T:DC	1.93294
776	S:Fibro	PLAT	ITGAM	T:DC	2.44934
786	S:Fibro	SPON2	ITGAM	T:DC	1.75501
793	S:Fibro	C3	CD81	T:DC	4.23099
8110	S:Fibro	C3	CD46	T:DC	4.35226
826	S:Fibro	C3	C3AR1	T:DC	4.51569
847	S:Fibro	COL1A1	CD93	T:DC	2.22124
855	S:Fibro	COL1A2	CD93	T:DC	3.24145
976	S:Fibro	PSAP	CD1B	T:DC	1.73885
996	S:Fibro	IGF1	INSR	T:DC	3.05432
1018	S:Fibro	APP	TNFRSF21	T:DC	2.70669
1025	S:Fibro	APP	NCSTN	T:DC	2.42503
1064	S:Fibro	HEBP1	FPR3	T:DC	1.51441
1073	S:Fibro	ANXA1	FPR1	T:DC	1.75407
1145	S:Fibro	COL1A1	ITGB1	T:DC	1.93174
1155	S:Fibro	COL1A2	ITGB1	T:DC	2.90395
1165	S:Fibro	COL3A1	ITGB1	T:DC	1.51954
1218	S:Fibro	COL6A1	ITGB1	T:DC	2.0236
1226	S:Fibro	COL6A2	ITGB1	T:DC	2.78501
1234	S:Fibro	COL6A3	ITGB1	T:DC	1.8124
1253	S:Fibro	FBLN1	ITGB1	T:DC	5.52225
1264	S:Fibro	FBN1	ITGB1	T:DC	1.7228
1274	S:Fibro	FN1	ITGB1	T:DC	1.76014
1334	S:Fibro	LGALS3BP	ITGB1	T:DC	1.9611
1405	S:Fibro	TIMP2	ITGB1	T:DC	1.62118
1434	S:Fibro	A2M	LRP1	T:DC	1.86354
1455	S:Fibro	APP	LRP1	T:DC	2.24777
1465	S:Fibro	C3	LRP1	T:DC	4.08181
1484	S:Fibro	CTGF	LRP1	T:DC	3.37525
1516	S:Fibro	PLAT	LRP1	T:DC	2.15996
1544	S:Fibro	TFPI	LRP1	T:DC	1.90991
319	S:Fibro	LAMA2	RPSA	T:T cells	2.65599
416	S:Fibro	LAMB2	RPSA	T:T cells	2.56231
924	S:Fibro	CXCL12	CXCR4	T:T cells	3.20921
1019	S:Fibro	CXCL12	CXCR3	T:T cells	2.48132
1417	S:Fibro	THBS2	CD47	T:T cells	1.90927
1517	S:Fibro	COL14A1	CD44	T:T cells	2.38086
1616	S:Fibro	COL1A1	CD44	T:T cells	2.92813
1713	S:Fibro	COL1A2	CD44	T:T cells	3.93634
1813	S:Fibro	FN1	CD44	T:T cells	2.74954
224	S:Fibro	VCAN	CD44	T:T cells	2.47705
254	S:Fibro	FN1	ITGA4	T:T cells	2.51961
267	S:Fibro	MDK	ITGA4	T:T cells	2.04008
284	S:Fibro	TGM2	ITGA4	T:T cells	1.52265
307	S:Fibro	THBS2	ITGA4	T:T cells	1.96229
3110	S:Fibro	VCAM1	ITGA4	T:T cells	1.91767
328	S:Fibro	VCAN	ITGA4	T:T cells	2.06212
335	S:Fibro	C3	ITGB2	T:T cells	4.19638
348	S:Fibro	CTGF	ITGB2	T:T cells	3.23282
356	S:Fibro	CYR61	ITGB2	T:T cells	2.94579
385	S:Fibro	PLAT	ITGB2	T:T cells	1.96453
417	S:Fibro	C3	CD46	T:T cells	4.50788
517	S:Fibro	HLA-C	CD3D	T:T cells	1.50929
545	S:Fibro	LRPAP1	SORL1	T:T cells	1.73164
606	S:Fibro	COL1A1	ITGB1	T:T cells	2.24049
618	S:Fibro	COL1A2	ITGB1	T:T cells	3.21269
627	S:Fibro	COL3A1	ITGB1	T:T cells	1.82828
675	S:Fibro	COL6A1	ITGB1	T:T cells	2.33235
684	S:Fibro	COL6A2	ITGB1	T:T cells	3.09376
694	S:Fibro	COL6A3	ITGB1	T:T cells	2.12115
718	S:Fibro	FBLN1	ITGB1	T:T cells	5.83099
726	S:Fibro	FBN1	ITGB1	T:T cells	2.03155
737	S:Fibro	FN1	ITGB1	T:T cells	2.06889
755	S:Fibro	LAMA2	ITGB1	T:T cells	1.6665
794	S:Fibro	LGALS3BP	ITGB1	T:T cells	2.26985
804	S:Fibro	MDK	ITGB1	T:T cells	1.57636
856	S:Fibro	THBS2	ITGB1	T:T cells	1.51257
865	S:Fibro	TIMP2	ITGB1	T:T cells	1.92992
885	S:Fibro	VCAN	ITGB1	T:T cells	1.6314
1103	S:Fibro	TIMP1	CD63	T:T / NK cells	1.72391
214	S:Fibro	LAMA2	RPSA	T:T / NK cells	2.20653
320	S:Fibro	LAMB2	RPSA	T:T / NK cells	2.11284
827	S:Fibro	CXCL12	CXCR4	T:T / NK cells	2.82224
925	S:Fibro	CXCL12	CXCR3	T:T / NK cells	2.45155
1315	S:Fibro	THBS2	CD47	T:T / NK cells	1.75142
1418	S:Fibro	COL14A1	CD44	T:T / NK cells	2.50859
1518	S:Fibro	COL1A1	CD44	T:T / NK cells	3.05586
1617	S:Fibro	COL1A2	CD44	T:T / NK cells	4.06406
1714	S:Fibro	FN1	CD44	T:T / NK cells	2.87726
215	S:Fibro	VCAN	CD44	T:T / NK cells	2.60477
244	S:Fibro	FN1	ITGA4	T:T / NK cells	2.7368
255	S:Fibro	MDK	ITGA4	T:T / NK cells	2.25727
277	S:Fibro	TGM2	ITGA4	T:T / NK cells	1.73984
296	S:Fibro	THBS2	ITGA4	T:T / NK cells	2.17948
308	S:Fibro	VCAM1	ITGA4	T:T / NK cells	2.13486
3111	S:Fibro	VCAN	ITGA4	T:T / NK cells	2.27931
329	S:Fibro	C3	ITGB2	T:T / NK cells	4.65933
336	S:Fibro	CTGF	ITGB2	T:T / NK cells	3.69578
349	S:Fibro	CYR61	ITGB2	T:T / NK cells	3.40875
357	S:Fibro	F10	ITGB2	T:T / NK cells	1.90808
376	S:Fibro	PLAT	ITGB2	T:T / NK cells	2.42749
386	S:Fibro	SPON2	ITGB2	T:T / NK cells	1.73316
396	S:Fibro	VCAM1	ITGB2	T:T / NK cells	1.88806
403	S:Fibro	C3	CD81	T:T / NK cells	4.14977
423	S:Fibro	C3	CD46	T:T / NK cells	4.47743
444	S:Fibro	CALR	HLA-F	T:T / NK cells	1.72973
525	S:Fibro	HLA-C	CD3D	T:T / NK cells	1.69759
597	S:Fibro	COL1A1	ITGB1	T:T / NK cells	2.1016
607	S:Fibro	COL1A2	ITGB1	T:T / NK cells	3.07381
619	S:Fibro	COL3A1	ITGB1	T:T / NK cells	1.6894
664	S:Fibro	COL6A1	ITGB1	T:T / NK cells	2.19346
676	S:Fibro	COL6A2	ITGB1	T:T / NK cells	2.95487
685	S:Fibro	COL6A3	ITGB1	T:T / NK cells	1.98226
706	S:Fibro	FBLN1	ITGB1	T:T / NK cells	5.69211
719	S:Fibro	FBN1	ITGB1	T:T / NK cells	1.89266
727	S:Fibro	FN1	ITGB1	T:T / NK cells	1.93001
746	S:Fibro	LAMA2	ITGB1	T:T / NK cells	1.52762
787	S:Fibro	LGALS3BP	ITGB1	T:T / NK cells	2.13097
857	S:Fibro	TIMP2	ITGB1	T:T / NK cells	1.79104
1104	S:Fibro	TIMP1	CD63	T:NK cells	2.39462
216	S:Fibro	LAMA2	RPSA	T:NK cells	2.07123
330	S:Fibro	LAMB2	RPSA	T:NK cells	1.97755
926	S:Fibro	GNAS	PTGDR	T:NK cells	1.52338
1020	S:Fibro	CXCL12	CXCR4	T:NK cells	2.70262
1117	S:Fibro	CXCL12	CXCR3	T:NK cells	2.18082
1519	S:Fibro	THBS2	CD47	T:NK cells	1.90899
1618	S:Fibro	COL14A1	CD44	T:NK cells	2.43863
1715	S:Fibro	COL1A1	CD44	T:NK cells	2.9859
1814	S:Fibro	COL1A2	CD44	T:NK cells	3.99411
1910	S:Fibro	FN1	CD44	T:NK cells	2.8073
232	S:Fibro	VCAN	CD44	T:NK cells	2.53482
268	S:Fibro	FN1	ITGA4	T:NK cells	2.64076
278	S:Fibro	MDK	ITGA4	T:NK cells	2.16123
297	S:Fibro	TGM2	ITGA4	T:NK cells	1.64379
3112	S:Fibro	THBS2	ITGA4	T:NK cells	2.08344
3210	S:Fibro	VCAM1	ITGA4	T:NK cells	2.03882
337	S:Fibro	VCAN	ITGA4	T:NK cells	2.18327
3410	S:Fibro	C3	ITGB2	T:NK cells	4.97378
358	S:Fibro	CTGF	ITGB2	T:NK cells	4.01022
364	S:Fibro	CYR61	ITGB2	T:NK cells	3.7232
377	S:Fibro	F10	ITGB2	T:NK cells	2.22253
397	S:Fibro	PLAT	ITGB2	T:NK cells	2.74193
404	S:Fibro	SPON2	ITGB2	T:NK cells	2.04761
418	S:Fibro	VCAM1	ITGB2	T:NK cells	2.20251
424	S:Fibro	C3	IFITM1	T:NK cells	4.95808
433	S:Fibro	C3	CD81	T:NK cells	4.06737
455	S:Fibro	C3	CD46	T:NK cells	4.63336
464	S:Fibro	B2M	KLRD1	T:NK cells	3.14453
477	S:Fibro	HLA-B	KLRD1	T:NK cells	3.01621
486	S:Fibro	HLA-E	KLRD1	T:NK cells	3.23692
497	S:Fibro	B2M	KLRC1	T:NK cells	2.58202
506	S:Fibro	HLA-E	KLRC1	T:NK cells	2.70141
526	S:Fibro	CALR	HLA-F	T:NK cells	1.55163
635	S:Fibro	LRPAP1	SORL1	T:NK cells	1.68234
695	S:Fibro	COL1A1	ITGB1	T:NK cells	2.41202
707	S:Fibro	COL1A2	ITGB1	T:NK cells	3.38423
7110	S:Fibro	COL3A1	ITGB1	T:NK cells	1.99982
766	S:Fibro	COL6A1	ITGB1	T:NK cells	2.50388
777	S:Fibro	COL6A2	ITGB1	T:NK cells	3.26529
788	S:Fibro	COL6A3	ITGB1	T:NK cells	2.29268
805	S:Fibro	FBLN1	ITGB1	T:NK cells	6.00253
8111	S:Fibro	FBN1	ITGB1	T:NK cells	2.20308
828	S:Fibro	FN1	ITGB1	T:NK cells	2.24042
848	S:Fibro	LAMA2	ITGB1	T:NK cells	1.83803
877	S:Fibro	LAMC1	ITGB1	T:NK cells	1.66291
886	S:Fibro	LGALS3BP	ITGB1	T:NK cells	2.44138
893	S:Fibro	MDK	ITGB1	T:NK cells	1.74789
945	S:Fibro	THBS2	ITGB1	T:NK cells	1.6841
956	S:Fibro	TIMP2	ITGB1	T:NK cells	2.10146
965	S:Fibro	VCAM1	ITGB1	T:NK cells	1.63948
977	S:Fibro	VCAN	ITGB1	T:NK cells	1.80293
1105	S:Fibro	TIMP1	CD63	T:B cells	2.46494
217	S:Fibro	LAMA2	RPSA	T:B cells	1.94401
338	S:Fibro	LAMB2	RPSA	T:B cells	1.85033
720	S:Fibro	FN1	CD79A	T:B cells	3.83554
1219	S:Fibro	THBS2	CD47	T:B cells	1.52845
1419	S:Fibro	COL1A1	CD44	T:B cells	2.02165
1520	S:Fibro	COL1A2	CD44	T:B cells	3.02986
1619	S:Fibro	FN1	CD44	T:B cells	1.84305
205	S:Fibro	VCAN	CD44	T:B cells	1.57056
225	S:Fibro	C3	CD81	T:B cells	4.42076
359	S:Fibro	COL1A1	ITGB1	T:B cells	2.09076
365	S:Fibro	COL1A2	ITGB1	T:B cells	3.06297
378	S:Fibro	COL3A1	ITGB1	T:B cells	1.67856
425	S:Fibro	COL6A1	ITGB1	T:B cells	2.18262
434	S:Fibro	COL6A2	ITGB1	T:B cells	2.94403
445	S:Fibro	COL6A3	ITGB1	T:B cells	1.97142
465	S:Fibro	FBLN1	ITGB1	T:B cells	5.68127
478	S:Fibro	FBN1	ITGB1	T:B cells	1.88182
487	S:Fibro	FN1	ITGB1	T:B cells	1.91917
507	S:Fibro	LAMA2	ITGB1	T:B cells	1.51678
546	S:Fibro	LGALS3BP	ITGB1	T:B cells	2.12013
6110	S:Fibro	TIMP2	ITGB1	T:B cells	1.7802
1106	S:Fibro	TIMP1	CD63	T:Epithelial	3.26411
218	S:Fibro	NID1	PTPRF	T:Epithelial	1.59601
339	S:Fibro	MDK	TSPAN1	T:Epithelial	3.10108
419	S:Fibro	LAMA2	RPSA	T:Epithelial	1.73494
518	S:Fibro	LAMB2	RPSA	T:Epithelial	1.64126
927	S:Fibro	HGF	SDC1	T:Epithelial	1.66449
1118	S:Fibro	HSPG2	SDC1	T:Epithelial	1.66192
1220	S:Fibro	MDK	SDC1	T:Epithelial	2.1551
1316	S:Fibro	PTN	SDC1	T:Epithelial	1.80584
1524	S:Fibro	FN1	SDC2	T:Epithelial	2.4024
1716	S:Fibro	MMP2	SDC2	T:Epithelial	3.78616
1911	S:Fibro	FGF7	FGFR2	T:Epithelial	3.19071
206	S:Fibro	F10	F3	T:Epithelial	3.22155
219	S:Fibro	TFPI	F3	T:Epithelial	4.1039
226	S:Fibro	DCN	MET	T:Epithelial	7.68509
233	S:Fibro	HGF	MET	T:Epithelial	1.53172
256	S:Fibro	CXCL12	SDC4	T:Epithelial	2.86843
269	S:Fibro	MDK	SDC4	T:Epithelial	2.7812
279	S:Fibro	RSPO3	SDC4	T:Epithelial	2.12596
285	S:Fibro	TFPI	SDC4	T:Epithelial	3.57216
298	S:Fibro	TGM2	SDC4	T:Epithelial	2.15176
3113	S:Fibro	CP	SLC40A1	T:Epithelial	2.48949
3211	S:Fibro	COL4A1	CD47	T:Epithelial	1.93246
3310	S:Fibro	COL4A4	CD47	T:Epithelial	1.97421
3510	S:Fibro	THBS2	CD47	T:Epithelial	2.41321
379	S:Fibro	COL1A1	CD44	T:Epithelial	1.57444
387	S:Fibro	COL1A2	CD44	T:Epithelial	2.58264
456	S:Fibro	C3	CD81	T:Epithelial	4.53481
466	S:Fibro	GPC3	CD81	T:Epithelial	1.55351
479	S:Fibro	C3	CD46	T:Epithelial	4.57599
519	S:Fibro	IGF1	INSR	T:Epithelial	2.68234
537	S:Fibro	APP	CAV1	T:Epithelial	3.99954
547	S:Fibro	BST1	CAV1	T:Epithelial	3.20891
555	S:Fibro	CYR61	CAV1	T:Epithelial	5.064
565	S:Fibro	GNAI2	CAV1	T:Epithelial	2.12373
574	S:Fibro	ICAM1	CAV1	T:Epithelial	2.36864
586	S:Fibro	TGFB1	CAV1	T:Epithelial	2.48717
608	S:Fibro	LRPAP1	LDLR	T:Epithelial	2.14581
636	S:Fibro	DCN	EGFR	T:Epithelial	7.75664
644	S:Fibro	EFEMP1	EGFR	T:Epithelial	3.77466
686	S:Fibro	VCAN	EGFR	T:Epithelial	2.00692
7111	S:Fibro	FN1	ITGA3	T:Epithelial	2.64119
728	S:Fibro	LAMA2	ITGA3	T:Epithelial	2.2608
747	S:Fibro	LAMB1	ITGA3	T:Epithelial	1.65586
756	S:Fibro	LAMC1	ITGA3	T:Epithelial	2.07968
767	S:Fibro	NID1	ITGA3	T:Epithelial	1.77786
789	S:Fibro	TIMP2	ITGA3	T:Epithelial	2.50223
849	S:Fibro	COL1A1	ITGB1	T:Epithelial	2.13835
858	S:Fibro	COL1A2	ITGB1	T:Epithelial	3.11055
866	S:Fibro	COL3A1	ITGB1	T:Epithelial	1.72614
9110	S:Fibro	COL6A1	ITGB1	T:Epithelial	2.23021
928	S:Fibro	COL6A2	ITGB1	T:Epithelial	2.99162
933	S:Fibro	COL6A3	ITGB1	T:Epithelial	2.019
957	S:Fibro	FBLN1	ITGB1	T:Epithelial	5.72885
966	S:Fibro	FBN1	ITGB1	T:Epithelial	1.92941
978	S:Fibro	FN1	ITGB1	T:Epithelial	1.96675
997	S:Fibro	LAMA2	ITGB1	T:Epithelial	1.56436
1035	S:Fibro	LGALS3BP	ITGB1	T:Epithelial	2.16771
1107	S:Fibro	TIMP2	ITGB1	T:Epithelial	1.82778
1125	S:Fibro	VCAN	ITGB1	T:Epithelial	1.52926
1108	S:Fibro	TIMP1	CD63	T:Mast cells	4.232
220	S:Fibro	PLTP	ABCA1	T:Mast cells	2.05671
340	S:Fibro	LAMA2	RPSA	T:Mast cells	1.83046
420	S:Fibro	LAMB2	RPSA	T:Mast cells	1.73678
929	S:Fibro	FN1	PLAUR	T:Mast cells	2.24114
1026	S:Fibro	EFEMP2	CATSPER1	T:Mast cells	1.77972
1620	S:Fibro	COL14A1	CD44	T:Mast cells	2.6779
1717	S:Fibro	COL1A1	CD44	T:Mast cells	3.22517
1815	S:Fibro	COL1A2	CD44	T:Mast cells	4.23338
1912	S:Fibro	FN1	CD44	T:Mast cells	3.04658
207	S:Fibro	HGF	CD44	T:Mast cells	1.59644
234	S:Fibro	VCAN	CD44	T:Mast cells	2.77409
257	S:Fibro	C3	CD81	T:Mast cells	4.25237
2710	S:Fibro	C3	CD46	T:Mast cells	4.54956
286	S:Fibro	C3	C3AR1	T:Mast cells	4.50581
299	S:Fibro	APP	TNFRSF21	T:Mast cells	2.92106
309	S:Fibro	APP	SLC45A3	T:Mast cells	3.25087
366	S:Fibro	COL1A1	ITGB1	T:Mast cells	1.60168
3710	S:Fibro	COL1A2	ITGB1	T:Mast cells	2.57389
435	S:Fibro	COL6A1	ITGB1	T:Mast cells	1.69354
446	S:Fibro	COL6A2	ITGB1	T:Mast cells	2.45495
4710	S:Fibro	FBLN1	ITGB1	T:Mast cells	5.19219
556	S:Fibro	LGALS3BP	ITGB1	T:Mast cells	1.63104
1109	S:Mono / Macs	VEGFA	NRP1	T:Fibro	1.87887
229	S:Mono / Macs	VEGFB	NRP1	T:Fibro	1.66929
638	S:Mono / Macs	THBS1	CD47	T:Fibro	1.52272
729	S:Mono / Macs	TGFB1	TGFBR2	T:Fibro	1.51681
1027	S:Mono / Macs	PLTP	ABCA1	T:Fibro	3.62984
1129	S:Mono / Macs	PLAU	MRC2	T:Fibro	1.75023
1229	S:Mono / Macs	PDGFB	PDGFRA	T:Fibro	2.26623
1328	S:Mono / Macs	PDGFC	PDGFRA	T:Fibro	2.22928
1913	S:Mono / Macs	PDGFB	PDGFRB	T:Fibro	1.82769
2011	S:Mono / Macs	PDGFC	PDGFRB	T:Fibro	1.77774
2112	S:Mono / Macs	IL1B	IL1R1	T:Fibro	4.05099
259	S:Mono / Macs	HBEGF	CD9	T:Fibro	2.72201
2610	S:Mono / Macs	GNAS	PTGIR	T:Fibro	1.50293
3212	S:Mono / Macs	HGF	SDC2	T:Fibro	1.63739
3311	S:Mono / Macs	MMP2	SDC2	T:Fibro	1.51673
3411	S:Mono / Macs	TGFB1	SDC2	T:Fibro	1.62586
399	S:Mono / Macs	SPP1	CD44	T:Fibro	2.22268
428	S:Mono / Macs	PLAU	ITGA5	T:Fibro	1.80157
439	S:Mono / Macs	SPP1	ITGA5	T:Fibro	3.72104
449	S:Mono / Macs	EBI3	IL6ST	T:Fibro	2.21387
459	S:Mono / Macs	OSM	IL6ST	T:Fibro	1.86459
5112	S:Mono / Macs	C3	CD81	T:Fibro	1.88011
568	S:Mono / Macs	IGF1	INSR	T:Fibro	1.66148
578	S:Mono / Macs	NAMPT	INSR	T:Fibro	2.16141
6113	S:Mono / Macs	GNAI2	CAV1	T:Fibro	1.70634
6211	S:Mono / Macs	ICAM1	CAV1	T:Fibro	2.47779
639	S:Mono / Macs	PTGS2	CAV1	T:Fibro	1.98498
688	S:Mono / Macs	EREG	EGFR	T:Fibro	1.60716
709	S:Mono / Macs	HBEGF	EGFR	T:Fibro	1.93493
7210	S:Mono / Macs	ICAM1	EGFR	T:Fibro	1.99273
738	S:Mono / Macs	VEGFA	EGFR	T:Fibro	1.65772
748	S:Mono / Macs	ADM	RAMP2	T:Fibro	2.05239
757	S:Mono / Macs	ADAM9	ITGB5	T:Fibro	1.74321
768	S:Mono / Macs	PLAU	ITGB5	T:Fibro	2.11872
778	S:Mono / Macs	ADAM9	ITGAV	T:Fibro	1.56104
829	S:Mono / Macs	PLAU	ITGAV	T:Fibro	1.60255
836	S:Mono / Macs	SPP1	ITGAV	T:Fibro	3.57301
859	S:Mono / Macs	VEGFA	ITGAV	T:Fibro	1.58295
867	S:Mono / Macs	ADAM17	ITGB1	T:Fibro	1.57307
887	S:Mono / Macs	CD14	ITGB1	T:Fibro	3.77865
907	S:Mono / Macs	F13A1	ITGB1	T:Fibro	1.93098
936	S:Mono / Macs	PLAU	ITGB1	T:Fibro	1.74558
946	S:Mono / Macs	SPP1	ITGB1	T:Fibro	3.70605
958	S:Mono / Macs	THBS1	ITGB1	T:Fibro	1.96777
967	S:Mono / Macs	TIMP2	ITGB1	T:Fibro	1.5162
979	S:Mono / Macs	VEGFA	ITGB1	T:Fibro	1.72899
998	S:Mono / Macs	ADAM10	AXL	T:Fibro	1.62371
1007	S:Mono / Macs	GAS6	AXL	T:Fibro	1.56311
10110	S:Mono / Macs	A2M	LRP1	T:Fibro	3.23744
1028	S:Mono / Macs	APOE	LRP1	T:Fibro	6.26346
1036	S:Mono / Macs	APP	LRP1	T:Fibro	2.41556
1046	S:Mono / Macs	C3	LRP1	T:Fibro	2.60076
1056	S:Mono / Macs	CALR	LRP1	T:Fibro	3.02012
1066	S:Mono / Macs	LPL	LRP1	T:Fibro	3.31373
1075	S:Mono / Macs	LRPAP1	LRP1	T:Fibro	3.16748
1086	S:Mono / Macs	PDGFB	LRP1	T:Fibro	2.85242
1096	S:Mono / Macs	PLAU	LRP1	T:Fibro	2.94429
11010	S:Mono / Macs	PSAP	LRP1	T:Fibro	4.31061
11110	S:Mono / Macs	SERPINA1	LRP1	T:Fibro	3.27659
11210	S:Mono / Macs	THBS1	LRP1	T:Fibro	3.19448
1623	S:Mono / Macs	VEGFA	NRP2	T:Mono / Macs	1.78717
2210	S:Mono / Macs	VEGFA	NRP1	T:Mono / Macs	1.62145
1420	S:Mono / Macs	S100A9	TLR4	T:Mono / Macs	1.69913
1525	S:Mono / Macs	PLTP	ABCA1	T:Mono / Macs	4.42261
1816	S:Mono / Macs	LRPAP1	SORT1	T:Mono / Macs	1.52282
1914	S:Mono / Macs	IL1B	ADRB2	T:Mono / Macs	3.07276
239	S:Mono / Macs	ICAM1	IL2RA	T:Mono / Macs	1.96447
2912	S:Mono / Macs	HBEGF	CD9	T:Mono / Macs	2.36787
3117	S:Mono / Macs	GNAI2	C5AR1	T:Mono / Macs	2.93601
3213	S:Mono / Macs	RPS19	C5AR1	T:Mono / Macs	1.72071
3511	S:Mono / Macs	GAS6	MERTK	T:Mono / Macs	1.59027
3711	S:Mono / Macs	PLAU	PLAUR	T:Mono / Macs	2.63206
467	S:Mono / Macs	SPP1	CD44	T:Mono / Macs	2.7941
5113	S:Mono / Macs	CXCL12	CD4	T:Mono / Macs	1.91746
549	S:Mono / Macs	CXCL12	SDC4	T:Mono / Macs	1.96057
5510	S:Mono / Macs	THBS1	SDC4	T:Mono / Macs	1.99179
5611	S:Mono / Macs	CCL3L1	CCR1	T:Mono / Macs	4.19684
5711	S:Mono / Macs	CCL3	CCR1	T:Mono / Macs	4.71954
589	S:Mono / Macs	CCL4	CCR1	T:Mono / Macs	2.96121
6011	S:Mono / Macs	C3	ITGB2	T:Mono / Macs	2.06079
6114	S:Mono / Macs	ICAM1	ITGB2	T:Mono / Macs	2.90074
6212	S:Mono / Macs	PLAU	ITGB2	T:Mono / Macs	2.17232
6311	S:Mono / Macs	SELPLG	ITGB2	T:Mono / Macs	1.85891
649	S:Mono / Macs	C3	ITGAX	T:Mono / Macs	1.75274
657	S:Mono / Macs	ICAM1	ITGAX	T:Mono / Macs	2.54268
668	S:Mono / Macs	C3	ITGAM	T:Mono / Macs	1.50345
678	S:Mono / Macs	ICAM1	ITGAM	T:Mono / Macs	2.2944
6811	S:Mono / Macs	PLAU	ITGAM	T:Mono / Macs	1.58399
7011	S:Mono / Macs	C3	CD81	T:Mono / Macs	1.95889
7311	S:Mono / Macs	C3	C3AR1	T:Mono / Macs	2.62996
7411	S:Mono / Macs	C1QA	CR1	T:Mono / Macs	4.46454
7711	S:Mono / Macs	C1QA	CD93	T:Mono / Macs	4.86671
7810	S:Mono / Macs	B2M	TFRC	T:Mono / Macs	1.59074
9011	S:Mono / Macs	IGF1	INSR	T:Mono / Macs	1.61831
9111	S:Mono / Macs	NAMPT	INSR	T:Mono / Macs	2.11824
9611	S:Mono / Macs	APOE	SORL1	T:Mono / Macs	4.40285
988	S:Mono / Macs	APOE	SCARB1	T:Mono / Macs	4.82512
10111	S:Mono / Macs	HEBP1	FPR3	T:Mono / Macs	1.90742
10311	S:Mono / Macs	GNAI2	FPR1	T:Mono / Macs	1.90327
11211	S:Mono / Macs	SPP1	ITGAV	T:Mono / Macs	3.30681
1166	S:Mono / Macs	CD14	ITGA4	T:Mono / Macs	3.11583
1195	S:Mono / Macs	SPP1	ITGA4	T:Mono / Macs	2.99223
1237	S:Mono / Macs	CD14	ITGB1	T:Mono / Macs	2.67608
1297	S:Mono / Macs	SPP1	ITGB1	T:Mono / Macs	2.60347
1356	S:Mono / Macs	A2M	LRP1	T:Mono / Macs	2.21658
1366	S:Mono / Macs	APOE	LRP1	T:Mono / Macs	5.2426
1385	S:Mono / Macs	C3	LRP1	T:Mono / Macs	1.57989
1395	S:Mono / Macs	CALR	LRP1	T:Mono / Macs	1.99926
1406	S:Mono / Macs	LPL	LRP1	T:Mono / Macs	2.29286
14110	S:Mono / Macs	LRPAP1	LRP1	T:Mono / Macs	2.14662
1424	S:Mono / Macs	PDGFB	LRP1	T:Mono / Macs	1.83156
1435	S:Mono / Macs	PLAU	LRP1	T:Mono / Macs	1.92343
1445	S:Mono / Macs	PSAP	LRP1	T:Mono / Macs	3.28975
1456	S:Mono / Macs	SERPINA1	LRP1	T:Mono / Macs	2.25573
1466	S:Mono / Macs	THBS1	LRP1	T:Mono / Macs	2.17362
2711	S:Mono / Macs	TNFSF12	TNFRSF12A	T:SMC 1	2.56324
7101	S:Mono / Macs	SELPLG	ESAM	T:SMC 1	1.96805
830	S:Mono / Macs	PSEN1	NOTCH3	T:SMC 1	2.15498
12110	S:Mono / Macs	PDAP1	PDGFRB	T:SMC 1	1.63185
13110	S:Mono / Macs	PDGFB	PDGFRB	T:SMC 1	2.33982
1475	S:Mono / Macs	PDGFC	PDGFRB	T:SMC 1	2.28987
15110	S:Mono / Macs	LRPAP1	SORT1	T:SMC 1	2.04273
1817	S:Mono / Macs	HBEGF	CD9	T:SMC 1	2.54533
1921	S:Mono / Macs	HBEGF	CD82	T:SMC 1	1.54077
2113	S:Mono / Macs	FN1	ITGA8	T:SMC 1	1.60051
2311	S:Mono / Macs	HGF	SDC2	T:SMC 1	1.72398
247	S:Mono / Macs	MMP2	SDC2	T:SMC 1	1.60332
2511	S:Mono / Macs	TGFB1	SDC2	T:SMC 1	1.71245
3013	S:Mono / Macs	SPP1	CD44	T:SMC 1	2.02732
3312	S:Mono / Macs	PLAU	ITGA5	T:SMC 1	1.62188
3412	S:Mono / Macs	SPP1	ITGA5	T:SMC 1	3.54135
3512	S:Mono / Macs	EREG	ERBB2	T:SMC 1	1.52341
3613	S:Mono / Macs	HBEGF	ERBB2	T:SMC 1	1.84919
388	S:Mono / Macs	EBI3	IL6ST	T:SMC 1	1.65815
4311	S:Mono / Macs	THBS1	SDC4	T:SMC 1	1.50983
4611	S:Mono / Macs	C1QA	CSPG4	T:SMC 1	4.60225
508	S:Mono / Macs	IGF1	INSR	T:SMC 1	1.58728
5121	S:Mono / Macs	NAMPT	INSR	T:SMC 1	2.0872
5210	S:Mono / Macs	APP	CAV1	T:SMC 1	2.62389
5314	S:Mono / Macs	GNAI2	CAV1	T:SMC 1	3.32758
5411	S:Mono / Macs	ICAM1	CAV1	T:SMC 1	4.09903
5511	S:Mono / Macs	PTGS2	CAV1	T:SMC 1	3.60622
5621	S:Mono / Macs	TGFB1	CAV1	T:SMC 1	2.9949
5811	S:Mono / Macs	PLAU	ITGB5	T:SMC 1	1.73213
598	S:Mono / Macs	ADAM9	ITGAV	T:SMC 1	1.67266
6321	S:Mono / Macs	PDGFB	ITGAV	T:SMC 1	1.5673
6411	S:Mono / Macs	PLAU	ITGAV	T:SMC 1	1.71417
6511	S:Mono / Macs	SPP1	ITGAV	T:SMC 1	3.68464
6711	S:Mono / Macs	VEGFA	ITGAV	T:SMC 1	1.69457
6821	S:Mono / Macs	ADAM17	ITGB1	T:SMC 1	2.43376
696	S:Mono / Macs	ADAM9	ITGB1	T:SMC 1	2.05577
7021	S:Mono / Macs	CD14	ITGB1	T:SMC 1	4.63934
7112	S:Mono / Macs	CXCL12	ITGB1	T:SMC 1	2.29425
7211	S:Mono / Macs	F13A1	ITGB1	T:SMC 1	2.79167
7421	S:Mono / Macs	LGALS3BP	ITGB1	T:SMC 1	1.90499
7511	S:Mono / Macs	PLAU	ITGB1	T:SMC 1	2.60628
7611	S:Mono / Macs	SPP1	ITGB1	T:SMC 1	4.56674
7721	S:Mono / Macs	THBS1	ITGB1	T:SMC 1	2.82847
7811	S:Mono / Macs	TIMP2	ITGB1	T:SMC 1	2.3769
797	S:Mono / Macs	VEGFA	ITGB1	T:SMC 1	2.58968
8211	S:Mono / Macs	A2M	LRP1	T:SMC 1	1.67316
8311	S:Mono / Macs	APOE	LRP1	T:SMC 1	4.69917
878	S:Mono / Macs	LPL	LRP1	T:SMC 1	1.74944
8811	S:Mono / Macs	LRPAP1	LRP1	T:SMC 1	1.60319
9112	S:Mono / Macs	PSAP	LRP1	T:SMC 1	2.74633
9210	S:Mono / Macs	SERPINA1	LRP1	T:SMC 1	1.71231
9311	S:Mono / Macs	THBS1	LRP1	T:SMC 1	1.6302
7113	S:Mono / Macs	THBS1	CD36	T:Granulocytes	2.16192
12210	S:Mono / Macs	S100A9	TLR4	T:Granulocytes	1.67726
1329	S:Mono / Macs	PLTP	ABCA1	T:Granulocytes	3.85013
16110	S:Mono / Macs	IL1B	IL1RAP	T:Granulocytes	3.96798
1720	S:Mono / Macs	IL1B	IL1R2	T:Granulocytes	5.00301
1822	S:Mono / Macs	IL18	CD48	T:Granulocytes	2.26974
289	S:Mono / Macs	GNAI2	C5AR1	T:Granulocytes	2.9661
2913	S:Mono / Macs	RPS19	C5AR1	T:Granulocytes	1.7508
3321	S:Mono / Macs	FN1	PLAUR	T:Granulocytes	2.39806
3421	S:Mono / Macs	PLAU	PLAUR	T:Granulocytes	3.95484
4321	S:Mono / Macs	SPP1	CD44	T:Granulocytes	3.35109
4711	S:Mono / Macs	SPP1	ITGA5	T:Granulocytes	3.21429
5011	S:Mono / Macs	EBI3	IL27RA	T:Granulocytes	1.64109
5211	S:Mono / Macs	CXCL12	CD4	T:Granulocytes	1.69806
5521	S:Mono / Macs	CXCL12	SDC4	T:Granulocytes	1.95921
5631	S:Mono / Macs	THBS1	SDC4	T:Granulocytes	1.99043
5721	S:Mono / Macs	C3	ITGB2	T:Granulocytes	1.84413
5821	S:Mono / Macs	ICAM1	ITGB2	T:Granulocytes	2.68408
5911	S:Mono / Macs	PLAU	ITGB2	T:Granulocytes	1.95566
6012	S:Mono / Macs	SELPLG	ITGB2	T:Granulocytes	1.64225
6121	S:Mono / Macs	C3	ITGAX	T:Granulocytes	1.82828
6221	S:Mono / Macs	ICAM1	ITGAX	T:Granulocytes	2.61822
6331	S:Mono / Macs	C3	ITGAM	T:Granulocytes	1.64484
6421	S:Mono / Macs	ICAM1	ITGAM	T:Granulocytes	2.43579
6521	S:Mono / Macs	PLAU	ITGAM	T:Granulocytes	1.72538
7121	S:Mono / Macs	C1QA	CD93	T:Granulocytes	5.17287
8410	S:Mono / Macs	IGF1	INSR	T:Granulocytes	1.73855
8511	S:Mono / Macs	NAMPT	INSR	T:Granulocytes	2.23847
9021	S:Mono / Macs	APOE	SORL1	T:Granulocytes	4.65256
9121	S:Mono / Macs	LRPAP1	SORL1	T:Granulocytes	1.65458
9211	S:Mono / Macs	APOE	LDLR	T:Granulocytes	4.93689
9321	S:Mono / Macs	LRPAP1	LDLR	T:Granulocytes	1.82291
9621	S:Mono / Macs	ANXA1	FPR1	T:Granulocytes	1.91718
9711	S:Mono / Macs	GNAI2	FPR1	T:Granulocytes	2.80535
10411	S:Mono / Macs	SPP1	ITGAV	T:Granulocytes	3.27878
10811	S:Mono / Macs	CD14	ITGA4	T:Granulocytes	3.14394
11111	S:Mono / Macs	SPP1	ITGA4	T:Granulocytes	3.02034
1156	S:Mono / Macs	CD14	ITGB1	T:Granulocytes	2.71319
12111	S:Mono / Macs	SPP1	ITGB1	T:Granulocytes	2.64059
1255	S:Mono / Macs	A2M	LRP1	T:Granulocytes	1.63463
1266	S:Mono / Macs	APOE	LRP1	T:Granulocytes	4.66064
1305	S:Mono / Macs	LPL	LRP1	T:Granulocytes	1.71091
13111	S:Mono / Macs	LRPAP1	LRP1	T:Granulocytes	1.56466
1347	S:Mono / Macs	PSAP	LRP1	T:Granulocytes	2.7078
13511	S:Mono / Macs	SERPINA1	LRP1	T:Granulocytes	1.67378
13611	S:Mono / Macs	THBS1	LRP1	T:Granulocytes	1.59167
1136	S:Mono / Macs	VEGFA	NRP1	T:Endo 1	2.07453
2101	S:Mono / Macs	VEGFB	NRP1	T:Endo 1	1.86495
429	S:Mono / Macs	TNF	TNFRSF1A	T:Endo 1	1.80759
6101	S:Mono / Macs	TNFSF12	TNFRSF12A	T:Endo 1	1.76705
10101	S:Mono / Macs	TGFB1	TGFBR2	T:Endo 1	1.64751
1146	S:Mono / Macs	TGFB1	ACVRL1	T:Endo 1	2.10808
1336	S:Mono / Macs	TGFB1	ENG	T:Endo 1	3.62682
1485	S:Mono / Macs	SEMA4A	PLXND1	T:Endo 1	1.60011
1526	S:Mono / Macs	SELPLG	ESAM	T:Endo 1	2.4494
1624	S:Mono / Macs	SELPLG	SELP	T:Endo 1	2.28972
17110	S:Mono / Macs	SERPING1	SELP	T:Endo 1	1.60748
1832	S:Mono / Macs	PSEN1	NOTCH4	T:Endo 1	2.47656
1932	S:Mono / Macs	PDGFC	FLT1	T:Endo 1	1.64153
2121	S:Mono / Macs	VEGFA	FLT1	T:Endo 1	1.92475
2211	S:Mono / Macs	VEGFB	FLT1	T:Endo 1	1.74918
2321	S:Mono / Macs	PDGFB	S1PR1	T:Endo 1	2.69441
2411	S:Mono / Macs	OSM	OSMR	T:Endo 1	1.60451
2521	S:Mono / Macs	OSM	LIFR	T:Endo 1	2.86038
2611	S:Mono / Macs	IL1B	IL1R1	T:Endo 1	4.38223
2712	S:Mono / Macs	IL1B	ADRB2	T:Endo 1	3.24205
2811	S:Mono / Macs	HMGB1	THBD	T:Endo 1	1.66253
3118	S:Mono / Macs	HBEGF	CD9	T:Endo 1	2.14554
3431	S:Mono / Macs	IGF1	IGF1R	T:Endo 1	1.70542
3521	S:Mono / Macs	GNAI2	F2R	T:Endo 1	1.50452
409	S:Mono / Macs	PLAU	ITGA5	T:Endo 1	2.46434
4111	S:Mono / Macs	SPP1	ITGA5	T:Endo 1	4.38381
4211	S:Mono / Macs	EBI3	IL6ST	T:Endo 1	2.84993
4331	S:Mono / Macs	OSM	IL6ST	T:Endo 1	2.50065
4511	S:Mono / Macs	HGF	MET	T:Endo 1	1.81323
4712	S:Mono / Macs	CALR	SCARF1	T:Endo 1	1.74048
488	S:Mono / Macs	C3	IFITM1	T:Endo 1	2.02515
498	S:Mono / Macs	C3	CD81	T:Endo 1	1.9832
5021	S:Mono / Macs	C3	CD46	T:Endo 1	1.81233
5131	S:Mono / Macs	C1QA	CD93	T:Endo 1	5.63243
5531	S:Mono / Macs	IGF1	INSR	T:Endo 1	2.03519
5641	S:Mono / Macs	NAMPT	INSR	T:Endo 1	2.53511
5921	S:Mono / Macs	APP	CAV1	T:Endo 1	3.01852
6021	S:Mono / Macs	GNAI2	CAV1	T:Endo 1	3.72221
6131	S:Mono / Macs	ICAM1	CAV1	T:Endo 1	4.49366
6231	S:Mono / Macs	PTGS2	CAV1	T:Endo 1	4.00085
6341	S:Mono / Macs	TGFB1	CAV1	T:Endo 1	3.38953
6431	S:Mono / Macs	ADM	RAMP2	T:Endo 1	4.8901
653	S:Mono / Macs	ADM	CALCRL	T:Endo 1	4.07498
6611	S:Mono / Macs	ADAM9	ITGAV	T:Endo 1	1.78841
6721	S:Mono / Macs	CALR	ITGAV	T:Endo 1	1.60275
7031	S:Mono / Macs	PDGFB	ITGAV	T:Endo 1	1.68305
7131	S:Mono / Macs	PLAU	ITGAV	T:Endo 1	1.82992
7221	S:Mono / Macs	SPP1	ITGAV	T:Endo 1	3.80038
7431	S:Mono / Macs	VEGFA	ITGAV	T:Endo 1	1.81032
7521	S:Mono / Macs	ADAM17	NOTCH1	T:Endo 1	1.88866
7821	S:Mono / Macs	ADAM17	ITGB1	T:Endo 1	1.52835
809	S:Mono / Macs	CD14	ITGB1	T:Endo 1	3.73393
8221	S:Mono / Macs	F13A1	ITGB1	T:Endo 1	1.88625
8521	S:Mono / Macs	PLAU	ITGB1	T:Endo 1	1.70086
8611	S:Mono / Macs	SPP1	ITGB1	T:Endo 1	3.66133
8711	S:Mono / Macs	THBS1	ITGB1	T:Endo 1	1.92305
896	S:Mono / Macs	VEGFA	ITGB1	T:Endo 1	1.68427
1185	S:Mono / Macs	TNF	TNFRSF1A	T:SMC 2	1.68712
350	S:Mono / Macs	TNFSF12	TNFRSF12A	T:SMC 2	1.90731
530	S:Mono / Macs	THBS1	CD47	T:SMC 2	1.64654
7141	S:Mono / Macs	TGFB1	ENG	T:SMC 2	2.05382
10121	S:Mono / Macs	PSEN1	NOTCH3	T:SMC 2	1.76529
11101	S:Mono / Macs	PLTP	ABCA1	T:SMC 2	3.54715
1246	S:Mono / Macs	PLAU	MRC2	T:SMC 2	1.53499
1375	S:Mono / Macs	PDGFB	PDGFRA	T:SMC 2	1.99265
1495	S:Mono / Macs	PDGFC	PDGFRA	T:SMC 2	1.9557
1534	S:Mono / Macs	OSM	OSMR	T:SMC 2	1.51969
2012	S:Mono / Macs	PDGFB	PDGFRB	T:SMC 2	1.9249
2131	S:Mono / Macs	PDGFC	PDGFRB	T:SMC 2	1.87494
2221	S:Mono / Macs	LRPAP1	SORT1	T:SMC 2	1.68977
2331	S:Mono / Macs	IL1B	IL1R1	T:SMC 2	4.16463
2721	S:Mono / Macs	HBEGF	CD9	T:SMC 2	3.79928
2921	S:Mono / Macs	GNAS	PTGIR	T:SMC 2	1.52948
3014	S:Mono / Macs	GNAI2	UNC5B	T:SMC 2	1.86798
3121	S:Mono / Macs	GNAI2	F2R	T:SMC 2	1.55871
3331	S:Mono / Macs	THBS1	TNFRSF11B	T:SMC 2	2.90014
3441	S:Mono / Macs	TNFSF10	TNFRSF11B	T:SMC 2	2.40417
4112	S:Mono / Macs	HGF	SDC2	T:SMC 2	1.54487
4341	S:Mono / Macs	TGFB1	SDC2	T:SMC 2	1.53334
4811	S:Mono / Macs	SPP1	CD44	T:SMC 2	2.46566
5141	S:Mono / Macs	PLAU	ITGA5	T:SMC 2	2.02356
5221	S:Mono / Macs	SPP1	ITGA5	T:SMC 2	3.94302
5315	S:Mono / Macs	EBI3	IL6ST	T:SMC 2	1.84886
5731	S:Mono / Macs	CXCL12	SDC4	T:SMC 2	1.63315
5831	S:Mono / Macs	THBS1	SDC4	T:SMC 2	1.66437
6031	S:Mono / Macs	C3	CD81	T:SMC 2	1.72661
6241	S:Mono / Macs	C1QA	CSPG4	T:SMC 2	4.52983
6831	S:Mono / Macs	VEGFA	GPC1	T:SMC 2	1.74278
7041	S:Mono / Macs	GNAI2	CAV1	T:SMC 2	1.76483
7151	S:Mono / Macs	ICAM1	CAV1	T:SMC 2	2.53628
7231	S:Mono / Macs	PTGS2	CAV1	T:SMC 2	2.04347
7441	S:Mono / Macs	ADM	CALCRL	T:SMC 2	2.1333
7621	S:Mono / Macs	PLAU	ITGB5	T:SMC 2	1.76255
8011	S:Mono / Macs	PLAU	ITGA3	T:SMC 2	1.57133
8112	S:Mono / Macs	THBS1	ITGA3	T:SMC 2	1.74753
8321	S:Mono / Macs	ADAM9	ITGAV	T:SMC 2	1.85318
8411	S:Mono / Macs	CALR	ITGAV	T:SMC 2	1.66752
8721	S:Mono / Macs	PDGFB	ITGAV	T:SMC 2	1.74782
8821	S:Mono / Macs	PLAU	ITGAV	T:SMC 2	1.89468
8911	S:Mono / Macs	SPP1	ITGAV	T:SMC 2	3.86515
9131	S:Mono / Macs	VEGFA	ITGAV	T:SMC 2	1.87509
9221	S:Mono / Macs	ADAM17	ITGB1	T:SMC 2	2.67522
9331	S:Mono / Macs	ADAM9	ITGB1	T:SMC 2	2.29723
9411	S:Mono / Macs	CD14	ITGB1	T:SMC 2	4.8808
9511	S:Mono / Macs	CXCL12	ITGB1	T:SMC 2	2.53571
9631	S:Mono / Macs	F13A1	ITGB1	T:SMC 2	3.03313
9811	S:Mono / Macs	LGALS3BP	ITGB1	T:SMC 2	2.14645
9911	S:Mono / Macs	PLAU	ITGB1	T:SMC 2	2.84774
10011	S:Mono / Macs	SPP1	ITGB1	T:SMC 2	4.8082
10131	S:Mono / Macs	THBS1	ITGB1	T:SMC 2	3.06993
10211	S:Mono / Macs	TIMP2	ITGB1	T:SMC 2	2.61836
10321	S:Mono / Macs	VEGFA	ITGB1	T:SMC 2	2.83114
10611	S:Mono / Macs	A2M	LRP1	T:SMC 2	2.6035
10711	S:Mono / Macs	APOE	LRP1	T:SMC 2	5.62952
10821	S:Mono / Macs	APP	LRP1	T:SMC 2	1.78162
10911	S:Mono / Macs	C3	LRP1	T:SMC 2	1.96681
11011	S:Mono / Macs	CALR	LRP1	T:SMC 2	2.38618
11121	S:Mono / Macs	LPL	LRP1	T:SMC 2	2.67978
11221	S:Mono / Macs	LRPAP1	LRP1	T:SMC 2	2.53354
11311	S:Mono / Macs	PDGFB	LRP1	T:SMC 2	2.21848
11411	S:Mono / Macs	PLAU	LRP1	T:SMC 2	2.31035
11511	S:Mono / Macs	PSAP	LRP1	T:SMC 2	3.67667
11611	S:Mono / Macs	SERPINA1	LRP1	T:SMC 2	2.64265
1175	S:Mono / Macs	THBS1	LRP1	T:SMC 2	2.56054
1208	S:Mono / Macs	VEGFA	NRP2	T:Endo 2	1.53733
2141	S:Mono / Macs	VEGFA	NRP1	T:Endo 2	2.11883
3101	S:Mono / Macs	VEGFB	NRP1	T:Endo 2	1.90926
5101	S:Mono / Macs	TNF	TNFRSF1A	T:Endo 2	2.14307
11131	S:Mono / Macs	THBS1	CD36	T:Endo 2	2.30072
1275	S:Mono / Macs	TGFB1	TGFBR2	T:Endo 2	2.40056
14101	S:Mono / Macs	TGFB1	TGFBR3	T:Endo 2	1.82856
1545	S:Mono / Macs	TGFB1	ENG	T:Endo 2	2.49556
1633	S:Mono / Macs	SEMA4A	PLXND1	T:Endo 2	1.69521
1724	S:Mono / Macs	SELPLG	SELE	T:Endo 2	2.15933
1941	S:Mono / Macs	SELPLG	ESAM	T:Endo 2	2.43679
2021	S:Mono / Macs	SELPLG	SELP	T:Endo 2	2.04661
2231	S:Mono / Macs	S100A9	TLR4	T:Endo 2	1.68094
2341	S:Mono / Macs	PSEN1	NOTCH4	T:Endo 2	1.81787
2421	S:Mono / Macs	PDGFC	FLT1	T:Endo 2	2.16248
2531	S:Mono / Macs	PIGF	FLT1	T:Endo 2	1.72726
2621	S:Mono / Macs	VEGFA	FLT1	T:Endo 2	2.4457
2731	S:Mono / Macs	VEGFB	FLT1	T:Endo 2	2.27012
2821	S:Mono / Macs	PDGFC	KDR	T:Endo 2	1.63065
2931	S:Mono / Macs	VEGFA	KDR	T:Endo 2	1.90287
3021	S:Mono / Macs	PDGFB	S1PR1	T:Endo 2	2.13268
3131	S:Mono / Macs	OSM	OSMR	T:Endo 2	1.52744
3221	S:Mono / Macs	OSM	LIFR	T:Endo 2	3.06485
3341	S:Mono / Macs	LPL	GPIHBP1	T:Endo 2	2.26623
3451	S:Mono / Macs	IL1B	IL1R1	T:Endo 2	4.48861
4621	S:Mono / Macs	PLAU	ITGA5	T:Endo 2	1.9949
4721	S:Mono / Macs	SPP1	ITGA5	T:Endo 2	3.91437
4821	S:Mono / Macs	EBI3	IL6ST	T:Endo 2	3.08756
4911	S:Mono / Macs	OSM	IL6ST	T:Endo 2	2.73828
5151	S:Mono / Macs	HGF	MET	T:Endo 2	1.6926
5321	S:Mono / Macs	CALR	SCARF1	T:Endo 2	1.80371
5421	S:Mono / Macs	C3	IFITM1	T:Endo 2	1.80409
5741	S:Mono / Macs	C1QA	CD93	T:Endo 2	5.80266
6141	S:Mono / Macs	IGF1	INSR	T:Endo 2	2.10817
6251	S:Mono / Macs	NAMPT	INSR	T:Endo 2	2.60809
6351	S:Mono / Macs	APP	CAV1	T:Endo 2	2.47128
6441	S:Mono / Macs	GNAI2	CAV1	T:Endo 2	3.17496
654	S:Mono / Macs	ICAM1	CAV1	T:Endo 2	3.94641
6621	S:Mono / Macs	PTGS2	CAV1	T:Endo 2	3.45361
6731	S:Mono / Macs	TGFB1	CAV1	T:Endo 2	2.84229
6841	S:Mono / Macs	APOE	LRP5	T:Endo 2	4.74333
7051	S:Mono / Macs	APOE	LDLR	T:Endo 2	4.91245
7161	S:Mono / Macs	LRPAP1	LDLR	T:Endo 2	1.79847
7241	S:Mono / Macs	ADM	RAMP2	T:Endo 2	4.29277
7321	S:Mono / Macs	ADM	CALCRL	T:Endo 2	3.40156
7451	S:Mono / Macs	ADAM9	ITGA6	T:Endo 2	2.29356
7631	S:Mono / Macs	THBS1	ITGA6	T:Endo 2	2.62926
7731	S:Mono / Macs	ADAM17	NOTCH1	T:Endo 2	1.80818
8231	S:Mono / Macs	CD14	ITGB1	T:Endo 2	3.48623
8421	S:Mono / Macs	F13A1	ITGB1	T:Endo 2	1.63855
8831	S:Mono / Macs	SPP1	ITGB1	T:Endo 2	3.41363
8921	S:Mono / Macs	THBS1	ITGB1	T:Endo 2	1.67535
10141	S:Mono / Macs	PLTP	ABCA1	T:DC	3.3556
13101	S:Mono / Macs	IL1B	IL1RAP	T:DC	3.7825
14111	S:Mono / Macs	IL1B	IL1R2	T:DC	5.85389
1555	S:Mono / Macs	IL1B	IL1R1	T:DC	3.78409
1644	S:Mono / Macs	IL18	IL18R1	T:DC	2.19621
1733	S:Mono / Macs	IL18	CD48	T:DC	1.7654
3141	S:Mono / Macs	PLAU	PLAUR	T:DC	2.78129
4011	S:Mono / Macs	SPP1	CD44	T:DC	2.82477
4411	S:Mono / Macs	EBI3	IL27RA	T:DC	1.7421
4631	S:Mono / Macs	CXCL12	CD4	T:DC	1.52214
4831	S:Mono / Macs	C3	ITGB2	T:DC	1.7016
4921	S:Mono / Macs	ICAM1	ITGB2	T:DC	2.54155
5031	S:Mono / Macs	PLAU	ITGB2	T:DC	1.81314
5231	S:Mono / Macs	C3	ITGAX	T:DC	1.54946
5331	S:Mono / Macs	ICAM1	ITGAX	T:DC	2.33941
5541	S:Mono / Macs	ICAM1	ITGAM	T:DC	2.15558
6151	S:Mono / Macs	C1QA	CD93	T:DC	4.54228
7061	S:Mono / Macs	PSAP	CD1B	T:DC	3.87609
7251	S:Mono / Macs	IGF1	INSR	T:DC	1.89306
7331	S:Mono / Macs	NAMPT	INSR	T:DC	2.39298
7831	S:Mono / Macs	APOE	SORL1	T:DC	4.38896
8331	S:Mono / Macs	GNAI2	FPR1	T:DC	1.9424
8531	S:Mono / Macs	CD14	ITGA4	T:DC	3.17768
8841	S:Mono / Macs	SPP1	ITGA4	T:DC	3.05407
9231	S:Mono / Macs	CD14	ITGB1	T:DC	2.70653
9821	S:Mono / Macs	SPP1	ITGB1	T:DC	2.63393
10221	S:Mono / Macs	ADAM10	AXL	T:DC	1.66415
10331	S:Mono / Macs	GAS6	AXL	T:DC	1.60356
10511	S:Mono / Macs	APOE	LRP1	T:DC	4.38496
11321	S:Mono / Macs	PSAP	LRP1	T:DC	2.43212
2151	S:Mono / Macs	TNFSF12	TNFRSF25	T:T cells	1.79099
4101	S:Mono / Macs	THBS1	CD47	T:T cells	1.6941
5161	S:Mono / Macs	IL18	CD48	T:T cells	2.55861
6161	S:Mono / Macs	IL10	IL10RA	T:T cells	1.67861
7171	S:Mono / Macs	ICAM1	IL2RG	T:T cells	2.20446
1286	S:Mono / Macs	HBEGF	CD44	T:T cells	1.70847
1565	S:Mono / Macs	SPP1	CD44	T:T cells	3.70732
1951	S:Mono / Macs	CXCL12	CXCR4	T:T cells	2.6238
2031	S:Mono / Macs	CCL20	CXCR3	T:T cells	2.27258
2241	S:Mono / Macs	CXCL12	CXCR3	T:T cells	1.89591
2431	S:Mono / Macs	ICAM1	ITGB2	T:T cells	1.67677
2941	S:Mono / Macs	CALR	HLA-F	T:T cells	1.58409
3031	S:Mono / Macs	B2M	CD3G	T:T cells	1.62943
3231	S:Mono / Macs	HLA-B	CD3G	T:T cells	1.51873
3461	S:Mono / Macs	B2M	CD3D	T:T cells	1.77946
3531	S:Mono / Macs	HLA-A	CD3D	T:T cells	1.52343
3614	S:Mono / Macs	HLA-B	CD3D	T:T cells	1.66876
3712	S:Mono / Macs	HLA-C	CD3D	T:T cells	1.5447
3911	S:Mono / Macs	APOE	SORL1	T:T cells	4.6462
4021	S:Mono / Macs	LRPAP1	SORL1	T:T cells	1.64822
4121	S:Mono / Macs	ADAM28	ITGA4	T:T cells	1.64483
4221	S:Mono / Macs	CD14	ITGA4	T:T cells	3.481
4351	S:Mono / Macs	F13A1	ITGA4	T:T cells	1.63732
4521	S:Mono / Macs	SPP1	ITGA4	T:T cells	3.3574
4641	S:Mono / Macs	THBS1	ITGA4	T:T cells	1.62412
4931	S:Mono / Macs	CD14	ITGB1	T:T cells	3.01528
5551	S:Mono / Macs	SPP1	ITGB1	T:T cells	2.94267
3151	S:Mono / Macs	THBS1	CD47	T:T / NK cells	1.53625
4131	S:Mono / Macs	IL18	CD48	T:T / NK cells	2.52402
5171	S:Mono / Macs	IL10	IL10RA	T:T / NK cells	1.71766
6171	S:Mono / Macs	ICAM1	IL2RG	T:T / NK cells	2.30765
930	S:Mono / Macs	GNAI2	F2R	T:T / NK cells	1.50133
11141	S:Mono / Macs	HBEGF	CD44	T:T / NK cells	1.8362
14121	S:Mono / Macs	SPP1	CD44	T:T / NK cells	3.83504
1653	S:Mono / Macs	CXCL12	CXCR4	T:T / NK cells	2.23683
1742	S:Mono / Macs	CCL20	CXCR3	T:T / NK cells	2.24281
1961	S:Mono / Macs	CXCL12	CXCR3	T:T / NK cells	1.86614
2161	S:Mono / Macs	ICAM1	ITGB2	T:T / NK cells	2.13973
2741	S:Mono / Macs	CALR	HLA-F	T:T / NK cells	1.90751
3241	S:Mono / Macs	B2M	CD3D	T:T / NK cells	1.96776
3351	S:Mono / Macs	HLA-A	CD3D	T:T / NK cells	1.71172
3471	S:Mono / Macs	HLA-B	CD3D	T:T / NK cells	1.85706
3541	S:Mono / Macs	HLA-C	CD3D	T:T / NK cells	1.73299
3721	S:Mono / Macs	ADAM28	ITGA4	T:T / NK cells	1.86202
3811	S:Mono / Macs	CD14	ITGA4	T:T / NK cells	3.69819
3921	S:Mono / Macs	F13A1	ITGA4	T:T / NK cells	1.85451
4141	S:Mono / Macs	SPP1	ITGA4	T:T / NK cells	3.57459
4231	S:Mono / Macs	THBS1	ITGA4	T:T / NK cells	1.84131
4531	S:Mono / Macs	CD14	ITGB1	T:T / NK cells	2.87639
5181	S:Mono / Macs	SPP1	ITGB1	T:T / NK cells	2.80379
3161	S:Mono / Macs	THBS1	CD47	T:NK cells	1.69382
4151	S:Mono / Macs	IL1B	ADRB2	T:NK cells	3.96151
5191	S:Mono / Macs	IL18	CD48	T:NK cells	2.20529
6181	S:Mono / Macs	IL10	IL10RA	T:NK cells	1.52762
7181	S:Mono / Macs	ICAM1	IL2RG	T:NK cells	2.33021
11151	S:Mono / Macs	GNAS	PTGDR	T:NK cells	1.69233
13121	S:Mono / Macs	HBEGF	CD44	T:NK cells	1.76624
1664	S:Mono / Macs	SPP1	CD44	T:NK cells	3.76509
1842	S:Mono / Macs	CXCL12	CXCR4	T:NK cells	2.11721
1971	S:Mono / Macs	CCL20	CXCR3	T:NK cells	1.97208
2171	S:Mono / Macs	CXCL12	CXCR3	T:NK cells	1.59541
2251	S:Mono / Macs	C3	ITGB2	T:NK cells	1.61423
235	S:Mono / Macs	ICAM1	ITGB2	T:NK cells	2.45418
2441	S:Mono / Macs	PLAU	ITGB2	T:NK cells	1.72576
2631	S:Mono / Macs	C3	IFITM1	T:NK cells	1.59852
2951	S:Mono / Macs	B2M	KLRD1	T:NK cells	3.81099
3041	S:Mono / Macs	HLA-B	KLRD1	T:NK cells	3.60629
3171	S:Mono / Macs	HLA-E	KLRD1	T:NK cells	3.90641
3251	S:Mono / Macs	B2M	KLRC1	T:NK cells	3.24848
3361	S:Mono / Macs	HLA-E	KLRC1	T:NK cells	3.3709
3551	S:Mono / Macs	CALR	HLA-F	T:NK cells	1.72942
4421	S:Mono / Macs	B2M	CD247	T:NK cells	2.07375
4541	S:Mono / Macs	APOE	SORL1	T:NK cells	4.5969
4651	S:Mono / Macs	LRPAP1	SORL1	T:NK cells	1.59892
4731	S:Mono / Macs	ADAM28	ITGA4	T:NK cells	1.76598
4841	S:Mono / Macs	CD14	ITGA4	T:NK cells	3.60215
4941	S:Mono / Macs	F13A1	ITGA4	T:NK cells	1.75847
5110	S:Mono / Macs	SPP1	ITGA4	T:NK cells	3.47854
5241	S:Mono / Macs	THBS1	ITGA4	T:NK cells	1.74527
5561	S:Mono / Macs	CD14	ITGB1	T:NK cells	3.18681
6191	S:Mono / Macs	SPP1	ITGB1	T:NK cells	3.11421
3181	S:Mono / Macs	IL18	CD48	T:B cells	1.56531
13131	S:Mono / Macs	SPP1	CD44	T:B cells	2.80084
2541	S:Mono / Macs	CD14	ITGB1	T:B cells	2.86555
3191	S:Mono / Macs	SPP1	ITGB1	T:B cells	2.79295
3201	S:Mono / Macs	THBS1	CD47	T:Epithelial	2.19804
520	S:Mono / Macs	IL1B	ADRB2	T:Epithelial	3.83433
8101	S:Mono / Macs	HBEGF	CD9	T:Epithelial	1.90352
1853	S:Mono / Macs	SPP1	CD44	T:Epithelial	2.35362
2041	S:Mono / Macs	EBI3	IL6ST	T:Epithelial	1.86269
2181	S:Mono / Macs	OSM	IL6ST	T:Epithelial	1.51341
236	S:Mono / Macs	HGF	MET	T:Epithelial	1.56499
2641	S:Mono / Macs	CXCL12	SDC4	T:Epithelial	2.28302
2751	S:Mono / Macs	THBS1	SDC4	T:Epithelial	2.31424
2961	S:Mono / Macs	HGF	SDC1	T:Epithelial	1.69776
31101	S:Mono / Macs	LPL	SDC1	T:Epithelial	2.03438
3261	S:Mono / Macs	THBS1	SDC1	T:Epithelial	1.92614
3821	S:Mono / Macs	IGF1	INSR	T:Epithelial	1.52108
3931	S:Mono / Macs	NAMPT	INSR	T:Epithelial	2.021
4031	S:Mono / Macs	APP	CAV1	T:Epithelial	2.28884
4161	S:Mono / Macs	GNAI2	CAV1	T:Epithelial	2.99253
4241	S:Mono / Macs	ICAM1	CAV1	T:Epithelial	3.76398
436	S:Mono / Macs	PTGS2	CAV1	T:Epithelial	3.27117
4431	S:Mono / Macs	TGFB1	CAV1	T:Epithelial	2.65986
4551	S:Mono / Macs	APOE	LDLR	T:Epithelial	5.17636
4661	S:Mono / Macs	LRPAP1	LDLR	T:Epithelial	2.06238
5041	S:Mono / Macs	EREG	EGFR	T:Epithelial	1.64056
5251	S:Mono / Macs	HBEGF	EGFR	T:Epithelial	1.96834
5431	S:Mono / Macs	ICAM1	EGFR	T:Epithelial	2.02614
557	S:Mono / Macs	VEGFA	EGFR	T:Epithelial	1.69113
575	S:Mono / Macs	CALR	ITGA3	T:Epithelial	1.50134
5931	S:Mono / Macs	PLAU	ITGA3	T:Epithelial	1.59851
6041	S:Mono / Macs	THBS1	ITGA3	T:Epithelial	1.7747
645	S:Mono / Macs	CD14	ITGB1	T:Epithelial	2.91314
7071	S:Mono / Macs	SPP1	ITGB1	T:Epithelial	2.84053
3271	S:Mono / Macs	PLTP	ABCA1	T:Mast cells	3.8922
4171	S:Mono / Macs	IL1B	ADRB2	T:Mast cells	3.70694
5261	S:Mono / Macs	IL18	CD48	T:Mast cells	1.57673
8113	S:Mono / Macs	HBEGF	CD9	T:Mast cells	2.85133
9101	S:Mono / Macs	HBEGF	CD82	T:Mast cells	2.55467
13141	S:Mono / Macs	HBEGF	CD44	T:Mast cells	2.00551
14131	S:Mono / Macs	HGF	CD44	T:Mast cells	1.62971
1674	S:Mono / Macs	SPP1	CD44	T:Mast cells	4.00436
245	S:Mono / Macs	APP	SLC45A3	T:Mast cells	1.54017
2761	S:Mono / Macs	CD14	ITGB1	T:Mast cells	2.37647
3371	S:Mono / Macs	SPP1	ITGB1	T:Mast cells	2.30387
1130	S:SMC 1	TIMP1	CD63	T:Fibro	1.96368
360	S:SMC 1	RARRES2	CMKLR1	T:Fibro	2.27234
540	S:SMC 1	PDGFA	PDGFRA	T:Fibro	2.71552
640	S:SMC 1	MFGE8	PDGFRB	T:Fibro	3.40218
730	S:SMC 1	PDAP1	PDGFRB	T:Fibro	1.68649
837	S:SMC 1	PDGFA	PDGFRB	T:Fibro	2.26298
1029	S:SMC 1	JAG1	NOTCH2	T:Fibro	1.67265
1137	S:SMC 1	INHBA	TGFBR3	T:Fibro	1.74824
1330	S:SMC 1	INHBA	ENG	T:Fibro	1.50058
1915	S:SMC 1	GNAS	PTGIR	T:Fibro	1.88005
2114	S:SMC 1	GAS6	AXL	T:Fibro	2.59722
2310	S:SMC 1	FN1	NT5E	T:Fibro	1.91568
248	S:SMC 1	FN1	SDC2	T:Fibro	2.30677
2612	S:SMC 1	FGF1	NRP1	T:Fibro	1.62503
2713	S:SMC 1	PGF	NRP1	T:Fibro	2.19661
2810	S:SMC 1	FGF1	FGFR1	T:Fibro	2.60972
2914	S:SMC 1	F10	F3	T:Fibro	2.92082
3015	S:SMC 1	TFPI	F3	T:Fibro	2.60228
3119	S:SMC 1	EFEMP2	PLSCR4	T:Fibro	2.07231
3513	S:SMC 1	TGM2	SDC4	T:Fibro	2.07646
3615	S:SMC 1	COL4A1	CD47	T:Fibro	1.6337
389	S:SMC 1	COL1A1	ITGA1	T:Fibro	1.60389
3910	S:SMC 1	COL1A2	ITGA1	T:Fibro	1.77148
4010	S:SMC 1	COL4A1	ITGA1	T:Fibro	1.79377
4113	S:SMC 1	COL6A1	ITGA1	T:Fibro	2.08019
4210	S:SMC 1	COL6A2	ITGA1	T:Fibro	2.4346
4510	S:SMC 1	SORBS1	ITGA1	T:Fibro	2.36833
468	S:SMC 1	COL1A1	DDR2	T:Fibro	2.28513
4713	S:SMC 1	COL3A1	DDR2	T:Fibro	2.03165
6013	S:SMC 1	SORBS1	INSR	T:Fibro	2.56417
6115	S:SMC 1	APP	NCSTN	T:Fibro	2.30499
6213	S:SMC 1	APP	CAV1	T:Fibro	2.24216
6310	S:SMC 1	CYR61	CAV1	T:Fibro	2.28961
679	S:SMC 1	BTC	EGFR	T:Fibro	2.01282
697	S:SMC 1	EFEMP1	EGFR	T:Fibro	2.28952
7010	S:SMC 1	FGF1	EGFR	T:Fibro	1.66888
749	S:SMC 1	ANGPT1	ITGA5	T:Fibro	1.98306
758	S:SMC 1	COL18A1	ITGA5	T:Fibro	3.10649
769	S:SMC 1	COL1A1	ITGA5	T:Fibro	2.01087
779	S:SMC 1	CTGF	ITGA5	T:Fibro	2.02446
7812	S:SMC 1	CYR61	ITGA5	T:Fibro	1.5848
798	S:SMC 1	FN1	ITGA5	T:Fibro	2.05977
8210	S:SMC 1	CYR61	ITGB5	T:Fibro	2.67995
838	S:SMC 1	EDIL3	ITGB5	T:Fibro	2.39376
8412	S:SMC 1	LTBP1	ITGB5	T:Fibro	2.88849
8510	S:SMC 1	LTBP3	ITGB5	T:Fibro	1.72959
868	S:SMC 1	SORBS1	ITGB5	T:Fibro	3.08545
888	S:SMC 1	ANGPT1	ITGB1	T:Fibro	1.89207
897	S:SMC 1	COL18A1	ITGB1	T:Fibro	3.0285
908	S:SMC 1	COL1A1	ITGB1	T:Fibro	1.98688
9113	S:SMC 1	COL1A2	ITGB1	T:Fibro	2.13347
9212	S:SMC 1	COL3A1	ITGB1	T:Fibro	1.6574
937	S:SMC 1	COL4A1	ITGB1	T:Fibro	2.13776
947	S:SMC 1	COL6A1	ITGB1	T:Fibro	2.43118
959	S:SMC 1	COL6A2	ITGB1	T:Fibro	2.78859
9710	S:SMC 1	FN1	ITGB1	T:Fibro	1.99278
989	S:SMC 1	HSPG2	ITGB1	T:Fibro	1.77976
999	S:SMC 1	LAMA5	ITGB1	T:Fibro	1.80663
1008	S:SMC 1	LAMC1	ITGB1	T:Fibro	1.80436
10112	S:SMC 1	LGALS3BP	ITGB1	T:Fibro	1.54304
10210	S:SMC 1	NPNT	ITGB1	T:Fibro	2.03664
1047	S:SMC 1	TGM2	ITGB1	T:Fibro	2.64471
1057	S:SMC 1	THBS2	ITGB1	T:Fibro	1.73474
1067	S:SMC 1	TIMP2	ITGB1	T:Fibro	1.78015
1076	S:SMC 1	VCAN	ITGB1	T:Fibro	1.55629
11012	S:SMC 1	COL1A1	ITGAV	T:Fibro	1.79184
11112	S:SMC 1	COL1A2	ITGAV	T:Fibro	1.97444
11212	S:SMC 1	COL4A1	ITGAV	T:Fibro	1.97672
1138	S:SMC 1	CYR61	ITGAV	T:Fibro	2.18578
1147	S:SMC 1	EDIL3	ITGAV	T:Fibro	1.9456
1157	S:SMC 1	FN1	ITGAV	T:Fibro	1.85875
1167	S:SMC 1	LAMC1	ITGAV	T:Fibro	1.62033
1176	S:SMC 1	MFGE8	ITGAV	T:Fibro	3.46816
1209	S:SMC 1	A2M	LRP1	T:Fibro	4.07435
12211	S:SMC 1	APP	LRP1	T:Fibro	3.65508
1238	S:SMC 1	CALR	LRP1	T:Fibro	2.69333
1247	S:SMC 1	CTGF	LRP1	T:Fibro	3.46917
1256	S:SMC 1	LRPAP1	LRP1	T:Fibro	3.05476
1276	S:SMC 1	TFPI	LRP1	T:Fibro	2.20851
1230	S:SMC 1	VCAN	TLR1	T:Mono / Macs	1.60775
230	S:SMC 1	VCAN	TLR2	T:Mono / Macs	2.08761
3214	S:SMC 1	TIMP1	CD63	T:Mono / Macs	1.87717
689	S:SMC 1	RARRES2	CMKLR1	T:Mono / Macs	2.20262
7114	S:SMC 1	RARRES2	CCRL2	T:Mono / Macs	2.66502
938	S:SMC 1	PGF	NRP2	T:Mono / Macs	1.95992
1916	S:SMC 1	GNAI2	C5AR1	T:Mono / Macs	2.27098
2013	S:SMC 1	RPS19	C5AR1	T:Mono / Macs	1.88166
2312	S:SMC 1	GAS6	MERTK	T:Mono / Macs	2.62437
2412	S:SMC 1	GAS6	AXL	T:Mono / Macs	2.43088
2510	S:SMC 1	FN1	PLAUR	T:Mono / Macs	2.72926
2613	S:SMC 1	FN1	SDC2	T:Mono / Macs	2.15
3016	S:SMC 1	TGM2	ITGA4	T:Mono / Macs	1.92789
3413	S:SMC 1	PGF	NRP1	T:Mono / Macs	1.93919
3616	S:SMC 1	CXCL12	CD4	T:Mono / Macs	1.53789
3713	S:SMC 1	CXCL12	SDC4	T:Mono / Macs	1.58101
3812	S:SMC 1	TFPI	SDC4	T:Mono / Macs	1.66981
3912	S:SMC 1	TGM2	SDC4	T:Mono / Macs	2.59972
4012	S:SMC 1	CTGF	ITGB2	T:Mono / Macs	2.6722
4114	S:SMC 1	CYR61	ITGB2	T:Mono / Macs	2.68155
4212	S:SMC 1	F10	ITGB2	T:Mono / Macs	2.29007
5410	S:SMC 1	CTGF	ITGAM	T:Mono / Macs	2.07287
5512	S:SMC 1	CYR61	ITGAM	T:Mono / Macs	2.07822
569	S:SMC 1	F10	ITGAM	T:Mono / Macs	1.69274
6312	S:SMC 1	COL1A1	CD93	T:Mono / Macs	1.52869
6410	S:SMC 1	COL1A2	CD93	T:Mono / Macs	1.72328
658	S:SMC 1	COL4A1	CD93	T:Mono / Macs	1.78457
669	S:SMC 1	COL4A2	CD93	T:Mono / Macs	2.06004
8010	S:SMC 1	SORBS1	INSR	T:Mono / Macs	2.521
8114	S:SMC 1	APP	TNFRSF21	T:Mono / Macs	2.34221
8212	S:SMC 1	APP	NCSTN	T:Mono / Macs	2.0132
879	S:SMC 1	HEBP1	FPR3	T:Mono / Macs	2.09836
9114	S:SMC 1	CYR61	ITGB5	T:Mono / Macs	1.95381
9213	S:SMC 1	EDIL3	ITGB5	T:Mono / Macs	1.66763
9312	S:SMC 1	LTBP1	ITGB5	T:Mono / Macs	2.16236
9512	S:SMC 1	SORBS1	ITGB5	T:Mono / Macs	2.35932
9812	S:SMC 1	COL18A1	ITGB1	T:Mono / Macs	1.92593
10412	S:SMC 1	COL6A2	ITGB1	T:Mono / Macs	1.68602
11312	S:SMC 1	TGM2	ITGB1	T:Mono / Macs	1.54214
1196	S:SMC 1	COL1A1	ITGAV	T:Mono / Macs	1.52564
12011	S:SMC 1	COL1A2	ITGAV	T:Mono / Macs	1.70824
12112	S:SMC 1	COL4A1	ITGAV	T:Mono / Macs	1.71052
12212	S:SMC 1	CYR61	ITGAV	T:Mono / Macs	1.91958
12311	S:SMC 1	EDIL3	ITGAV	T:Mono / Macs	1.6794
12411	S:SMC 1	FN1	ITGAV	T:Mono / Macs	1.59255
1267	S:SMC 1	MFGE8	ITGAV	T:Mono / Macs	3.20196
1298	S:SMC 1	A2M	LRP1	T:Mono / Macs	3.05349
13112	S:SMC 1	APP	LRP1	T:Mono / Macs	2.63422
13210	S:SMC 1	CALR	LRP1	T:Mono / Macs	1.67247
1337	S:SMC 1	CTGF	LRP1	T:Mono / Macs	2.44831
1348	S:SMC 1	LRPAP1	LRP1	T:Mono / Macs	2.0339
1425	S:SMC 1	TNFSF12	TNFRSF12A	T:SMC 1	2.3149
430	S:SMC 1	MFGE8	PDGFRB	T:SMC 1	3.9143
5114	S:SMC 1	PDAP1	PDGFRB	T:SMC 1	2.19862
6102	S:SMC 1	PDGFA	PDGFRB	T:SMC 1	2.77511
7212	S:SMC 1	LRPAP1	SORT1	T:SMC 1	1.93001
8102	S:SMC 1	LAMC1	ITGA7	T:SMC 1	2.03539
1097	S:SMC 1	LAMA5	BCAM	T:SMC 1	2.32662
1186	S:SMC 1	JAG1	NOTCH3	T:SMC 1	2.59278
1287	S:SMC 1	THBS2	NOTCH3	T:SMC 1	2.3085
1357	S:SMC 1	JAG1	NOTCH2	T:SMC 1	1.52631
1818	S:SMC 1	GNAS	PTGIR	T:SMC 1	1.79659
1922	S:SMC 1	GAS6	AXL	T:SMC 1	2.15193
2014	S:SMC 1	FN1	ITGA8	T:SMC 1	3.25449
2115	S:SMC 1	NPNT	ITGA8	T:SMC 1	3.36235
2212	S:SMC 1	FN1	SDC2	T:SMC 1	2.39336
2322	S:SMC 1	TGFB1	SDC2	T:SMC 1	1.56217
2422	S:SMC 1	FGF1	FGFR1	T:SMC 1	1.77828
2512	S:SMC 1	F10	F3	T:SMC 1	1.85273
2622	S:SMC 1	TFPI	F3	T:SMC 1	1.5342
2812	S:SMC 1	EFEMP2	AQP1	T:SMC 1	1.59994
3215	S:SMC 1	TGM2	SDC4	T:SMC 1	2.11776
3313	S:SMC 1	COL4A1	CD47	T:SMC 1	1.59296
3514	S:SMC 1	COL1A1	ITGA1	T:SMC 1	2.32941
3621	S:SMC 1	COL1A2	ITGA1	T:SMC 1	2.497
3714	S:SMC 1	COL4A1	ITGA1	T:SMC 1	2.51929
3822	S:SMC 1	COL6A1	ITGA1	T:SMC 1	2.80571
3922	S:SMC 1	COL6A2	ITGA1	T:SMC 1	3.16012
4022	S:SMC 1	COL8A1	ITGA1	T:SMC 1	1.99316
4122	S:SMC 1	LAMC1	ITGA1	T:SMC 1	2.14589
4222	S:SMC 1	SORBS1	ITGA1	T:SMC 1	3.09384
4310	S:SMC 1	COL1A1	DDR2	T:SMC 1	1.83319
4410	S:SMC 1	COL3A1	DDR2	T:SMC 1	1.5797
5412	S:SMC 1	BTC	ERBB2	T:SMC 1	1.95407
6014	S:SMC 1	SORBS1	INSR	T:SMC 1	2.48996
6116	S:SMC 1	APP	CAV1	T:SMC 1	3.8634
6214	S:SMC 1	CYR61	CAV1	T:SMC 1	3.91084
6322	S:SMC 1	GNAI2	CAV1	T:SMC 1	2.66255
6412	S:SMC 1	TGFB1	CAV1	T:SMC 1	2.84462
6512	S:SMC 1	ANGPT1	ITGA5	T:SMC 1	1.80337
6612	S:SMC 1	COL18A1	ITGA5	T:SMC 1	2.9268
6712	S:SMC 1	COL1A1	ITGA5	T:SMC 1	1.83118
6812	S:SMC 1	CTGF	ITGA5	T:SMC 1	1.84476
7012	S:SMC 1	FN1	ITGA5	T:SMC 1	1.88008
739	S:SMC 1	CYR61	ITGB5	T:SMC 1	2.29336
7412	S:SMC 1	EDIL3	ITGB5	T:SMC 1	2.00718
7512	S:SMC 1	LTBP1	ITGB5	T:SMC 1	2.50191
7712	S:SMC 1	SORBS1	ITGB5	T:SMC 1	2.69886
7813	S:SMC 1	ADAM9	ITGB1	T:SMC 1	1.78959
7911	S:SMC 1	ANGPT1	ITGB1	T:SMC 1	2.75276
8012	S:SMC 1	COL18A1	ITGB1	T:SMC 1	3.88919
8115	S:SMC 1	COL1A1	ITGB1	T:SMC 1	2.84757
8222	S:SMC 1	COL1A2	ITGB1	T:SMC 1	2.99416
8312	S:SMC 1	COL3A1	ITGB1	T:SMC 1	2.51809
8413	S:SMC 1	COL4A1	ITGB1	T:SMC 1	2.99845
8512	S:SMC 1	COL6A1	ITGB1	T:SMC 1	3.29187
8612	S:SMC 1	COL6A2	ITGB1	T:SMC 1	3.64928
8712	S:SMC 1	CXCL12	ITGB1	T:SMC 1	1.91469
8812	S:SMC 1	FN1	ITGB1	T:SMC 1	2.85347
8912	S:SMC 1	HSPG2	ITGB1	T:SMC 1	2.64046
9012	S:SMC 1	LAMA5	ITGB1	T:SMC 1	2.66733
9122	S:SMC 1	LAMC1	ITGB1	T:SMC 1	2.66505
9222	S:SMC 1	LGALS3BP	ITGB1	T:SMC 1	2.40374
9322	S:SMC 1	NPNT	ITGB1	T:SMC 1	2.89733
9521	S:SMC 1	TGM2	ITGB1	T:SMC 1	3.5054
968	S:SMC 1	THBS2	ITGB1	T:SMC 1	2.59543
9712	S:SMC 1	TIMP2	ITGB1	T:SMC 1	2.64084
9822	S:SMC 1	VCAN	ITGB1	T:SMC 1	2.41699
10113	S:SMC 1	COL1A1	ITGAV	T:SMC 1	1.90347
10212	S:SMC 1	COL1A2	ITGAV	T:SMC 1	2.08606
1037	S:SMC 1	COL4A1	ITGAV	T:SMC 1	2.08834
10421	S:SMC 1	CYR61	ITGAV	T:SMC 1	2.2974
10512	S:SMC 1	EDIL3	ITGAV	T:SMC 1	2.05722
10612	S:SMC 1	FN1	ITGAV	T:SMC 1	1.97037
10712	S:SMC 1	LAMC1	ITGAV	T:SMC 1	1.73195
1087	S:SMC 1	MFGE8	ITGAV	T:SMC 1	3.57979
11113	S:SMC 1	A2M	LRP1	T:SMC 1	2.51007
11322	S:SMC 1	APP	LRP1	T:SMC 1	2.09079
11512	S:SMC 1	CTGF	LRP1	T:SMC 1	1.90489
1306	S:SMC 1	VCAN	TLR2	T:Granulocytes	2.0096
489	S:SMC 1	RARRES2	CCRL2	T:Granulocytes	3.0722
12101	S:SMC 1	HMGB1	THBD	T:Granulocytes	2.07419
1527	S:SMC 1	GNAS	PTGIR	T:Granulocytes	1.66132
1625	S:SMC 1	GNAI2	C5AR1	T:Granulocytes	2.30108
1725	S:SMC 1	RPS19	C5AR1	T:Granulocytes	1.91176
2022	S:SMC 1	GAS6	MERTK	T:Granulocytes	1.7508
2122	S:SMC 1	FN1	PLAUR	T:Granulocytes	4.05204
2632	S:SMC 1	TGM2	ITGA4	T:Granulocytes	1.956
3222	S:SMC 1	CXCL12	SDC4	T:Granulocytes	1.57965
3314	S:SMC 1	TFPI	SDC4	T:Granulocytes	1.66845
3414	S:SMC 1	TGM2	SDC4	T:Granulocytes	2.59837
3522	S:SMC 1	CTGF	ITGB2	T:Granulocytes	2.45554
3631	S:SMC 1	CYR61	ITGB2	T:Granulocytes	2.46489
3722	S:SMC 1	F10	ITGB2	T:Granulocytes	2.07341
3831	S:SMC 1	COL4A1	CD47	T:Granulocytes	1.58231
4032	S:SMC 1	COL1A1	CD36	T:Granulocytes	1.85203
4132	S:SMC 1	COL1A2	CD36	T:Granulocytes	2.02562
4232	S:SMC 1	COL14A1	CD44	T:Granulocytes	1.76869
4312	S:SMC 1	COL1A1	CD44	T:Granulocytes	1.55492
4412	S:SMC 1	COL1A2	CD44	T:Granulocytes	1.73751
4512	S:SMC 1	FN1	CD44	T:Granulocytes	1.55382
499	S:SMC 1	VIM	CD44	T:Granulocytes	1.70295
5316	S:SMC 1	CTGF	ITGAM	T:Granulocytes	2.21426
5422	S:SMC 1	CYR61	ITGAM	T:Granulocytes	2.21961
5513	S:SMC 1	F10	ITGAM	T:Granulocytes	1.83413
579	S:SMC 1	COL1A1	CD93	T:Granulocytes	1.83485
5810	S:SMC 1	COL1A2	CD93	T:Granulocytes	2.02944
599	S:SMC 1	COL4A1	CD93	T:Granulocytes	2.09073
6022	S:SMC 1	COL4A2	CD93	T:Granulocytes	2.36619
7422	S:SMC 1	SORBS1	INSR	T:Granulocytes	2.64123
7522	S:SMC 1	APP	TNFRSF21	T:Granulocytes	2.32993
7612	S:SMC 1	APP	NCSTN	T:Granulocytes	1.94404
7822	S:SMC 1	LRPAP1	SORL1	T:Granulocytes	1.54187
8021	S:SMC 1	LRPAP1	LDLR	T:Granulocytes	1.7102
8322	S:SMC 1	ANXA1	FPR1	T:Granulocytes	1.5729
8422	S:SMC 1	GNAI2	FPR1	T:Granulocytes	2.14032
8621	S:SMC 1	COL18A1	ITGA5	T:Granulocytes	2.59975
8722	S:SMC 1	COL1A1	ITGA5	T:Granulocytes	1.50412
8822	S:SMC 1	CTGF	ITGA5	T:Granulocytes	1.51771
9022	S:SMC 1	FN1	ITGA5	T:Granulocytes	1.55302
9412	S:SMC 1	COL18A1	ITGB1	T:Granulocytes	1.96304
10012	S:SMC 1	COL6A2	ITGB1	T:Granulocytes	1.72313
10912	S:SMC 1	TGM2	ITGB1	T:Granulocytes	1.57925
11612	S:SMC 1	COL1A2	ITGAV	T:Granulocytes	1.6802
11711	S:SMC 1	COL4A1	ITGAV	T:Granulocytes	1.68249
11811	S:SMC 1	CYR61	ITGAV	T:Granulocytes	1.89154
11911	S:SMC 1	EDIL3	ITGAV	T:Granulocytes	1.65136
12021	S:SMC 1	FN1	ITGAV	T:Granulocytes	1.56451
12221	S:SMC 1	MFGE8	ITGAV	T:Granulocytes	3.17393
12511	S:SMC 1	A2M	LRP1	T:Granulocytes	2.47154
12711	S:SMC 1	APP	LRP1	T:Granulocytes	2.05226
12911	S:SMC 1	CTGF	LRP1	T:Granulocytes	1.86636
1367	S:SMC 1	TNFSF12	TNFRSF12A	T:Endo 1	1.51871
4102	S:SMC 1	TGFB1	ACVRL1	T:Endo 1	1.9578
5102	S:SMC 1	SERPING1	SELP	T:Endo 1	3.00323
6122	S:SMC 1	VCAN	SELP	T:Endo 1	2.27684
7102	S:SMC 1	PGF	FLT1	T:Endo 1	2.2535
9102	S:SMC 1	LAMA5	BCAM	T:Endo 1	2.57714
10102	S:SMC 1	LAMA5	ITGB4	T:Endo 1	1.9441
11102	S:SMC 1	LAMC1	ITGB4	T:Endo 1	1.95483
12113	S:SMC 1	JAG1	NOTCH4	T:Endo 1	2.88336
1376	S:SMC 1	THBS2	NOTCH4	T:Endo 1	2.61908
14112	S:SMC 1	JAG1	NOTCH1	T:Endo 1	1.9306
15111	S:SMC 1	NOV	NOTCH1	T:Endo 1	3.52803
16111	S:SMC 1	INHBA	TGFBR3	T:Endo 1	1.65021
1819	S:SMC 1	INHBA	ENG	T:Endo 1	3.86473
1933	S:SMC 1	TGFB1	ENG	T:Endo 1	3.47655
2032	S:SMC 1	INHBA	ACVR1	T:Endo 1	1.8475
2332	S:SMC 1	HMGB1	THBD	T:Endo 1	2.44484
2822	S:SMC 1	FN1	ROBO4	T:Endo 1	2.21852
3022	S:SMC 1	FGF1	NRP1	T:Endo 1	1.82069
31110	S:SMC 1	PGF	NRP1	T:Endo 1	2.39227
3232	S:SMC 1	FGF1	FGFR1	T:Endo 1	1.62987
3322	S:SMC 1	EFEMP2	PLSCR4	T:Endo 1	1.84223
3422	S:SMC 1	EFEMP2	AQP1	T:Endo 1	3.01303
3731	S:SMC 1	COL4A1	CD47	T:Endo 1	1.53033
4142	S:SMC 1	COL1A1	CD93	T:Endo 1	2.29441
4242	S:SMC 1	COL1A2	CD93	T:Endo 1	2.48901
4322	S:SMC 1	COL4A1	CD93	T:Endo 1	2.55029
4422	S:SMC 1	COL4A2	CD93	T:Endo 1	2.82576
4714	S:SMC 1	ARF1	INSR	T:Endo 1	1.62408
4912	S:SMC 1	SORBS1	INSR	T:Endo 1	2.93787
509	S:SMC 1	APP	NCSTN	T:Endo 1	2.18134
5115	S:SMC 1	APP	CAV1	T:Endo 1	4.25803
5212	S:SMC 1	CYR61	CAV1	T:Endo 1	4.30547
5317	S:SMC 1	GNAI2	CAV1	T:Endo 1	3.05718
5432	S:SMC 1	TGFB1	CAV1	T:Endo 1	3.23925
5522	S:SMC 1	ANGPT1	TIE1	T:Endo 1	2.39715
5612	S:SMC 1	ANGPT2	TIE1	T:Endo 1	2.34826
5712	S:SMC 1	ANGPT1	TEK	T:Endo 1	2.37764
5812	S:SMC 1	ANGPT2	TEK	T:Endo 1	2.17175
5912	S:SMC 1	ANGPTL1	TEK	T:Endo 1	2.31592
6032	S:SMC 1	ANGPT1	ITGA5	T:Endo 1	2.64583
6132	S:SMC 1	COL18A1	ITGA5	T:Endo 1	3.76926
6222	S:SMC 1	COL1A1	ITGA5	T:Endo 1	2.67364
6332	S:SMC 1	CTGF	ITGA5	T:Endo 1	2.68722
6422	S:SMC 1	CYR61	ITGA5	T:Endo 1	2.24757
6522	S:SMC 1	FN1	ITGA5	T:Endo 1	2.72254
6822	S:SMC 1	ANGPT1	ITGB1	T:Endo 1	1.84735
6911	S:SMC 1	COL18A1	ITGB1	T:Endo 1	2.98378
7022	S:SMC 1	COL1A1	ITGB1	T:Endo 1	1.94216
7115	S:SMC 1	COL1A2	ITGB1	T:Endo 1	2.08875
7213	S:SMC 1	COL3A1	ITGB1	T:Endo 1	1.61268
7312	S:SMC 1	COL4A1	ITGB1	T:Endo 1	2.09304
7432	S:SMC 1	COL6A1	ITGB1	T:Endo 1	2.38645
7531	S:SMC 1	COL6A2	ITGB1	T:Endo 1	2.74387
7722	S:SMC 1	FN1	ITGB1	T:Endo 1	1.94806
7832	S:SMC 1	HSPG2	ITGB1	T:Endo 1	1.73504
7921	S:SMC 1	LAMA5	ITGB1	T:Endo 1	1.76191
8031	S:SMC 1	LAMC1	ITGB1	T:Endo 1	1.75964
8232	S:SMC 1	NPNT	ITGB1	T:Endo 1	1.99192
8431	S:SMC 1	TGM2	ITGB1	T:Endo 1	2.59999
8522	S:SMC 1	THBS2	ITGB1	T:Endo 1	1.69002
8631	S:SMC 1	TIMP2	ITGB1	T:Endo 1	1.73543
8731	S:SMC 1	VCAN	ITGB1	T:Endo 1	1.51157
8832	S:SMC 1	ADAM9	ITGAV	T:Endo 1	1.52223
9031	S:SMC 1	COL1A1	ITGAV	T:Endo 1	2.01921
9132	S:SMC 1	COL1A2	ITGAV	T:Endo 1	2.2018
9232	S:SMC 1	COL4A1	ITGAV	T:Endo 1	2.20409
9332	S:SMC 1	CYR61	ITGAV	T:Endo 1	2.41315
9421	S:SMC 1	EDIL3	ITGAV	T:Endo 1	2.17296
9531	S:SMC 1	FN1	ITGAV	T:Endo 1	2.08611
9612	S:SMC 1	LAMC1	ITGAV	T:Endo 1	1.84769
[truncated: 4,431 more rows]
