# Supplementary material for: Single-cell transcriptomics reveals skewed cellular communication and phenotypic shift in pulmonary artery remodeling
Source: JCI Insight. 2022 Oct 24;7(20):e153471. doi: 10.1172/jci.insight.153471 (PMC9714792; doi:10.1172/jci.insight.153471)
Supplement: Supplemental table 3 [file jciinsight-7-153471-s110.xlsx]

## Sheet: Ligands_cellphoneDB_FANTOM
Ligands shared between FANTOM5 and cellphonedb
id_cp_interaction	gene_name_a	gene_name_b	annotation_strategy	GeneA + GeneB	L-R from scTalk	R-L from scTalk
CPI-SS0AFE077D8	ACKR2	CCL4	curated	ACKR2-CCL4	ADAM28-ITGA4	ABCA1-PLTP
CPI-SS04318D03E	ACKR2	CCL3	curated	ACKR2-CCL3	APOE-SORL1	ACVRL1-TGFB1
CPI-SS0AE4CF4E7	ACKR2	CCL5	curated	ACKR2-CCL5	C3-ITGAX	ACVRL1-TGFB3
CPI-SS03165AD8C	ACKR2	CCL2	curated	ACKR2-CCL2	COL1A1-DDR2	ADRB2-IL1B
CPI-SS06B0861F1	ACKR2	CCL13	curated	ACKR2-CCL13	COL1A1-ITGA5	APLP2-HLA-A
CPI-SS045A5FC60	ACKR2	CCL14	curated	ACKR2-CCL14	FGF2-SDC4	AQP1-EFEMP2
CPI-SS073B0CE7A	ACKR2	CCL3L1	I2D	ACKR2-CCL3L1	FIGF-ITGB1	ASGR1-HP
CPI-SS07155793F	ACKR3	CXCL12	guidetopharmacology.org	ACKR3-CXCL12	B2M-HLA-F	ASGR2-F8
CPI-SS09375CA29	ADGRL1	NRG1	InnateDB-All	ADGRL1-NRG1	CYR61-CAV1	AXL-GAS6
CPI-SS0522A6CFA	ADM	MRGPRX2	guidetopharmacology.org	ADM-MRGPRX2	C1QA-CSPG4	AXL-PROS1
CPI-SS00A6D366F	ADORA2A	NAMPT	I2D,IMEx,InnateDB-All,MINT	ADORA2A-NAMPT	FIGF-ITGA1	AXL-ADAM10
CPI-SS098425155	ADRB2	VEGFB	InnateDB-All	ADRB2-VEGFB	BMP4-BMPR2	BCAM-LAMA5
CPI-SS05996C8FD	AGT	AGTR1	guidetopharmacology.org	AGT-AGTR1	EFEMP2-AQP1	BMPR2-RGMA
CPI-SS069924427	AGT	AGTR2	guidetopharmacology.org	AGT-AGTR2	FBN1-ITGB1	BMPR2-BMP4
CPI-SS0BAB460FF	ANGPT2	TEK	curated	ANGPT2-TEK	CYR61-ITGA5	BMPR2-BMP6
CPI-SS0F739D3DB	ANXA1	FPR1	guidetopharmacology.org	ANXA1-FPR1	B2M-TFRC	BMPR2-BMP2
CPI-SS06CCF5A54	ANXA1	FPR3	guidetopharmacology.org	ANXA1-FPR3	BMP2-ENG	BMPR2-BMP3
CPI-SS030BB46BB	ANXA1	FPR2	curated	ANXA1-FPR2	CALR-ITGA3	C3AR1-C3
CPI-SS0F66EA6BE	APP	FPR2	guidetopharmacology.org	APP-FPR2	B2M-LILRB2	C5AR1-RPS19
CPI-SS03A4F7DC8	AXL	GAS6	guidetopharmacology.org	AXL-GAS6	COL4A1-ITGA1	C5AR1-GNAI2
CPI-SS016B7C7D6	BMP2	SMO	I2D	BMP2-SMO	EDIL3-ITGAV	C5AR1-C5
CPI-SS0F0D7F25C	BTC	ERBB4	curated	BTC-ERBB4	CD14-ITGB1	C5AR2-C3
CPI-SS03E48EFEA	C3	C3AR1	guidetopharmacology.org	C3-C3AR1	C3-CD46	C5AR2-C5
CPI-SS0A7E3A1AF	C5	C5AR2	guidetopharmacology.org	C5-C5AR2	FBN1-ITGB6	CALCRL-ADM
CPI-SS00581282E	C5	C5AR1	guidetopharmacology.org	C5-C5AR1	FGG-ITGAV	CANX-HLA-B
CPI-SS01946BE5C	C5AR1	RPS19	guidetopharmacology.org	C5AR1-RPS19	EFNB2-EPHB4	CATSPER1-EFEMP2
CPI-SS0B27088B4	CALCR	ADM	guidetopharmacology.org	CALCR-ADM	CALR-ITGAV	CAV1-CYR61
CPI-SS0CF0E4DE9	CCL2	CCR2	curated	CCL2-CCR2	C1QA-CD93	CAV1-APP
CPI-SS0DBFB8BEA	CCL2	ACKR1	curated	CCL2-ACKR1	C4BPA-LRP1	CAV1-BST1
CPI-SS08B249DBA	CCL2	CCR10	I2D	CCL2-CCR10	COL14A1-CD44	CAV1-ICAM1
CPI-SS06C0074BD	CCL21	CCR7	curated	CCL21-CCR7	CSF1-CSF1R	CAV1-PTGS2
CPI-SS0ECD9BB5E	CCL21	ACKR4	curated	CCL21-ACKR4	CXCL16-CXCR6	CAV1-GNAI2
CPI-SS08DA48A5A	CCL3	CCR1	curated	CCL3-CCR1	C3-CD81	CAV1-TGFB1
CPI-SS08BFF4F9B	CCL3	CCR3	curated	CCL3-CCR3	C3-ITGAM	CCR1-CCL2
CPI-SS0C090A257	CCL3	CCR5	curated	CCL3-CCR5	FN1-CD79A	CCR1-CCL13
CPI-SS076D8415B	CCL3	IDE	IMEx,InnateDB-All,MINT	CCL3-IDE	FN1-ITGA5	CCR1-CCL3
CPI-SS0817CE2B3	CCL3L1	CCR1	curated	CCL3L1-CCR1	ANGPT1-ITGB1	CCR1-CCL4
CPI-SS0C6311D2D	CCL3L1	CCR3	curated	CCL3L1-CCR3	CYR61-ITGAM	CCR1-CCL3L1
CPI-SS04641FE5F	CCL3L1	DPP4	I2D	CCL3L1-DPP4	FIGF-KDR	CCR1-CCL5
CPI-SS008F83E02	CCL4	GPRC5D	IMEx,IntAct	CCL4-GPRC5D	ADAM17-NOTCH1	CCR1-CCL14
CPI-SS0D1D95883	CCL4	CCR5	curated	CCL4-CCR5	B2M-CD247	CCR1-CCL23
CPI-SS0795802F6	CCL4	SLC7A1	IMEx,IntAct	CCL4-SLC7A1	B2M-CD3G	CCR7-CCL21
CPI-SS05BA6D9C3	CCL4	CNR2	IMEx,IntAct	CCL4-CNR2	CD40LG-CD40	CCRL2-RARRES2
CPI-SS0ADC886E5	CCL4	CCR8	I2D	CCL4-CCR8	EREG-ERBB3	CD151-LAMB3
CPI-SS0268D47AD	CCL4	GPR152	IMEx,IntAct	CCL4-GPR152	FN1-CD44	CD151-MMP7
CPI-SS0F6B529A1	CCL5	CCR3	curated	CCL5-CCR3	BST1-CAV1	CD247-B2M
CPI-SS0F3BF2B34	CCL5	ACKR4	I2D	CCL5-ACKR4	CCL4-CCR1	CD36-COL1A1
CPI-SS0A021DB6E	CCL5	CCR1	curated	CCL5-CCR1	COL1A1-ITGB1	CD36-COL1A2
CPI-SS0EA05941A	CCL5	CCR4	curated	CCL5-CCR4	COL1A2-FLT4	CD36-THBS1
CPI-SS05B7D3407	CCL5	ACKR1	curated	CCL5-ACKR1	CTGF-ITGA5	CD3D-B2M
CPI-SS0B01D306C	CCL5	CCR5	curated	CCL5-CCR5	FGG-ITGB1	CD3D-HLA-A
CPI-SS059CC19A3	CCR1	CCL14	curated	CCR1-CCL14	COL3A1-DDR2	CD3D-HLA-B
CPI-SS0B887F7AC	CCR1	CCL13	guidetopharmacology.org	CCR1-CCL13	F10-ITGB2	CD3D-HLA-C
CPI-SS09199F78C	CCR1	CCL23	curated	CCR1-CCL23	FN1-FLT4	CD3G-B2M
CPI-SS0C98C08DA	CCR2	CCL13	curated	CCR2-CCL13	COL1A1-ITGAV	CD3G-HLA-A
CPI-SS0EDD062F7	CCR3	CCL13	curated	CCR3-CCL13	CCL21-CCR7	CD3G-HLA-B
CPI-SS0FA7A69D9	CCR3	CCL14	curated	CCR3-CCL14	COL1A2-CD36	CD3G-HLA-C
CPI-SS083296041	CD40	CD40LG	curated	CD40-CD40LG	FGF2-FGFR1	CD4-SLPI
CPI-SS0F00D756A	CD40	TNFSF13B	I2D,InnateDB	CD40-TNFSF13B	FGF7-NRP1	CD4-IL16
CPI-SS0632A027A	CD44	HBEGF	I2D,InnateDB-All	CD44-HBEGF	APOE-LRP2	CD4-CXCL12
CPI-SS01A07768A	CD46	JAG1	curated	CD46-JAG1	CTGF-LRP6	CD40-C4BPA
CPI-SS06AA638A8	CD72	SEMA4D	curated	CD72-SEMA4D	FN1-ITGB6	CD40-CD40LG
CPI-SS09808DEAE	CD74	APP	curated	CD74-APP	AZGP1-ITGAV	CD44-COL1A1
CPI-SS0CC5DCE80	CDH1	KLRG1	curated	CDH1-KLRG1	EDN1-EDNRB	CD44-COL1A2
CPI-SS07D56EB05	CMKLR1	RARRES2	guidetopharmacology.org	CMKLR1-RARRES2	CCL3L1-CCR1	CD44-COL14A1
CPI-SS03105D292	CSF1	SLC7A1	I2D	CSF1-SLC7A1	COL1A1-FLT4	CD44-FN1
CPI-SS068C129D6	CSF1	SIRPA	I2D	CSF1-SIRPA	CYR61-ITGAV	CD44-HAS2
CPI-SS086615F9B	CSF1	CELSR3	I2D	CSF1-CELSR3	F13A1-ITGA4	CD44-VCAN
CPI-SS0B01CF3AB	CSF1R	CSF1	curated	CSF1R-CSF1	ANXA1-FPR1	CD44-PKM
CPI-SS05BE83BC6	CSF1R	CSF3	guidetopharmacology.org	CSF1R-CSF3	EREG-EGFR	CD44-SPP1
CPI-SS08376F0E6	CSF3	CSF3R	curated	CSF3-CSF3R	FIGF-NRP2	CD44-HBEGF
CPI-SS032E9A219	CX3CR1	CX3CL1	curated	CX3CR1-CX3CL1	FBN1-ITGAV	CD44-VIM
CPI-SS0EFE0B07A	CXCL12	CXCR3	guidetopharmacology.org	CXCL12-CXCR3	B2M-KLRC1	CD44-FGF2
CPI-SS0A28DCA72	CXCL12	CXCR4	curated	CXCL12-CXCR4	B2M-KLRD1	CD44-HGF
CPI-SS00F282936	CXCR6	CXCL16	guidetopharmacology.org	CXCR6-CXCL16	CCL5-CCR1	CD44-MMP7
CPI-SS0DBA4D668	DPP4	CXCL12	curated	DPP4-CXCL12	B2M-CD3D	CD46-C3
CPI-SS03E450F99	EFNA1	EPHA7	curated	EFNA1-EPHA7	ADAM9-ITGB1	CD47-THBS2
CPI-SS0762B455F	EFNA1	EPHA5	curated	EFNA1-EPHA5	COL4A1-ITGAV	CD47-THBS1
CPI-SS037E6BEDF	EFNA1	EPHA8	curated	EFNA1-EPHA8	CXCL12-CD4	CD47-COL4A1
CPI-SS09CA492BA	EFNA1	EPHA3	curated	EFNA1-EPHA3	CXCL12-SDC4	CD48-IL18
CPI-SS046F6F0C1	EFNA1	EPHA2	curated	EFNA1-EPHA2	EFEMP2-CATSPER1	CD63-TIMP1
CPI-SS0FF49C823	EFNA1	EPHA1	curated	EFNA1-EPHA1	EFNB2-EPHA4	CD79A-FN1
CPI-SS0EBFE1854	EFNA1	EPHA4	curated	EFNA1-EPHA4	FBLN1-ITGB1	CD81-C3
CPI-SS082ABF1EA	EFNB2	EPHB3	curated	EFNB2-EPHB3	ANGPT2-TIE1	CD81-GPC3
CPI-SS0BFD8E056	EFNB2	EPHB1	curated	EFNB2-EPHB1	CFH-SELL	CD82-HBEGF
CPI-SS08D0F9109	EFNB2	EPHB4	curated	EFNB2-EPHB4	COL4A1-CD47	CD9-HBEGF
CPI-SS087E0E3FB	EFNB2	EPHA4	curated	EFNB2-EPHA4	F13A1-ITGB1	CD93-COL1A1
CPI-SS00A953C3A	EGF	NRG1	I2D	EGF-NRG1	CXCL12-CXCR4	CD93-COL1A2
CPI-SS0055264F3	EGFR	TGFB1	IMEx,InnateDB-All,MINT	EGFR-TGFB1	BTC-ERBB2	CD93-COL4A1
CPI-SS0C10824C7	EGFR	HBEGF	curated	EGFR-HBEGF	CD34-SELP	CD93-COL4A2
CPI-SS0481D83A4	EGFR	AREG	curated	EGFR-AREG	COL5A2-ITGB1	CD93-C1QA
CPI-SS0A19E9C34	EGFR	BTC	curated	EGFR-BTC	F10-ITGAM	CD93-SFTPA2
CPI-SS0B02DE712	EGFR	NRG1	I2D,IMEx,InnateDB-All,IntAct	EGFR-NRG1	FGF18-FGFR1	CFTR-HSP90AA1
CPI-SS00046DCF3	EPHA4	EFNB1	curated	EPHA4-EFNB1	C5-C5AR2	CSF1R-CSF1
CPI-SS0470AF83E	EPHB1	EFNB1	curated	EPHB1-EFNB1	APOE-LDLR	CSF1R-CSF3
CPI-SS0111AAD26	EPHB2	EFNB1	curated	EPHB2-EFNB1	ANGPT2-TEK	CSF3R-CSF3
CPI-SS0B9E8C0DE	EPHB2	EFNB2	curated	EPHB2-EFNB2	COL1A2-ITGB1	CSPG4-C1QA
CPI-SS0FF55B42C	EPHB3	EFNB1	curated	EPHB3-EFNB1	ADM-CALCRL	CX3CR1-CX3CL1
CPI-SS0F21D6CA0	EPHB4	EFNB1	curated	EPHB4-EFNB1	ADAM15-ITGA5	CXCR4-CXCL12
CPI-SS0DC4D593E	EPHB6	EFNB1	curated	EPHB6-EFNB1	BTC-ERBB3	CXCR6-CXCL16
CPI-SS090FC28E1	EPHB6	EFNB2	curated	EPHB6-EFNB2	EFNB1-ERBB2	DDR2-COL1A1
CPI-SS04124F4E1	EPO	EFNB2	IMEx,IntAct	EPO-EFNB2	CYR61-ITGB2	DDR2-COL3A1
CPI-SS0BF9FA3F2	ERBB3	NRG1	curated	ERBB3-NRG1	COL4A1-ITGB1	EDNRB-EDN1
CPI-SS06BC4D123	ERBB3	BTC	curated	ERBB3-BTC	EREG-ERBB2	EGFR-ANXA1
CPI-SS03098AC28	ERBB4	HBEGF	curated	ERBB4-HBEGF	APP-CAV1	EGFR-DCN
CPI-SS004C23DCE	EREG	EGFR	curated	EREG-EGFR	CDH1-ITGAE	EGFR-EFEMP1
CPI-SS0FC42EC80	EREG	ERBB4	curated	EREG-ERBB4	CPAMD8-SCTR	EGFR-VEGFA
CPI-SS072E1E27A	FFAR2	TNF	IMEx,IntAct	FFAR2-TNF	COL6A1-ITGB1	EGFR-AREG
CPI-SS0F6A7A4DF	FGF18	FGFR2	I2D	FGF18-FGFR2	APOE-LRP1	EGFR-EREG
CPI-SS0E134097C	FGF18	FGFR3	I2D	FGF18-FGFR3	CALR-HLA-F	EGFR-GNAI2
CPI-SS0D4CA5D92	FGF18	FGFR4	I2D	FGF18-FGFR4	COL1A1-CD44	EGFR-HBEGF
CPI-SS0F2C6A4D4	FGF18	FGFR1	I2D	FGF18-FGFR1	DCN-MET	EGFR-HSP90AA1
CPI-SS008FB916C	FGF2	FGFR4	curated	FGF2-FGFR4	ANGPT1-TEK	EGFR-ICAM1
CPI-SS01F67987A	FGF2	FGFR1	curated	FGF2-FGFR1	C3-LRP1	EGFR-BTC
CPI-SS05A94DE17	FGF2	FGFR2	curated	FGF2-FGFR2	CD40LG-ITGAM	EGFR-VCAN
CPI-SS0D636A374	FGF2	FGFR3	curated	FGF2-FGFR3	CDH1-PTPRF	EGFR-CDH1
CPI-SS0CB6968B9	FGF2	FGFRL1	I2D	FGF2-FGFRL1	COL18A1-ITGA5	ENG-INHBA
CPI-SS03DA2A820	FGF2	CD44	I2D,InnateDB-All	FGF2-CD44	CTHRC1-FZD5	ENG-TGFB1
CPI-SS0E928B8C8	FGF7	FGFR2	I2D,IMEx,InnateDB-All,IntAct	FGF7-FGFR2	C4BPA-CD40	ENG-TGFB3
CPI-SS0D95D41D6	FGF7	FGFR4	I2D	FGF7-FGFR4	CALR-SCARF1	ENG-BMP2
CPI-SS00E68BB92	FGF7	FGFR3	I2D	FGF7-FGFR3	COL4A1-CD93	EPHA2-EFNA1
CPI-SS07833475A	FGFR1	FGF7	I2D	FGFR1-FGF7	F8-LDLR	EPHA4-EFNA1
CPI-SS04861AD1A	FGFR4	SCGB3A1	IMEx,InnateDB-All,MINT	FGFR4-SCGB3A1	CSF3-CSF3R	EPHA4-EFNB1
CPI-SS0947A8549	FLT1	VEGFB	curated	FLT1-VEGFB	ANXA1-FPR2	EPHA4-EFNB2
CPI-SS0E61DB5DF	FLT1	PGF	curated	FLT1-PGF	FGF7-FGFR1	EPHB4-EFNB1
CPI-SS076FEB261	FLT3	FLT3LG	curated	FLT3-FLT3LG	CXCL12-ITGB1	EPHB4-EFNB2
CPI-SS03A3EE72E	FLT4	PDGFC	guidetopharmacology.org	FLT4-PDGFC	FGG-ITGB2	ERBB2-EREG
CPI-SS0D2539AEB	FPR3	HEBP1	guidetopharmacology.org	FPR3-HEBP1	CDH1-PTPRM	ERBB2-HBEGF
CPI-SS04CD88411	GPR1	RARRES2	guidetopharmacology.org	GPR1-RARRES2	FN1-ITGB1	ERBB2-BTC
CPI-SS0AB647854	GPR37	PSAP	guidetopharmacology.org	GPR37-PSAP	EFNA1-EPHA4	ERBB2-HLA-A
CPI-SS082900482	GPR37L1	PSAP	guidetopharmacology.org	GPR37L1-PSAP	CTGF-ITGAM	ERBB2-SEMA4D
CPI-SS0DA291AD9	GPR75	CCL5	guidetopharmacology.org	GPR75-CCL5	BMP6-BMPR2	ERBB2-NRG1
CPI-SS070B0E458	GRIN2A	IL16	I2D	GRIN2A-IL16	CCL13-CCR1	ERBB2-EFNB1
CPI-SS0D529E576	GRIN2B	IL16	I2D	GRIN2B-IL16	CALR-LRP1	ERBB3-AREG
CPI-SS0A915097A	GRIN2D	IL16	I2D	GRIN2D-IL16	COL18A1-KDR	ERBB3-EREG
CPI-SS03722104E	HGF	CD44	IMEx,InnateDB-All,IntAct	HGF-CD44	EFNA1-EPHA2	ERBB3-BTC
CPI-SS0CBAA9BCC	HLA-A	KIR3DL1	curated	HLA-A-KIR3DL1	BMP2-BMPR2	ERBB3-NRG1
CPI-SS0987A89AE	HLA-B	KIR3DL2	curated	HLA-B-KIR3DL2	CCL23-CCR1	ERBB3-CDH1
CPI-SS0E91E504D	HLA-C	TSHB	InnateDB-All	HLA-C-TSHB	ADM-RAMP2	ESAM-SELPLG
CPI-SS0ABD11350	HLA-C	KIR2DL1	curated	HLA-C-KIR2DL1	ANGPTL2-TIE1	F11R-MLLT4
CPI-SS034D36D2F	HLA-C	FAM3C	InnateDB-All	HLA-C-FAM3C	COL4A2-CD93	F11R-CGN
CPI-SS0917CBD53	HLA-C	KIR2DL3	curated	HLA-C-KIR2DL3	COL6A2-ITGB1	F2R-GNAI2
CPI-SS05D23BCE8	HLA-DPB1	TNFSF13B	InnateDB-All	HLA-DPB1-TNFSF13B	COL5A1-ITGB1	F3-F10
CPI-SS076BC3BA6	HLA-DPB1	NRG1	InnateDB-All	HLA-DPB1-NRG1	EDIL3-ITGB5	F3-IL6
CPI-SS03EF699C7	HLA-E	KLRC1	curated	HLA-E-KLRC1	CCL3-CCR1	F3-TFPI
CPI-SS0C4FA643F	HLA-E	KLRC2	curated	HLA-E-KLRC2	CCL5-SDC1	FGFR1-FGF7
CPI-SS03339363E	HLA-E	KLRK1	curated	HLA-E-KLRK1	COL18A1-ITGB1	FGFR1-FGF18
CPI-SS0D4C221B8	ICAM1	AREG	InnateDB-All	ICAM1-AREG	ANXA1-EGFR	FGFR1-FGF2
CPI-SS09C4FCB90	ICAM1	SPN	curated	ICAM1-SPN	APP-FPR2	FGFR2-FGF7
CPI-SS0E9A581F8	ICAM1	ITGAL	curated	ICAM1-ITGAL	APP-SLC45A3	FGFR2-FGF18
CPI-SS0A2949959	ICAM3	CD209	curated	ICAM3-CD209	F8-LRP1	FLT1-FIGF
CPI-SS00F979E99	ICAM3	CLEC4M	curated	ICAM3-CLEC4M	FGF2-SDC2	FLT1-VEGFA
CPI-SS0D57FCA8C	IDE	CCL23	InnateDB-All	IDE-CCL23	EFNB1-EPHB4	FLT1-VEGFB
CPI-SS0E41702C1	IGF1	IGF1R	curated	IGF1-IGF1R	C3-IFITM1	FLT1-PIGF
CPI-SS016B111FE	IGF2	GPR152	IMEx,IntAct	IGF2-GPR152	ADAM17-ITGB1	FLT1-PDGFC
CPI-SS0579FA162	IGF2	IGF1R	curated	IGF2-IGF1R	APP-NCSTN	FLT1-PGF
CPI-SS042A6F835	IGF2	IGF2R	curated	IGF2-IGF2R	AREG-ERBB3	FLT3-FLT3LG
CPI-SS0A3569604	IGF2	IDE	I2D,InnateDB-All	IGF2-IDE	C3-C5AR2	FLT4-COL1A1
CPI-SS0893BD6B6	IL16	GRIN2C	I2D	IL16-GRIN2C	CCL5-SDC4	FLT4-COL1A2
CPI-SS0C6448B94	IL1B	ADRB2	I2D	IL1B-ADRB2	CGN-F11R	FLT4-FIGF
CPI-SS0DC2A6D35	IL6	HRH1	IMEx,InnateDB-All,IntAct	IL6-HRH1	COL6A1-ITGA1	FLT4-PDGFC
CPI-SS0B99F22A2	JAG1	NOTCH3	curated	JAG1-NOTCH3	ANGPT1-ITGA5	FLT4-FN1
CPI-SS060B82BBC	JAG1	NOTCH2	curated	JAG1-NOTCH2	CTHRC1-FZD6	FPR1-ANXA1
CPI-SS0837E9F59	JAG1	NOTCH4	curated	JAG1-NOTCH4	FN1-ITGA3	FPR1-GNAI2
CPI-SS0A874F65F	LGR4	RSPO3	guidetopharmacology.org	LGR4-RSPO3	COL18A1-GPC1	FPR2-ANXA1
CPI-SS0DCA749B0	LGR5	RSPO3	guidetopharmacology.org	LGR5-RSPO3	C5-C5AR1	FPR2-APP
CPI-SS06CBC985C	LTBR	LTB	curated	LTBR-LTB	FGF2-NRP1	FPR3-ANXA1
CPI-SS027E12A36	MDK	PTPRZ1	curated	MDK-PTPRZ1	A2M-LRP1	FPR3-HEBP1
CPI-SS012AFC842	MDK	ALK	curated	MDK-ALK	CSF3-CSF1R	FZD5-CTHRC1
CPI-SS006C6537E	MDK	LRP1	I2D,InnateDB-All	MDK-LRP1	DCN-EGFR	FZD6-CTHRC1
CPI-SS083CBFACD	MDK	SORL1	InnateDB-All	MDK-SORL1	F8-ASGR2	FZD6-SFRP1
CPI-SS0415CC75D	MERTK	GAS6	guidetopharmacology.org	MERTK-GAS6	EFEMP1-EGFR	GPC1-APP
CPI-SS07F60834D	MET	HGF	curated	MET-HGF	CDH1-ERBB3	GPC1-SLIT2
CPI-SS0BCCDFA7A	NAMPT	IL13RA2	InnateDB-All	NAMPT-IL13RA2	CX3CL1-CX3CR1	GPC1-VEGFA
CPI-SS09A3FA737	NAMPT	P2RY6	IMEx,IntAct	NAMPT-P2RY6	EFNB1-EPHA4	GPC1-COL18A1
CPI-SS0ADA587B4	NGFR	NTF3	curated	NGFR-NTF3	BTC-EGFR	GPC1-NRG1
CPI-SS0E5AF12B6	NOTCH1	NOV	I2D,InnateDB-All	NOTCH1-NOV	CD14-ITGA4	GPC4-COL18A1
CPI-SS0B87FE6E0	NOTCH1	JAG1	curated	NOTCH1-JAG1	CTGF-LRP1	GPIHBP1-LPL
CPI-SS02572E1EF	NRG1	LGR4	InnateDB-All	NRG1-LGR4	CDH1-KLRG1	HLA-F-CALR
CPI-SS0978D28AB	NRG1	MS4A4A	IMEx,IntAct	NRG1-MS4A4A	COL1A2-CD44	HLA-F-B2M
CPI-SS0708FE6FF	NRG1	LSR	InnateDB-All	NRG1-LSR	COL1A2-ITGAV	HMMR-HAS2
CPI-SS0E075E5AF	NRG1	NETO2	InnateDB-All	NRG1-NETO2	COL3A1-ITGB1	IFITM1-C3
CPI-SS0BD5C2A23	NRG1	ERBB4	curated	NRG1-ERBB4	FGF2-CD44	IFNGR1-IFNG
CPI-SS0855C0353	NRP1	PGF	curated	NRP1-PGF	ANXA1-FPR3	IFNGR2-IFNG
CPI-SS033E6DE7E	NRP1	VEGFB	curated	NRP1-VEGFB	APOD-LEPR	IGF1R-IGF1
CPI-SS0DE0A486F	NRP1	VEGFA	curated	NRP1-VEGFA	COL5A2-ITGA1	IGF1R-IGF2
CPI-SS0241A1F57	NRP2	SEMA3C	curated	NRP2-SEMA3C	C3-ITGB2	IGF1R-GNAI2
CPI-SS0E00478B4	NRP2	VEGFA	curated	NRP2-VEGFA	COL8A1-ITGA1	IGF1R-GPC3
CPI-SS0D22A09AD	NRP2	PGF	curated	NRP2-PGF	CYR61-ITGB5	IGF1R-CDH1
CPI-SS0F15C1AB3	NRP2	SEMA3F	curated	NRP2-SEMA3F	DKK2-LRP6	IGF2R-IGF2
CPI-SS05162C56B	NTF3	NTRK3	curated	NTF3-NTRK3	APP-GPC1	IGF2R-PLAU
CPI-SS093E05DD4	NTF3	NTRK2	curated	NTF3-NTRK2	F10-F3	IGF2R-GZMB
CPI-SS0391D4602	NTRK1	NAMPT	InnateDB-All	NTRK1-NAMPT	CDH1-EGFR	IL10RA-IL10
CPI-SS004A073E1	NTRK1	NTF3	curated	NTRK1-NTF3	FN1-ITGAV	IL10RB-IL10
CPI-SS0B70EB09E	PDGFA	PDGFRA	curated	PDGFA-PDGFRA	ADAM10-AXL	IL18R1-IL18
CPI-SS03CC15FF3	PDGFRA	PDGFC	curated	PDGFRA-PDGFC	FGF7-FGFR2	IL18RAP-IL18
CPI-SS0CCCF7C69	PLXNB1	SEMA4D	curated	PLXNB1-SEMA4D	ANGPT1-TIE1	IL1R1-IL1B
CPI-SS08FAC0A55	PLXNB2	SEMA4D	curated	PLXNB2-SEMA4D	CNTN4-PTPRG	IL1R1-IL1RN
CPI-SS08920B6FF	PODXL	SELL	curated	PODXL-SELL	COL1A1-ITGA1	IL1R2-IL1B
CPI-SS09C4988F8	PROS1	TYRO3	guidetopharmacology.org	PROS1-TYRO3	CCL14-CCR1	IL1R2-IL1RN
CPI-SS0C85BC9AF	PROS1	AXL	guidetopharmacology.org	PROS1-AXL	CTGF-NTRK1	IL1RAP-IL1B
CPI-SS0EB5364D4	RSPO3	LGR6	guidetopharmacology.org	RSPO3-LGR6	C3-C3AR1	IL2RG-ICAM1
CPI-SS0F21DBF93	SCGB3A1	NOTCH3	InnateDB-All	SCGB3A1-NOTCH3	CGN-TGFBR2	IL6R-IL6
CPI-SS0DF5E47DB	SCGB3A1	MARCO	I2D,InnateDB-All	SCGB3A1-MARCO	COL18A1-GPC4	IL6ST-IL6
CPI-SS086A1C18B	SELE	SELPLG	curated	SELE-SELPLG	B2M-LILRB1	IL6ST-OSM
CPI-SS087321EB5	SELL	SELPLG	curated	SELL-SELPLG	ADAM15-ITGB1	IL6ST-LIF
CPI-SS0EB5AEC83	SELL	CD34	curated	SELL-CD34	COL1A1-CD36	INSR-IGF1
CPI-SS02B7540B0	SELP	SELPLG	curated	SELP-SELPLG	ADAM15-ITGAV	INSR-IGF2
CPI-SS015E1E2C6	SELP	CD34	curated	SELP-CD34	EFEMP2-PLSCR4	INSR-NAMPT
CPI-SS044C72D0D	SEMA4A	PLXND1	curated	SEMA4A-PLXND1	FGF18-FGFR2	INSR-SORBS1
CPI-SS02AB0C3E0	SPP1	CD44	I2D,IMEx,InnateDB-All,IntAct	SPP1-CD44	ANGPTL1-TEK	ITGA1-COL1A1
CPI-SS04297753E	SPP1	CCR8	IMEx,MINT	SPP1-CCR8	CFH-ITGAM	ITGA1-COL1A2
CPI-SS0C1BD22BC	SPP1	PTGER4	IMEx,MINT	SPP1-PTGER4	CGN-OCLN	ITGA1-COL4A1
CPI-SS0B337B316	TEK	ANGPT1	curated	TEK-ANGPT1	CDH1-IGF1R	ITGA1-COL5A1
CPI-SS03133B4F2	TFRC	TNFSF13B	IMEx,IntAct	TFRC-TNFSF13B	COL6A3-ITGB1	ITGA1-COL5A2
CPI-SS085EE60B1	TGFB1	TGFBR3	curated	TGFB1-TGFBR3	COL1A1-CD93	ITGA1-COL6A1
CPI-SS0D46E2B45	TGFB3	TGFBR3	curated	TGFB3-TGFBR3	COL6A3-ITGA1	ITGA1-COL6A2
CPI-SS0735F5C3A	TIMP1	FGFR2	InnateDB-All	TIMP1-FGFR2	FIGF-ITGA4	ITGA1-COL6A3
CPI-SS08B7D54A3	TNF	FAS	InnateDB-All	TNF-FAS	BMP3-BMPR2	ITGA1-FIGF
CPI-SS0E7D5974D	TNF	TNFRSF1B	curated	TNF-TNFRSF1B	CCL2-CCR1	ITGA1-LAMA2
CPI-SS034B442CE	TNF	CELSR2	InnateDB-All	TNF-CELSR2	COL1A2-CD93	ITGA1-LAMC1
CPI-SS0FBC9234C	TNF	PTPRS	InnateDB-All	TNF-PTPRS	COL6A2-ITGA1	ITGA1-COL8A1
CPI-SS03FA58286	TNF	VSIR	IMEx,IntAct	TNF-VSIR	CUBN-LRP2	ITGA1-SORBS1
CPI-SS0F8EFEECF	TNF	DAG1	InnateDB-All	TNF-DAG1	FGF2-SDC1	ITGA1-LAMB1
CPI-SS02EBC1BB0	TNF	NOTCH1	I2D	TNF-NOTCH1	FGG-ITGA5	ITGA3-LAMA2
CPI-SS0B81F1BF5	TNF	SEMA4C	InnateDB-All	TNF-SEMA4C	FIGF-ITGA5	ITGA3-LAMC1
CPI-SS09C917D22	TNF	FLT4	InnateDB-All	TNF-FLT4	FLT3LG-FLT3	ITGA3-NID1
CPI-SS03B8E2D7A	TNF	ICOS	InnateDB-All	TNF-ICOS	FN1-ITGA4	ITGA3-TIMP2
CPI-SS048A2311A	TNF	RIPK1	I2D,IMEx,InnateDB,InnateDB-All,IntAct,MINT	TNF-RIPK1	FN1-ITGA6	ITGA3-CALR
CPI-SS04B4619D0	TNF	TNFRSF1A	curated	TNF-TNFRSF1A	FN1-ITGA8	ITGA3-PLAU
CPI-SS0179FBFD3	TNFRSF10A	TNFSF10	curated	TNFRSF10A-TNFSF10	ANGPTL4-TIE1	ITGA3-THBS1
CPI-SS0898D7F7F	TNFRSF10B	TNFSF10	curated	TNFRSF10B-TNFSF10	COL1A2-ITGA1	ITGA3-FN1
CPI-SS01ECFDA18	TNFRSF10C	TNFSF10	curated	TNFRSF10C-TNFSF10	CTGF-ITGB2	ITGA3-LAMA5
CPI-SS0AD0ED887	TNFRSF11B	TNFSF10	curated	TNFRSF11B-TNFSF10	FBN1-ITGA5	ITGA3-LAMB1
CPI-SS03C51D352	TNFRSF13B	TNFSF13B	curated	TNFRSF13B-TNFSF13B	COL6A1-ITGA6	ITGA3-LAMB3
CPI-SS09648FAA9	TNFRSF13C	TNFSF13B	guidetopharmacology.org	TNFRSF13C-TNFSF13B	COL5A1-ITGA1	ITGA4-FIGF
CPI-SS0E2863F09	TNFRSF17	TNFSF13B	curated	TNFRSF17-TNFSF13B	FIGF-FLT1	ITGA4-FN1
CPI-SS095E52E66	TNFSF10	TNFRSF10D	curated	TNFSF10-TNFRSF10D	CD40LG-ITGB2	ITGA4-THBS1
CPI-SS0DEDA3567	TNFSF10	RIPK1	InnateDB-All	TNFSF10-RIPK1	CDH1-ITGB7	ITGA4-THBS2
CPI-SS079DDF890	TNFSF12	TNFRSF25	I2D	TNFSF12-TNFRSF25	ADAM9-ITGA6	ITGA4-VCAN
CPI-SS02EF3E1BA	TNFSF12	TNFRSF12A	curated	TNFSF12-TNFRSF12A	AGT-LRP2	ITGA4-TGM2
CPI-SS085195142	TYRO3	GAS6	guidetopharmacology.org	TYRO3-GAS6	CD34-SELL	ITGA4-ADAM28
CPI-SS02371A6D6	VEGFA	EPHB2	I2D	VEGFA-EPHB2	APP-LRP1	ITGA4-CD14
CPI-SS0C694CB44	VEGFA	GRIN2B	I2D	VEGFA-GRIN2B	AREG-EGFR	ITGA4-F13A1
CPI-SS0C03F7CDC	VEGFA	KDR	curated	VEGFA-KDR	CP-SLC40A1	ITGA4-SPP1
CPI-SS0B9B3870A	VEGFA	FLT1	curated	VEGFA-FLT1	FIGF-FLT4	ITGA4-MDK
					FN1-ITGB7	ITGA4-VCAM1
					FN1-NT5E	ITGA5-COL1A1
					FN1-PLAUR	ITGA5-CYR61
					FN1-ROBO4	ITGA5-FBN1
					FN1-SDC2	ITGA5-CTGF
					GAS6-AXL	ITGA5-FIGF
					GNAI2-C5AR1	ITGA5-VTN
					GNAI2-CAV1	ITGA5-PLAU
					GNAI2-EGFR	ITGA5-SPP1
					GNAI2-F2R	ITGA5-COL18A1
					GNAI2-FPR1	ITGA5-FN1
					GNAI2-IGF1R	ITGA5-ANGPT1
					GNAS-PTGDR	ITGA5-ADAM15
					GNAS-PTGIR	ITGA5-FGG
					GNAS-VIPR1	ITGA6-ADAM9
					GPC3-CD81	ITGA6-COL6A1
					GPC3-IGF1R	ITGA6-FN1
					GZMB-IGF2R	ITGA6-LAMA2
					GZMB-PGRMC1	ITGA6-LAMA4
					HAS2-CD44	ITGA6-LAMC1
					HAS2-HMMR	ITGA6-THBS1
					HBEGF-CD44	ITGA6-THBS2
					HBEGF-CD82	ITGA6-LAMA5
					HBEGF-CD9	ITGA6-LAMB1
					HBEGF-EGFR	ITGA6-MDK
					HBEGF-ERBB2	ITGA6-LAMB3
					HEBP1-FPR3	ITGA7-LAMA2
					HGF-CD44	ITGA7-LAMC1
					HGF-MET	ITGA7-LAMB1
					HGF-SDC1	ITGA8-FN1
					HGF-SDC2	ITGA8-VTN
					HLA-A-APLP2	ITGA8-NPNT
					HLA-A-CD3D	ITGAE-CDH1
					HLA-A-CD3G	ITGAL-ICAM1
					HLA-A-ERBB2	ITGAL-LYZ
					HLA-A-LILRB1	ITGAL-ICAM2
					HLA-A-LILRB2	ITGAL-ICAM3
					HLA-B-CANX	ITGAM-C3
					HLA-B-CD3D	ITGAM-CFH
					HLA-B-CD3G	ITGAM-CTGF
					HLA-B-KLRD1	ITGAM-CYR61
					HLA-B-LILRB1	ITGAM-F10
					HLA-B-LILRB2	ITGAM-HP
					HLA-C-CD3D	ITGAM-ICAM1
					HLA-C-CD3G	ITGAM-PLAT
					HLA-C-LILRB1	ITGAM-SPON2
					HLA-C-LILRB2	ITGAM-PLAU
					HLA-E-KLRC1	ITGAM-SELPLG
					HLA-E-KLRD1	ITGAM-ICAM2
					HMGB1-SDC1	ITGAM-CD40LG
					HMGB1-THBD	ITGAV-COL1A1
					HP-ASGR1	ITGAV-COL1A2
					HP-ITGAM	ITGAV-CYR61
					HP-ITGB2	ITGAV-FBN1
					HSP90AA1-CFTR	ITGAV-LAMC1
					HSP90AA1-EGFR	ITGAV-MFGE8
					HSPG2-ITGB1	ITGAV-VTN
					HSPG2-SDC1	ITGAV-NID1
					ICAM1-CAV1	ITGAV-VEGFA
					ICAM1-EGFR	ITGAV-PLAU
					ICAM1-IL2RG	ITGAV-SPP1
					ICAM1-ITGAL	ITGAV-TGFB1
					ICAM1-ITGAM	ITGAV-COL4A1
					ICAM1-ITGAX	ITGAV-EDIL3
					ICAM1-ITGB2	ITGAV-FN1
					ICAM2-ITGAL	ITGAV-SERPINE1
					ICAM2-ITGAM	ITGAV-CALR
					ICAM2-ITGB2	ITGAV-LAMB1
					ICAM3-ITGAL	ITGAV-ADAM15
					ICAM3-ITGB2	ITGAV-AZGP1
					IFNG-IFNGR1	ITGAV-FGG
					IFNG-IFNGR2	ITGAX-C3
					IGF1-IGF1R	ITGAX-ICAM1
					IGF1-INSR	ITGB1-COL1A1
					IGF2-IGF1R	ITGB1-COL1A2
					IGF2-IGF2R	ITGB1-COL3A1
					IGF2-INSR	ITGB1-COL6A1
					IGFBP4-LRP6	ITGB1-COL6A2
					IL10-IL10RA	ITGB1-COL6A3
					IL10-IL10RB	ITGB1-FBLN1
					IL16-CD4	ITGB1-FBN1
					IL16-KCNJ15	ITGB1-LAMA2
					IL18-CD48	ITGB1-LAMC1
					IL18-IL18R1	ITGB1-LGALS3BP
					IL18-IL18RAP	ITGB1-THBS2
					IL1B-ADRB2	ITGB1-ADAM15
					IL1B-IL1R1	ITGB1-ADAM17
					IL1B-IL1R2	ITGB1-ADAM9
					IL1B-IL1RAP	ITGB1-COL4A1
					IL1RN-IL1R1	ITGB1-COL5A1
					IL1RN-IL1R2	ITGB1-COL5A2
					IL6-F3	ITGB1-CXCL12
					IL6-IL6R	ITGB1-FIGF
					IL6-IL6ST	ITGB1-FN1
					INHBA-ENG	ITGB1-HSPG2
					INHBA-TGFBR3	ITGB1-LAMA4
					JAG1-NOTCH1	ITGB1-NID1
					JAG1-NOTCH2	ITGB1-TGM2
					JAG1-NOTCH3	ITGB1-THBS1
					JAG1-NOTCH4	ITGB1-TIMP2
					LAMA2-ITGA1	ITGB1-VCAN
					LAMA2-ITGA3	ITGB1-VEGFA
					LAMA2-ITGA6	ITGB1-VTN
					LAMA2-ITGA7	ITGB1-CD14
					LAMA2-ITGB1	ITGB1-F13A1
					LAMA2-ITGB4	ITGB1-PLAU
					LAMA2-RPSA	ITGB1-SPP1
					LAMA4-ITGA6	ITGB1-COL18A1
					LAMA4-ITGB1	ITGB1-ANGPT1
					LAMA5-BCAM	ITGB1-NPNT
					LAMA5-ITGA3	ITGB1-VCAM1
					LAMA5-ITGA6	ITGB1-LAMA5
					LAMA5-ITGB1	ITGB1-LAMB1
					LAMA5-ITGB4	ITGB1-MDK
					LAMA5-SDC1	ITGB1-FGG
					LAMB1-ITGA1	ITGB1-LAMB3
					LAMB1-ITGA3	ITGB2-C3
					LAMB1-ITGA6	ITGB2-CTGF
					LAMB1-ITGA7	ITGB2-CYR61
					LAMB1-ITGAV	ITGB2-F10
					LAMB1-ITGB1	ITGB2-HP
					LAMB1-ITGB4	ITGB2-ICAM1
					LAMB2-RPSA	ITGB2-PLAT
					LAMB3-CD151	ITGB2-SPON2
					LAMB3-ITGA3	ITGB2-ICAM2
					LAMB3-ITGA6	ITGB2-PLAU
					LAMB3-ITGB1	ITGB2-SELPLG
					LAMB3-ITGB4	ITGB2-ICAM3
					LAMC1-ITGA1	ITGB2-VCAM1
					LAMC1-ITGA3	ITGB2-FGG
					LAMC1-ITGA6	ITGB2-CD40LG
					LAMC1-ITGA7	ITGB4-LAMA2
					LAMC1-ITGAV	ITGB4-LAMC1
					LAMC1-ITGB1	ITGB4-LAMA5
					LAMC1-ITGB4	ITGB4-LAMB1
					LCN2-LRP2	ITGB4-LAMB3
					LGALS3BP-ITGB1	ITGB5-CYR61
					LIF-IL6ST	ITGB5-PLAU
					LIF-LIFR	ITGB5-EDIL3
					LPL-GPIHBP1	ITGB5-LTBP1
					LPL-LRP1	ITGB5-SERPINE1
					LPL-LRP2	ITGB5-SORBS1
					LPL-SDC1	ITGB6-FBN1
					LRPAP1-LDLR	ITGB6-FN1
					LRPAP1-LRP1	ITGB6-VTN
					LRPAP1-LRP2	ITGB6-TGFB1
					LRPAP1-SORL1	ITGB7-FN1
					LRPAP1-SORT1	ITGB7-VCAM1
					LTB-LTBR	ITGB7-CDH1
					LTBP1-ITGB5	KCNJ15-IL16
					LTB-TNFRSF1A	KDR-FIGF
					LYZ-ITGAL	KDR-TIMP3
					MDK-ITGA4	KDR-VEGFA
					MDK-ITGA6	KDR-VTN
					MDK-ITGB1	KDR-PDGFC
					MDK-LRP1	KDR-COL18A1
					MDK-PTPRB	KLRC1-B2M
					MDK-SDC1	KLRC1-HLA-E
					MDK-SDC4	KLRD1-B2M
					MFAP2-NOTCH1	KLRD1-HLA-B
					MFAP5-NOTCH1	KLRD1-HLA-E
					MFGE8-ITGAV	KLRG1-CDH1
					MFGE8-PDGFRB	LDLR-LRPAP1
					MFNG-NOTCH1	LDLR-APOE
					MFNG-NOTCH2	LDLR-F8
					MLLT4-F11R	LEPR-APOD
					MLLT4-PVRL2	LGR6-RSPO3
					MMP2-SDC2	LIFR-OSM
					MMP7-CD151	LIFR-LIF
					MMP7-CD44	LILRB1-B2M
					NAMPT-INSR	LILRB1-HLA-B
					NID1-ITGA3	LILRB1-HLA-A
					NID1-ITGAV	LILRB1-HLA-C
					NID1-ITGB1	LILRB2-B2M
					NID1-PTPRF	LILRB2-HLA-A
					NOV-NOTCH1	LILRB2-HLA-C
					NPNT-ITGA8	LILRB2-HLA-B
					NPNT-ITGB1	LMBR1L-SCGB1A1
					NRG1-ERBB2	LRP1-A2M
					NRG1-ERBB3	LRP1-APOE
					NRG1-GPC1	LRP1-APP
					NTF3-NTRK1	LRP1-C3
					NTF3-NTRK2	LRP1-CALR
					NTF3-NTRK3	LRP1-CTGF
					OSM-IL6ST	LRP1-LRPAP1
					OSM-LIFR	LRP1-PLAT
					OSM-OSMR	LRP1-PSAP
					PDAP1-PDGFRB	LRP1-SERPINE2
					PDGFA-PDGFRA	LRP1-TFPI
					PDGFA-PDGFRB	LRP1-THBS1
					PDGFC-FLT1	LRP1-LPL
					PDGFC-FLT4	LRP1-PLAU
					PDGFC-KDR	LRP1-SERPINA1
					PDGFC-PDGFRA	LRP1-SERPINE1
					PDGFC-PDGFRB	LRP1-F8
					PGF-FLT1	LRP1-MDK
					PGF-NRP1	LRP1-C4BPA
					PGF-NRP2	LRP2-LRPAP1
					PIGF-FLT1	LRP2-APOE
					PKM-CD44	LRP2-LPL
					PLAT-ITGAM	LRP2-PLAU
					PLAT-ITGB2	LRP2-SERPINE1
					PLAT-LRP1	LRP2-CUBN
					PLAU-IGF2R	LRP2-AGT
					PLAU-ITGA3	LRP2-LCN2
					PLAU-ITGA5	LRP2-SCGB1A1
					PLAU-ITGAM	LRP6-IGFBP4
					PLAU-ITGAV	LRP6-CTGF
					PLAU-ITGB1	LRP6-DKK2
					PLAU-ITGB2	LTBR-TNF
					PLAU-ITGB5	LTBR-LTB
					PLAU-LRP1	LY96-SFTPD
					PLAU-LRP2	MARCO-SCGB3A1
					PLAU-MRC2	MARCO-SCGB3A2
					PLAU-PLAUR	MET-DCN
					PLAU-ST14	MET-SEMA4D
					PLTP-ABCA1	MET-HGF
					PODXL-SELL	MRC2-PLAU
					PROS1-AXL	NCSTN-APP
					PSAP-LRP1	NCSTN-PSEN1
					PSEN1-NCSTN	NOTCH1-ADAM17
					PSEN1-NOTCH1	NOTCH1-MFAP2
					PSEN1-NOTCH3	NOTCH1-MFAP5
					PSEN1-NOTCH4	NOTCH1-PSEN1
					PTGS2-CAV1	NOTCH1-JAG1
					PTMA-VIPR1	NOTCH1-NOV
					RARRES2-CCRL2	NOTCH1-MFNG
					RGMA-BMPR2	NOTCH2-JAG1
					RNASE2-TLR2	NOTCH2-MFNG
					RPS19-C5AR1	NOTCH3-THBS2
					RSPO3-LGR6	NOTCH3-PSEN1
					RSPO3-SDC4	NOTCH3-JAG1
					S100A8-TLR4	NOTCH4-THBS2
					S100A9-TLR4	NOTCH4-PSEN1
					SCGB1A1-LMBR1L	NOTCH4-JAG1
					SCGB1A1-LRP2	NRP1-FGF7
					SCGB3A1-MARCO	NRP1-SEMA3C
					SCGB3A2-MARCO	NRP1-VEGFA
					SELPLG-ESAM	NRP1-VEGFB
					SELPLG-ITGAM	NRP1-FGF2
					SELPLG-ITGB2	NRP1-SEMA3F
					SELPLG-SELE	NRP1-PGF
					SELPLG-SELL	NRP2-FIGF
					SELPLG-SELP	NRP2-SEMA3C
					SEMA3C-NRP1	NRP2-VEGFA
					SEMA3C-NRP2	NRP2-SEMA3F
					SEMA3C-PLXND1	NRP2-SEMA3G
					SEMA3F-NRP1	NRP2-PGF
					SEMA3F-NRP2	NT5E-FN1
					SEMA3G-NRP2	NTRK1-CTGF
					SEMA4A-PLXND1	NTRK1-NTF3
					SEMA4D-ERBB2	NTRK2-NTF3
					SEMA4D-MET	NTRK3-NTF3
					SEMA4D-PLXNB2	OCLN-CGN
					SEMA6A-PLXNA2	OSMR-OSM
					SERPINA1-LRP1	PDGFRA-PDGFC
					SERPINE1-ITGAV	PDGFRA-PDGFA
					SERPINE1-ITGB5	PDGFRB-MFGE8
					SERPINE1-LRP1	PDGFRB-PDAP1
					SERPINE1-LRP2	PDGFRB-PDGFC
					SERPINE1-PLAUR	PDGFRB-PDGFA
					SERPINE2-LRP1	PGRMC1-GZMB
					SERPING1-SELE	PLAUR-FN1
					SERPING1-SELP	PLAUR-VTN
					SFRP1-FZD6	PLAUR-PLAU
					SFTPA1-TLR2	PLAUR-SERPINE1
					SFTPA2-CD93	PLSCR4-EFEMP2
					SFTPD-LY96	PLXNA2-SEMA6A
					SFTPD-TLR4	PLXNB2-SEMA4D
					SLIT2-GPC1	PLXND1-SEMA3C
					SLIT2-ROBO4	PLXND1-SEMA4A
					SLPI-CD4	PTGDR-GNAS
					SORBS1-INSR	PTGIR-GNAS
					SORBS1-ITGA1	PTPRB-MDK
					SORBS1-ITGB5	PTPRF-NID1
					SPINT1-ST14	PTPRF-CDH1
					SPON2-ITGAM	PTPRG-CNTN4
					SPON2-ITGB2	PTPRM-CDH1
					SPP1-CD44	PVR-VTN
					SPP1-ITGA4	PVRL2-MLLT4
					SPP1-ITGA5	RAMP2-ADM
					SPP1-ITGAV	ROBO4-SLIT2
					SPP1-ITGB1	ROBO4-FN1
					TFPI-F3	RPSA-LAMA2
					TFPI-LRP1	RPSA-LAMB2
					TFPI-SDC4	SCARF1-CALR
					TGFB1-ACVRL1	SCTR-CPAMD8
					TGFB1-CAV1	SDC1-HSPG2
					TGFB1-ENG	SDC1-LPL
					TGFB1-ITGAV	SDC1-THBS1
					TGFB1-ITGB6	SDC1-HMGB1
					TGFB1-SDC2	SDC1-CCL5
					TGFB1-TGFBR1	SDC1-FGF2
					TGFB1-TGFBR2	SDC1-LAMA5
					TGFB1-TGFBR3	SDC1-MDK
					TGFB3-ACVRL1	SDC1-HGF
					TGFB3-ENG	SDC2-MMP2
					TGFB3-TGFBR1	SDC2-TGFB1
					TGFB3-TGFBR2	SDC2-FN1
					TGFB3-TGFBR3	SDC2-FGF2
					TGM2-ITGA4	SDC2-HGF
					TGM2-ITGB1	SDC4-RSPO3
					TGM2-SDC4	SDC4-CXCL12
					THBS1-CD36	SDC4-TFPI
					THBS1-CD47	SDC4-TGM2
					THBS1-ITGA3	SDC4-THBS1
					THBS1-ITGA4	SDC4-CCL5
					THBS1-ITGA6	SDC4-FGF2
					THBS1-ITGB1	SDC4-MDK
					THBS1-LRP1	SELE-SERPING1
					THBS1-SDC1	SELE-SELPLG
					THBS1-SDC4	SELL-CD34
					THBS2-CD47	SELL-CFH
					THBS2-ITGA4	SELL-VCAN
					THBS2-ITGA6	SELL-SELPLG
					THBS2-ITGB1	SELL-PODXL
					THBS2-NOTCH3	SELP-CD34
					THBS2-NOTCH4	SELP-SERPING1
					TIMP1-CD63	SELP-VCAN
					TIMP2-ITGA3	SELP-SELPLG
					TIMP2-ITGB1	SELP-VWF
					TIMP3-KDR	SIRPA-VWF
					TNF-LTBR	SLC40A1-CP
					TNFSF10-TNFRSF10B	SLC45A3-APP
					TNFSF12-TNFRSF12A	SORL1-LRPAP1
					TNFSF13B-TNFRSF13B	SORL1-APOE
					TNFSF13B-TNFRSF13C	SORT1-LRPAP1
					TNF-TNFRSF1A	ST14-PLAU
					TNF-TNFRSF1B	ST14-SPINT1
					VCAM1-ITGA4	TEK-ANGPTL1
					VCAM1-ITGB1	TEK-ANGPT1
					VCAM1-ITGB2	TEK-ANGPT2
					VCAM1-ITGB7	TFRC-B2M
					VCAN-CD44	TGFBR1-TGFB1
					VCAN-EGFR	TGFBR1-TGFB3
					VCAN-ITGA4	TGFBR2-TGFB1
					VCAN-ITGB1	TGFBR2-TGFB3
					VCAN-SELL	TGFBR2-CGN
					VCAN-SELP	TGFBR3-INHBA
					VCAN-TLR1	TGFBR3-TGFB1
					VCAN-TLR2	TGFBR3-TGFB3
					VEGFA-EGFR	THBD-HMGB1
					VEGFA-FLT1	TIE1-ANGPTL2
					VEGFA-GPC1	TIE1-ANGPTL4
					VEGFA-ITGAV	TIE1-ANGPT1
					VEGFA-ITGB1	TIE1-ANGPT2
					VEGFA-KDR	TLR1-VCAN
					VEGFA-NRP1	TLR2-VCAN
					VEGFA-NRP2	TLR2-RNASE2
					VEGFB-FLT1	TLR2-SFTPA1
					VEGFB-NRP1	TLR4-S100A8
					VIM-CD44	TLR4-S100A9
					VTN-ITGA5	TLR4-SFTPD
					VTN-ITGA8	TNFRSF10B-TNFSF10
					VTN-ITGAV	TNFRSF12A-TNFSF12
					VTN-ITGB1	TNFRSF13B-TNFSF13B
					VTN-ITGB6	TNFRSF13C-TNFSF13B
					VTN-KDR	TNFRSF1A-TNF
					VTN-PLAUR	TNFRSF1A-LTB
					VTN-PVR	TNFRSF1B-TNF
					VWF-SELP	VIPR1-GNAS
					VWF-SIRPA	VIPR1-PTMA

## Sheet: Receptors_cellphoneDB_FANTOM
Receptors shared between FANTOM5 and cellphonedb
id_cp_interaction	gene_name_a	gene_name_b	annotation_strategy	GeneA + GeneB	L-R from scTalk	R-L from scTalk
CPI-SS0098B5107	ADCYAP1	SCTR	I2D,InnateDB-All	ADCYAP1-SCTR	EFEMP2-AQP1	BMPR2-RGMA
CPI-SS062DED513	ADCYAP1	VIPR1	I2D	ADCYAP1-VIPR1	HLA-B-LILRB2	ITGAM-HP
CPI-SS098425155	ADRB2	VEGFB	InnateDB-All	ADRB2-VEGFB	APOE-LRP1	EGFR-EREG
CPI-SS0BAB460FF	ANGPT2	TEK	curated	ANGPT2-TEK	B2M-CD3D	CD46-C3
CPI-SS06CCF5A54	ANXA1	FPR3	guidetopharmacology.org	ANXA1-FPR3	B2M-CD3G	CCR7-CCL21
CPI-SS0F739D3DB	ANXA1	FPR1	guidetopharmacology.org	ANXA1-FPR1	FN1-ITGA6	ITGA3-CALR
CPI-SS030BB46BB	ANXA1	FPR2	curated	ANXA1-FPR2	GNAI2-FPR1	ITGA5-FN1
CPI-SS0F66EA6BE	APP	FPR2	guidetopharmacology.org	APP-FPR2	FBN1-ITGAV	CD44-VIM
CPI-SS04A4A2334	ASGR2	ADIPOQ	IMEx,IntAct	ASGR2-ADIPOQ	ANGPTL4-TIE1	ITGA3-THBS1
CPI-SS03A4F7DC8	AXL	GAS6	guidetopharmacology.org	AXL-GAS6	COL1A1-CD93	ITGA1-COL6A1
CPI-SS0D0252D87	AXL	IL15RA	I2D	AXL-IL15RA	CD40LG-ITGB2	ITGA4-THBS1
CPI-SS09A36B221	BDNF	SORT1	I2D,IMEx,InnateDB-All,IntAct	BDNF-SORT1	CDH1-IGF1R	ITGA1-COL5A1
CPI-SS03F0B666C	BDNF	F11R	IMEx,InnateDB-All,IntAct	BDNF-F11R	BMP3-BMPR2	ITGA1-FIGF
CPI-SS0BA601DC4	BDNF	NTRK2	curated	BDNF-NTRK2	GNAS-PTGIR	ITGA5-FGG
CPI-SS0E5593D5C	BMP8B	PLAUR	InnateDB-All	BMP8B-PLAUR	FIGF-KDR	CCR1-CCL5
CPI-SS03E48EFEA	C3	C3AR1	guidetopharmacology.org	C3-C3AR1	FGF18-FGFR2	INSR-SORBS1
CPI-SS0A7E3A1AF	C5	C5AR2	guidetopharmacology.org	C5-C5AR2	CDH1-ITGB7	ITGA4-THBS2
CPI-SS00581282E	C5	C5AR1	guidetopharmacology.org	C5-C5AR1	GNAI2-C5AR1	ITGA5-VTN
CPI-SS01946BE5C	C5AR1	RPS19	guidetopharmacology.org	C5AR1-RPS19	C5-C5AR1	FPR2-APP
CPI-SS0348B76E5	CCL16	CCR1	curated	CCL16-CCR1	COL1A1-ITGAV	CD3G-HLA-A
CPI-SS06C0074BD	CCL21	CCR7	curated	CCL21-CCR7	HLA-A-LILRB1	ITGAL-ICAM2
CPI-SS08DA48A5A	CCL3	CCR1	curated	CCL3-CCR1	COL1A2-FLT4	CD36-THBS1
CPI-SS0817CE2B3	CCL3L1	CCR1	curated	CCL3L1-CCR1	AZGP1-ITGAV	CD44-COL1A1
CPI-SS0817CE2B3	CCL3L3	CCR1	curated	CCL3L3-CCR1	FN1-CD79A	CCR1-CCL13
CPI-SS0A021DB6E	CCL5	CCR1	curated	CCL5-CCR1	GZMB-IGF2R	ITGA6-LAMA2
CPI-SS0F8C2FA91	CCR1	CCL8	curated	CCR1-CCL8	CYR61-ITGA5	BMPR2-BMP6
CPI-SS04EE957D8	CCR1	CCL26	curated	CCR1-CCL26	CD14-ITGB1	C5AR2-C3
CPI-SS0C84DF380	CCR1	CCL15	curated	CCR1-CCL15	COL14A1-CD44	CAV1-ICAM1
CPI-SS0B887F7AC	CCR1	CCL13	guidetopharmacology.org	CCR1-CCL13	C3-ITGAM	CCR1-CCL2
CPI-SS041751A4D	CCR1	CCL18	guidetopharmacology.org	CCR1-CCL18	COL3A1-DDR2	CD3D-HLA-B
CPI-SS059CC19A3	CCR1	CCL14	curated	CCR1-CCL14	FGF2-FGFR1	CD4-SLPI
CPI-SS08B91FD2A	CCR1	CCL7	curated	CCR1-CCL7	FGG-ITGB2	ERBB2-EREG
CPI-SS09199F78C	CCR1	CCL23	curated	CCR1-CCL23	FN1-ITGAV	IL10RB-IL10
CPI-SS098EFF959	CCR7	CCL19	curated	CCR7-CCL19	COL4A1-ITGA1	C5AR1-GNAI2
CPI-SS056BE1011	CCRL2	CCL19	guidetopharmacology.org	CCRL2-CCL19	B2M-TFRC	BMPR2-BMP2
CPI-SS0EAB03260	CD1D	LILRB2	curated	CD1D-LILRB2	F8-LRP1	FLT1-FIGF
CPI-SS05834E385	CD40	INSL3	I2D	CD40-INSL3	COL4A1-CD93	EPHA2-EFNA1
CPI-SS083296041	CD40	CD40LG	curated	CD40-CD40LG	EFNA1-EPHA2	ERBB3-BTC
CPI-SS0F00D756A	CD40	TNFSF13B	I2D,InnateDB	CD40-TNFSF13B	DCN-EGFR	FZD6-CTHRC1
CPI-SS06F83AE58	CD44	SELE	curated	CD44-SELE	B2M-LILRB2	C5AR1-RPS19
CPI-SS0632A027A	CD44	HBEGF	I2D,InnateDB-All	CD44-HBEGF	CSF1-CSF1R	CAV1-PTGS2
CPI-SS06B86672A	CD44	FGFR2	InnateDB-All	CD44-FGFR2	COL6A3-ITGA1	ITGA1-COL6A2
CPI-SS01A07768A	CD46	JAG1	curated	CD46-JAG1	CNTN4-PTPRG	IL1R1-IL1RN
CPI-SS0E9015902	CD47	SIRPG	curated	CD47-SIRPG	GNAI2-IGF1R	ITGA5-ANGPT1
CPI-SS056FF4363	CD48	CD244	curated	CD48-CD244	COL6A2-ITGB1	F2R-GNAI2
CPI-SS0CC5DCE80	CDH1	KLRG1	curated	CDH1-KLRG1	CTGF-LRP6	CD40-C4BPA
CPI-SS0BDC04683	CEACAM1	SELE	curated	CEACAM1-SELE	CCL5-SDC4	FLT4-COL1A2
CPI-SS0014DB67C	CER1	MRC2	InnateDB-All	CER1-MRC2	COL1A1-CD36	INSR-IGF1
CPI-SS04F3A1E5C	COPA	SORT1	IMEx,InnateDB-All,IntAct,MatrixDB	COPA-SORT1	BST1-CAV1	CD247-B2M
CPI-SS068C129D6	CSF1	SIRPA	I2D	CSF1-SIRPA	ANGPTL2-TIE1	F11R-MLLT4
CPI-SS05BE83BC6	CSF1R	CSF3	guidetopharmacology.org	CSF1R-CSF3	F10-ITGAM	CD93-SFTPA2
CPI-SS0B01CF3AB	CSF1R	CSF1	curated	CSF1R-CSF1	FIGF-FLT1	ITGA4-FN1
CPI-SS0DFA98A14	CSF1R	IL34	curated	CSF1R-IL34	HLA-A-LILRB2	ITGAL-ICAM3
CPI-SS092E57263	CSF2	CSF1R	guidetopharmacology.org	CSF2-CSF1R	APP-NCSTN	FLT1-PGF
CPI-SS08376F0E6	CSF3	CSF3R	curated	CSF3-CSF3R	CCL2-CCR1	ITGA1-LAMA2
CPI-SS032E9A219	CX3CR1	CX3CL1	curated	CX3CR1-CX3CL1	CCL13-CCR1	ERBB2-EFNB1
CPI-SS0A28DCA72	CXCL12	CXCR4	curated	CXCL12-CXCR4	ANXA1-EGFR	FGFR1-FGF2
CPI-SS00F282936	CXCR6	CXCL16	guidetopharmacology.org	CXCR6-CXCL16	FN1-ITGB1	ERBB2-BTC
CPI-SS007AA9FDE	DLK1	NOTCH3	curated	DLK1-NOTCH3	FBN1-ITGB1	BMPR2-BMP4
CPI-SS0E1A8414D	DLK1	NOTCH2	curated	DLK1-NOTCH2	EFNA1-EPHA4	ERBB2-HLA-A
CPI-SS0D37C7C70	DLK1	NOTCH4	curated	DLK1-NOTCH4	BTC-EGFR	GPC1-NRG1
CPI-SS04A5D6B6F	DLL1	NOTCH1	curated	DLL1-NOTCH1	FN1-ITGB6	CD40-CD40LG
CPI-SS0423580E5	DLL1	NOTCH2	curated	DLL1-NOTCH2	COL8A1-ITGA1	IGF1R-GPC3
CPI-SS047232C64	DLL1	NOTCH3	curated	DLL1-NOTCH3	HBEGF-ERBB2	ITGA6-LAMB3
CPI-SS0FB5FE587	DLL1	NOTCH4	curated	DLL1-NOTCH4	HLA-A-ERBB2	ITGAL-LYZ
CPI-SS035E5A708	DLL3	NOTCH3	curated	DLL3-NOTCH3	C5-C5AR2	CSF1R-CSF1
CPI-SS0938C6980	DLL4	NOTCH3	curated	DLL4-NOTCH3	ANXA1-FPR2	EPHA4-EFNB2
CPI-SS046F6F0C1	EFNA1	EPHA2	curated	EFNA1-EPHA2	FGF18-FGFR1	CFTR-HSP90AA1
CPI-SS0EBFE1854	EFNA1	EPHA4	curated	EFNA1-EPHA4	FN1-SDC2	ITGA5-CTGF
CPI-SS0E63AB61E	EFNA2	EPHA4	curated	EFNA2-EPHA4	C3-CD81	CAV1-TGFB1
CPI-SS08A54963F	EFNA2	EPHA2	curated	EFNA2-EPHA2	APP-GPC1	IGF2R-PLAU
CPI-SS05B4EB419	EFNA3	EPHA4	curated	EFNA3-EPHA4	COL6A1-ITGA1	FLT4-PDGFC
CPI-SS0659DBE72	EFNA4	EPHA4	curated	EFNA4-EPHA4	FN1-PLAUR	ITGA5-CYR61
CPI-SS0FC01B947	EFNA5	EPHA4	curated	EFNA5-EPHA4	APP-SLC45A3	FGFR2-FGF18
CPI-SS08D0F9109	EFNB2	EPHB4	curated	EFNB2-EPHB4	CGN-F11R	FLT4-FIGF
CPI-SS087E0E3FB	EFNB2	EPHA4	curated	EFNB2-EPHA4	CUBN-LRP2	ITGA1-SORBS1
CPI-SS00EDDD458	EGFR	MIF	IMEx,InnateDB-All	EGFR-MIF	EDIL3-ITGAV	C5AR1-C5
CPI-SS0F4D30D5A	EGFR	EGF	curated	EGFR-EGF	FBN1-ITGB6	CALCRL-ADM
CPI-SS0D795AC00	EGFR	CNTF	InnateDB-All	EGFR-CNTF	FN1-CD44	CD151-MMP7
CPI-SS08CA619FE	EGFR	GRN	InnateDB-All	EGFR-GRN	CCL4-CCR1	CD36-COL1A1
CPI-SS0B02DE712	EGFR	NRG1	I2D,IMEx,InnateDB-All,IntAct	EGFR-NRG1	ADAM9-ITGB1	CD47-THBS2
CPI-SS088A0A760	EGFR	COPA	InnateDB-All	EGFR-COPA	FGF7-FGFR1	EPHB4-EFNB1
CPI-SS0E25CE362	EGFR	TGFA	curated	EGFR-TGFA	ADM-RAMP2	ESAM-SELPLG
CPI-SS0055264F3	EGFR	TGFB1	IMEx,InnateDB-All,MINT	EGFR-TGFB1	COL18A1-GPC1	FPR2-ANXA1
CPI-SS0A19E9C34	EGFR	BTC	curated	EGFR-BTC	FIGF-ITGA5	ITGA3-LAMC1
CPI-SS07F042076	EGFR	EPGN	curated	EGFR-EPGN	AREG-EGFR	ITGA4-F13A1
CPI-SS0481D83A4	EGFR	AREG	curated	EGFR-AREG	HLA-B-CD3D	ITGAM-CFH
CPI-SS0C10824C7	EGFR	HBEGF	curated	EGFR-HBEGF	HMGB1-SDC1	ITGAM-CD40LG
CPI-SS02AFCED82	EPHA2	EFNA5	curated	EPHA2-EFNA5	CALR-ITGA3	C3AR1-C3
CPI-SS07BECB892	EPHA2	EFNA3	curated	EPHA2-EFNA3	EREG-ERBB2	EGFR-ANXA1
CPI-SS09F973C1A	EPHA2	EFNA4	curated	EPHA2-EFNA4	HBEGF-EGFR	ITGA6-MDK
CPI-SS00046DCF3	EPHA4	EFNB1	curated	EPHA4-EFNB1	ADAM28-ITGA4	ABCA1-PLTP
CPI-SS07CA5A6F1	EPHA4	EFNB3	curated	EPHA4-EFNB3	FN1-ITGA4	ITGA3-TIMP2
CPI-SS0865716E5	EPHB4	EFNB3	curated	EPHB4-EFNB3	F8-LDLR	EPHA4-EFNA1
CPI-SS0F21D6CA0	EPHB4	EFNB1	curated	EPHB4-EFNB1	HLA-B-CANX	ITGAM-C3
CPI-SS0A0DE9CD6	EPO	EPHB4	IMEx,InnateDB-All,IntAct	EPO-EPHB4	EFNB1-EPHB4	FLT1-VEGFB
CPI-SS0BF9FA3F2	ERBB3	NRG1	curated	ERBB3-NRG1	COL4A1-CD47	CD9-HBEGF
CPI-SS06BC4D123	ERBB3	BTC	curated	ERBB3-BTC	FGF2-SDC1	ITGA1-LAMB1
CPI-SS004C23DCE	EREG	EGFR	curated	EREG-EGFR	CSF3-CSF1R	FZD5-CTHRC1
CPI-SS04C672963	ESAM	ESAM	curated	ESAM-ESAM	COL6A2-ITGA1	ITGA1-COL8A1
CPI-SS068C742A1	FGF1	TGFBR3	InnateDB-All	FGF1-TGFBR3	CTGF-ITGB2	ITGA3-LAMA5
CPI-SS04A97448D	FGF1	FGFR2	I2D,IMEx,InnateDB-All,IntAct,MINT	FGF1-FGFR2	APP-LRP1	ITGA4-CD14
CPI-SS0755A26DD	FGF1	FGFR1	curated	FGF1-FGFR1	FIGF-FLT4	ITGA4-MDK
CPI-SS0AECC113F	FGF10	FGFR2	I2D,IMEx,InnateDB-All,IntAct	FGF10-FGFR2	GNAS-VIPR1	ITGA6-ADAM9
CPI-SS03189F5F6	FGF10	FGFR1	InnateDB-All	FGF10-FGFR1	HLA-E-KLRC1	ITGAM-SELPLG
CPI-SS0467AFD8A	FGF17	FGFR1	I2D,InnateDB-All	FGF17-FGFR1	CCL3L1-CCR1	CD44-COL14A1
CPI-SS0330D939A	FGF17	FGFR2	I2D,InnateDB-All	FGF17-FGFR2	DCN-MET	EGFR-HSP90AA1
CPI-SS0F6A7A4DF	FGF18	FGFR2	I2D	FGF18-FGFR2	CDH1-ERBB3	GPC1-SLIT2
CPI-SS0F2C6A4D4	FGF18	FGFR1	I2D	FGF18-FGFR1	FGF2-CD44	IFNGR1-IFNG
CPI-SS070A3A7E5	FGF19	FGFR1	IMEx,InnateDB-All	FGF19-FGFR1	HLA-A-CD3G	ITGAL-ICAM1
CPI-SS03DA2A820	FGF2	CD44	I2D,InnateDB-All	FGF2-CD44	COL1A2-CD36	CD3G-HLA-C
CPI-SS01F67987A	FGF2	FGFR1	curated	FGF2-FGFR1	CTGF-ITGAM	ERBB2-SEMA4D
CPI-SS05A94DE17	FGF2	FGFR2	curated	FGF2-FGFR2	CTGF-LRP1	GPIHBP1-LPL
CPI-SS06D341996	FGF3	FGFR2	I2D,InnateDB-All	FGF3-FGFR2	ADAM10-AXL	IL18R1-IL18
CPI-SS0D67110B0	FGF4	FGFR2	I2D	FGF4-FGFR2	BMP2-ENG	BMPR2-BMP3
CPI-SS0FFB9E01B	FGF4	FGFR1	I2D	FGF4-FGFR1	HLA-B-KLRD1	ITGAM-CYR61
CPI-SS02FEAF02E	FGF5	FGFR2	I2D,IMEx,InnateDB-All,IntAct	FGF5-FGFR2	B2M-HLA-F	ASGR2-F8
CPI-SS08883E9F6	FGF6	FGFR2	I2D,InnateDB-All	FGF6-FGFR2	FGG-ITGB1	CD3D-HLA-A
CPI-SS014E486AB	FGF6	FGFR1	I2D,InnateDB-All	FGF6-FGFR1	COL18A1-KDR	ERBB3-EREG
CPI-SS0E928B8C8	FGF7	FGFR2	I2D,IMEx,InnateDB-All,IntAct	FGF7-FGFR2	B2M-LILRB1	IL6ST-OSM
CPI-SS0769B1FF3	FGFR1	FGF8	I2D,IMEx,InnateDB-All,IntAct	FGFR1-FGF8	CD34-SELP	CD93-COL4A2
CPI-SS07833475A	FGFR1	FGF7	I2D	FGFR1-FGF7	CYR61-ITGB2	DDR2-COL3A1
CPI-SS039799099	FGFR1	NCAM1	curated	FGFR1-NCAM1	CDH1-PTPRM	ERBB2-HBEGF
CPI-SS0BF490275	FGFR1	KL	I2D	FGFR1-KL	FGF7-FGFR2	IL18RAP-IL18
CPI-SS0E0BCE16F	FGFR1	FGF5	I2D,InnateDB-All	FGFR1-FGF5	CGN-OCLN	ITGA1-COL4A1
CPI-SS0348DB5E3	FGFR1	FGFR2	InnateDB-All	FGFR1-FGFR2	GPC3-CD81	ITGA6-COL6A1
CPI-SS07A0F4D73	FGFR1	FGF23	IMEx,InnateDB-All	FGFR1-FGF23	HAS2-HMMR	ITGA6-THBS1
CPI-SS038E93B77	FGFR1	FGF9	I2D,InnateDB-All	FGFR1-FGF9	HBEGF-CD82	ITGA6-LAMA5
CPI-SS023738D54	FGFR1	FGF3	I2D,InnateDB-All	FGFR1-FGF3	HLA-C-LILRB1	ITGAM-SPON2
CPI-SS0907A7598	FGFR2	FGF9	I2D,InnateDB-All	FGFR2-FGF9	COL4A1-ITGAV	CD47-THBS1
CPI-SS0CC898553	FGFR2	PTPRR	InnateDB-All	FGFR2-PTPRR	ADM-CALCRL	CX3CR1-CX3CL1
CPI-SS06A0B20BD	FGFR2	EPHA4	I2D,InnateDB-All	FGFR2-EPHA4	CALR-LRP1	ERBB3-AREG
CPI-SS00D9A0644	FGFR2	CD83	InnateDB-All	FGFR2-CD83	C3-C5AR2	FLT4-COL1A1
CPI-SS098F416C1	FGFR2	XPR1	InnateDB-All	FGFR2-XPR1	COL1A2-CD44	HLA-F-B2M
CPI-SS01D785DBA	FGFR2	FGF23	I2D,IMEx,InnateDB-All,IntAct	FGFR2-FGF23	CTGF-NTRK1	IL1RAP-IL1B
CPI-SS0BF3ED143	FGFR2	FGFR3	IMEx,InnateDB-All	FGFR2-FGFR3	FGG-ITGA5	ITGA3-LAMA2
CPI-SS02E314589	FGFR2	NECTIN1	InnateDB-All	FGFR2-NECTIN1	FLT3LG-FLT3	ITGA3-NID1
CPI-SS07BA4A3B7	FGFR2	FGF8	I2D,IMEx,InnateDB-All,IntAct	FGFR2-FGF8	FN1-ITGB7	ITGA4-VCAM1
CPI-SS0D1AE5C79	FGFR3	EPHA4	I2D,InnateDB-All	FGFR3-EPHA4	B2M-CD247	CCR1-CCL23
CPI-SS0816A4ED4	FGFR4	EPHA4	I2D,InnateDB-All	FGFR4-EPHA4	HLA-C-LILRB2	ITGAM-PLAU
CPI-SS0E61DB5DF	FLT1	PGF	curated	FLT1-PGF	BTC-ERBB3	CXCR6-CXCL16
CPI-SS0947A8549	FLT1	VEGFB	curated	FLT1-VEGFB	COL18A1-GPC4	IL6ST-IL6
CPI-SS076FEB261	FLT3	FLT3LG	curated	FLT3-FLT3LG	EREG-ERBB3	CD151-LAMB3
CPI-SS03A3EE72E	FLT4	PDGFC	guidetopharmacology.org	FLT4-PDGFC	FBLN1-ITGB1	CD81-C3
CPI-SS0F972435E	FLT4	VEGFC	curated	FLT4-VEGFC	HEBP1-FPR3	ITGA7-LAMA2
CPI-SS0C321CE6D	FPR2	CAMP	guidetopharmacology.org	FPR2-CAMP	COL5A2-ITGA1	IGF1R-IGF2
CPI-SS0D2539AEB	FPR3	HEBP1	guidetopharmacology.org	FPR3-HEBP1	COL4A2-CD93	F11R-CGN
CPI-SS082AD7B6A	FZD6	WNT5A	curated	FZD6-WNT5A	EFEMP2-PLSCR4	INSR-NAMPT
CPI-SS0FA326344	FZD6	WNT4	curated	FZD6-WNT4	GNAS-PTGDR	ITGA5-ADAM15
CPI-SS003AFD9BA	GHRH	VIPR1	guidetopharmacology.org	GHRH-VIPR1	HLA-B-LILRB1	ITGAM-F10
CPI-SS07CCAD9BF	GRN	SORT1	IMEx,InnateDB-All,MINT	GRN-SORT1	CSF3-CSF3R	EPHA4-EFNB1
CPI-SS03722104E	HGF	CD44	IMEx,InnateDB-All,IntAct	HGF-CD44	ANGPT1-TIE1	IL1R1-IL1B
CPI-SS03EF699C7	HLA-E	KLRC1	curated	HLA-E-KLRC1	C4BPA-CD40	ENG-TGFB3
CPI-SS048242083	HLA-F	KIR3DL1	curated	HLA-F-KIR3DL1	EFNB2-EPHB4	CATSPER1-EFEMP2
CPI-SS0A76A8E97	HLA-F	LILRB2	curated	HLA-F-LILRB2	CXCL16-CXCR6	CAV1-GNAI2
CPI-SS04293B7DA	HLA-F	KIR3DS1	curated	HLA-F-KIR3DS1	ANGPT1-ITGB1	CCR1-CCL4
CPI-SS0BDD10277	HLA-F	KIR3DL2	curated	HLA-F-KIR3DL2	CD40LG-CD40	CCRL2-RARRES2
CPI-SS00150FB64	HLA-F	LILRB1	curated	HLA-F-LILRB1	ANXA1-FPR3	IFNGR2-IFNG
CPI-SS05CE87F88	HLA-G	LILRB1	curated	HLA-G-LILRB1	EDIL3-ITGB5	F3-IL6
CPI-SS0DBA81CCF	HLA-G	LILRB2	curated	HLA-G-LILRB2	FIGF-ITGA4	ITGA1-COL6A3
CPI-SS0E9A581F8	ICAM1	ITGAL	curated	ICAM1-ITGAL	HGF-SDC1	ITGA8-FN1
CPI-SS0E41702C1	IGF1	IGF1R	curated	IGF1-IGF1R	CCL21-CCR7	CD3G-HLA-B
CPI-SS0579FA162	IGF2	IGF1R	curated	IGF2-IGF1R	CFH-SELL	CD82-HBEGF
CPI-SS042A6F835	IGF2	IGF2R	curated	IGF2-IGF2R	C3-C3AR1	IL2RG-ICAM1
CPI-SS0C6448B94	IL1B	ADRB2	I2D	IL1B-ADRB2	COL3A1-ITGB1	IFITM1-C3
CPI-SS0FB37E079	INHA	TGFBR3	I2D	INHA-TGFBR3	ADAM15-ITGB1	IL6ST-LIF
CPI-SS0EF2E7F3B	INS	LILRB1	IMEx,IntAct	INS-LILRB1	COL5A2-ITGB1	CD93-C1QA
CPI-SS0323A2952	INS	LILRB2	IMEx,IntAct	INS-LILRB2	BMP6-BMPR2	ERBB2-NRG1
CPI-SS05E4B1EBC	INS	INSR	curated	INS-INSR	HLA-A-APLP2	ITGA8-NPNT
CPI-SS0B99F22A2	JAG1	NOTCH3	curated	JAG1-NOTCH3	ANGPT2-TIE1	CD81-GPC3
CPI-SS0837E9F59	JAG1	NOTCH4	curated	JAG1-NOTCH4	COL18A1-ITGB1	FGFR1-FGF18
CPI-SS060B82BBC	JAG1	NOTCH2	curated	JAG1-NOTCH2	GNAI2-EGFR	ITGA5-SPP1
CPI-SS0273C9AED	KDR	VEGFC	curated	KDR-VEGFC	APOD-LEPR	IGF1R-IGF1
CPI-SS066FE05CA	LEP	LEPR	curated	LEP-LEPR	CCL14-CCR1	IL1R2-IL1RN
CPI-SS0419B80C4	LGALS9	LRP1	InnateDB-All	LGALS9-LRP1	EREG-EGFR	CD44-SPP1
CPI-SS014958F32	LGALS9	CD47	InnateDB-All	LGALS9-CD47	EFNB2-EPHA4	CD79A-FN1
CPI-SS09C52F54E	LGALS9	SORL1	InnateDB-All	LGALS9-SORL1	CD14-ITGA4	GPC4-COL18A1
CPI-SS0703338F5	LGALS9	CD44	InnateDB	LGALS9-CD44	ADAM15-ITGAV	INSR-IGF2
CPI-SS0BC7CD11B	LGALS9	MET	InnateDB-All	LGALS9-MET	COL1A2-CD93	ITGA1-LAMC1
CPI-SS048346C2B	LGALS9	MRC2	InnateDB-All	LGALS9-MRC2	COL1A2-ITGA1	ITGA3-FN1
CPI-SS09D5B5F9C	LRP1	ERFE	InnateDB-All	LRP1-ERFE	ADAM15-ITGA5	CXCR4-CXCL12
CPI-SS05B1FA8A8	LRP6	CKLF	IMEx,IntAct	LRP6-CKLF	EFEMP2-CATSPER1	CD63-TIMP1
CPI-SS03156A825	LTA	LTBR	I2D	LTA-LTBR	CALR-ITGAV	CAV1-CYR61
CPI-SS07D9A48A2	LTA	TNFRSF1B	curated	LTA-TNFRSF1B	APP-CAV1	EGFR-DCN
CPI-SS084BE3E4B	LTA	TNFRSF1A	curated	LTA-TNFRSF1A	CCL23-CCR1	ERBB3-CDH1
CPI-SS06CBC985C	LTBR	LTB	curated	LTBR-LTB	CDH1-ITGAE	EGFR-EFEMP1
CPI-SS083CBFACD	MDK	SORL1	InnateDB-All	MDK-SORL1	COL6A1-ITGB1	EGFR-AREG
CPI-SS006C6537E	MDK	LRP1	I2D,InnateDB-All	MDK-LRP1	HLA-C-CD3D	ITGAM-ICAM1
CPI-SS07F60834D	MET	HGF	curated	MET-HGF	COL1A2-ITGB1	CSPG4-C1QA
CPI-SS052127A00	NGF	NTRK1	curated	NGF-NTRK1	HMGB1-THBD	ITGAV-COL1A1
CPI-SS0607D1101	NOTCH1	DLL3	curated	NOTCH1-DLL3	COL1A1-ITGA5	APLP2-HLA-A
CPI-SS0B42AD9EF	NOTCH1	WNT4	I2D	NOTCH1-WNT4	FGG-ITGAV	CANX-HLA-B
CPI-SS0E5AF12B6	NOTCH1	NOV	I2D,InnateDB-All	NOTCH1-NOV	ANXA1-FPR1	CD44-PKM
CPI-SS0A34EE366	NOTCH1	DLK1	curated	NOTCH1-DLK1	EFEMP1-EGFR	GPC1-APP
CPI-SS012B7C21D	NOTCH1	DLL4	curated	NOTCH1-DLL4	FN1-ITGA8	ITGA3-PLAU
CPI-SS0B87FE6E0	NOTCH1	JAG1	curated	NOTCH1-JAG1	HGF-CD44	ITGA7-LAMC1
CPI-SS08C3D27F7	NOTCH1	JAG2	curated	NOTCH1-JAG2	HP-ITGAM	ITGAV-CYR61
CPI-SS027CDEA08	NOTCH2	DLL4	curated	NOTCH2-DLL4	COL1A1-DDR2	ADRB2-IL1B
CPI-SS07D71C546	NOTCH2	IL24	IMEx,InnateDB-All,MINT	NOTCH2-IL24	FIGF-ITGA1	AXL-ADAM10
CPI-SS003C9A532	NOTCH2	DLL3	curated	NOTCH2-DLL3	COL1A1-ITGA1	IL1R2-IL1B
CPI-SS02770D68F	NOTCH2	JAG2	curated	NOTCH2-JAG2	COL6A1-ITGA6	ITGA3-LAMB3
CPI-SS0C4D54E39	NOTCH3	JAG2	curated	NOTCH3-JAG2	BTC-ERBB2	CD93-COL4A1
CPI-SS00D153A8A	NOTCH4	DLL4	curated	NOTCH4-DLL4	C3-CD46	C5AR2-C5
CPI-SS05FEE05CB	NOTCH4	JAG2	curated	NOTCH4-JAG2	EDN1-EDNRB	CD44-COL1A2
CPI-SS09D379E5B	NOTCH4	DLL3	curated	NOTCH4-DLL3	HGF-SDC2	ITGA8-VTN
CPI-SS053613259	NRG2	ERBB3	curated	NRG2-ERBB3	FGF2-SDC4	AQP1-EFEMP2
CPI-SS0DE0A486F	NRP1	VEGFA	curated	NRP1-VEGFA	C4BPA-LRP1	CAV1-BST1
CPI-SS0855C0353	NRP1	PGF	curated	NRP1-PGF	ANGPT2-TEK	CSF3R-CSF3
CPI-SS08083B141	NRP1	SEMA3A	curated	NRP1-SEMA3A	AREG-ERBB3	FLT3-FLT3LG
CPI-SS033E6DE7E	NRP1	VEGFB	curated	NRP1-VEGFB	CDH1-KLRG1	HLA-F-CALR
CPI-SS0F15C1AB3	NRP2	SEMA3F	curated	NRP2-SEMA3F	BMP2-BMPR2	ERBB3-NRG1
CPI-SS0D22A09AD	NRP2	PGF	curated	NRP2-PGF	CP-SLC40A1	ITGA4-SPP1
CPI-SS0E00478B4	NRP2	VEGFA	curated	NRP2-VEGFA	HBEGF-CD9	ITGA6-LAMB1
CPI-SS0241A1F57	NRP2	SEMA3C	curated	NRP2-SEMA3C	HLA-A-CD3D	ITGAE-CDH1
CPI-SS093E05DD4	NTF3	NTRK2	curated	NTF3-NTRK2	F10-ITGB2	CD3D-HLA-C
CPI-SS05162C56B	NTF3	NTRK3	curated	NTF3-NTRK3	HLA-E-KLRD1	ITGAM-ICAM2
CPI-SS088C1035B	NTF4	NTRK2	I2D,IMEx,InnateDB-All,IntAct	NTF4-NTRK2	COL4A1-ITGB1	EDNRB-EDN1
CPI-SS05D1A6BEF	NTRK1	AIMP1	InnateDB-All	NTRK1-AIMP1	COL1A1-ITGB1	CD36-COL1A2
CPI-SS054D158CC	NTRK1	GRN	InnateDB-All	NTRK1-GRN	FGF2-NRP1	FPR3-ANXA1
CPI-SS0E6E8A727	NTRK1	COPA	InnateDB-All	NTRK1-COPA	F8-ASGR2	FZD6-SFRP1
CPI-SS0391D4602	NTRK1	NAMPT	InnateDB-All	NTRK1-NAMPT	GAS6-AXL	ITGA5-FIGF
CPI-SS004A073E1	NTRK1	NTF3	curated	NTRK1-NTF3	GNAI2-CAV1	ITGA5-PLAU
CPI-SS0B1AB068C	NTRK1	GPI	InnateDB-All	NTRK1-GPI	GNAI2-F2R	ITGA5-COL18A1
CPI-SS0B70EB09E	PDGFA	PDGFRA	curated	PDGFA-PDGFRA	CCL5-SDC1	FGFR1-FGF7
CPI-SS0FEEB187C	PDGFB	PDGFRA	curated	PDGFB-PDGFRA	APOE-SORL1	ACVRL1-TGFB1
CPI-SS05A26A1DE	PDGFB	PDGFRB	curated	PDGFB-PDGFRB	BMP4-BMPR2	BCAM-LAMA5
CPI-SS02928C71A	PDGFB	LRP1	I2D,InnateDB-All	PDGFB-LRP1	F13A1-ITGA4	CD44-VCAN
CPI-SS03CC15FF3	PDGFRA	PDGFC	curated	PDGFRA-PDGFC	FGF7-NRP1	CD4-IL16
CPI-SS0D954EA1C	PDGFRB	PDGFD	curated	PDGFRB-PDGFD	COL1A1-FLT4	CD44-FN1
CPI-SS0C0A61F92	PLXNB2	SEMA4G	curated	PLXNB2-SEMA4G	FN1-ITGA5	CCR1-CCL3
CPI-SS0AB21032D	PLXNB2	SEMA4C	curated	PLXNB2-SEMA4C	FGF2-SDC2	FLT1-VEGFA
CPI-SS0BFB29A42	PLXNB2	PTN	I2D,IMEx,InnateDB-All,IntAct	PLXNB2-PTN	HLA-C-CD3G	ITGAM-PLAT
CPI-SS08FAC0A55	PLXNB2	SEMA4D	curated	PLXNB2-SEMA4D	HP-ASGR1	ITGAV-COL1A2
CPI-SS08920B6FF	PODXL	SELL	curated	PODXL-SELL	CTGF-ITGA5	CD3D-B2M
CPI-SS0C85BC9AF	PROS1	AXL	guidetopharmacology.org	PROS1-AXL	ANGPTL1-TEK	ITGA1-COL1A1
CPI-SS05D406038	PTGIR	GHRL	InnateDB-All	PTGIR-GHRL	APOE-LDLR	CSF1R-CSF3
CPI-SS00A8596B5	PVR	TNFSF9	InnateDB-All	PVR-TNFSF9	FIGF-ITGB1	ASGR1-HP
CPI-SS0F1A060D4	PVR	NECTIN3	curated	PVR-NECTIN3	CPAMD8-SCTR	EGFR-VEGFA
CPI-SS0A8627ED6	PVR	CD226	curated	PVR-CD226	FN1-ITGA3	FPR1-GNAI2
CPI-SS0B84DAE3D	PVR	CD96	curated	PVR-CD96	CX3CL1-CX3CR1	GPC1-VEGFA
CPI-SS00561BBD7	PVR	TIGIT	curated	PVR-TIGIT	FBN1-ITGA5	ITGA3-LAMB1
CPI-SS0DC322B61	ROS1	FGFR2	I2D	ROS1-FGFR2	ANGPT1-TEK	EGFR-ICAM1
CPI-SS0E5397537	RSPO1	LGR6	guidetopharmacology.org	RSPO1-LGR6	FN1-FLT4	CD3G-B2M
CPI-SS019104E2E	RSPO2	LGR6	guidetopharmacology.org	RSPO2-LGR6	CXCL12-ITGB1	EPHB4-EFNB2
CPI-SS0EB5364D4	RSPO3	LGR6	guidetopharmacology.org	RSPO3-LGR6	CXCL12-SDC4	CD48-IL18
CPI-SS0609FCF76	RSPO4	LGR6	guidetopharmacology.org	RSPO4-LGR6	APOE-LRP2	CD4-CXCL12
CPI-SS05F45873A	SAA1	FPR2	guidetopharmacology.org	SAA1-FPR2	CALR-SCARF1	ENG-BMP2
CPI-SS0DF5E47DB	SCGB3A1	MARCO	I2D,InnateDB-All	SCGB3A1-MARCO	AGT-LRP2	ITGA4-TGM2
CPI-SS0F21DBF93	SCGB3A1	NOTCH3	InnateDB-All	SCGB3A1-NOTCH3	FN1-ROBO4	ITGA5-FBN1
CPI-SS0EC70F078	SCT	VIPR1	I2D,InnateDB-All	SCT-VIPR1	CD40LG-ITGAM	EGFR-VCAN
CPI-SS021F26C73	SCT	SCTR	guidetopharmacology.org	SCT-SCTR	C3-ITGB2	IGF1R-GNAI2
CPI-SS086A1C18B	SELE	SELPLG	curated	SELE-SELPLG	ADAM17-NOTCH1	CCR1-CCL14
CPI-SS04F90EE0D	SELE	GLG1	curated	SELE-GLG1	CXCL12-CD4	CD47-COL4A1
CPI-SS087321EB5	SELL	SELPLG	curated	SELL-SELPLG	F10-F3	IGF2R-GZMB
CPI-SS0EB5AEC83	SELL	CD34	curated	SELL-CD34	CDH1-EGFR	IL10RA-IL10
CPI-SS015E1E2C6	SELP	CD34	curated	SELP-CD34	CYR61-ITGAV	CD44-HAS2
CPI-SS06ABF2F5A	SELP	CD24	curated	SELP-CD24	B2M-KLRC1	CD44-FGF2
CPI-SS02B7540B0	SELP	SELPLG	curated	SELP-SELPLG	C3-IFITM1	FLT1-PIGF
CPI-SS0F3A089DE	SEMA3E	PLXND1	curated	SEMA3E-PLXND1	ADAM9-ITGA6	ITGA4-VCAN
CPI-SS044C72D0D	SEMA4A	PLXND1	curated	SEMA4A-PLXND1	COL1A1-CD44	EGFR-HBEGF
CPI-SS0339AE950	SIRPA	CD47	curated	SIRPA-CD47	CCL5-CCR1	CD44-MMP7
CPI-SS02AB0C3E0	SPP1	CD44	I2D,IMEx,InnateDB-All,IntAct	SPP1-CD44	C1QA-CD93	CAV1-APP
CPI-SS00BBA318F	TEK	ANGPT4	curated	TEK-ANGPT4	CYR61-CAV1	AXL-GAS6
CPI-SS0B337B316	TEK	ANGPT1	curated	TEK-ANGPT1	COL6A3-ITGB1	ITGA1-COL5A2
CPI-SS04640F9C3	TFF1	FGFR2	IMEx,InnateDB-All,MINT	TFF1-FGFR2	CXCL12-CXCR4	CD93-COL1A2
CPI-SS03133B4F2	TFRC	TNFSF13B	IMEx,IntAct	TFRC-TNFSF13B	HGF-MET	ITGA7-LAMB1
CPI-SS01963C4CA	TG	ASGR1	I2D	TG-ASGR1	GPC3-IGF1R	ITGA6-FN1
CPI-SS085EE60B1	TGFB1	TGFBR3	curated	TGFB1-TGFBR3	GZMB-PGRMC1	ITGA6-LAMA4
CPI-SS0178F5C45	TGFB2	TGFBR3	curated	TGFB2-TGFBR3	CCL3-CCR1	F3-TFPI
CPI-SS0D46E2B45	TGFB3	TGFBR3	curated	TGFB3-TGFBR3	COL5A1-ITGA1	ITGA4-FIGF
CPI-SS0735F5C3A	TIMP1	FGFR2	InnateDB-All	TIMP1-FGFR2	F13A1-ITGB1	CD93-COL1A1
CPI-SS02EBC1BB0	TNF	NOTCH1	I2D	TNF-NOTCH1	CALR-HLA-F	EGFR-GNAI2
CPI-SS09C917D22	TNF	FLT4	InnateDB-All	TNF-FLT4	CYR61-ITGB5	IGF1R-CDH1
CPI-SS0E7D5974D	TNF	TNFRSF1B	curated	TNF-TNFRSF1B	CD34-SELL	ITGA4-ADAM28
CPI-SS04B4619D0	TNF	TNFRSF1A	curated	TNF-TNFRSF1A	FN1-NT5E	ITGA5-COL1A1
CPI-SS0049FD74F	TNFRSF10B	FASLG	I2D,InnateDB-All	TNFRSF10B-FASLG	CYR61-ITGAM	CCR1-CCL3L1
CPI-SS0898D7F7F	TNFRSF10B	TNFSF10	curated	TNFRSF10B-TNFSF10	HAS2-CD44	ITGA6-LAMC1
CPI-SS03C51D352	TNFRSF13B	TNFSF13B	curated	TNFRSF13B-TNFSF13B	C3-ITGAX	ACVRL1-TGFB3
CPI-SS0DCA69916	TNFRSF13B	TNFSF13	curated	TNFRSF13B-TNFSF13	C1QA-CSPG4	AXL-PROS1
CPI-SS0AA47D179	TNFRSF13B	CD70	InnateDB-All	TNFRSF13B-CD70	HBEGF-CD44	ITGA6-THBS2
CPI-SS09648FAA9	TNFRSF13C	TNFSF13B	guidetopharmacology.org	TNFRSF13C-TNFSF13B	CTHRC1-FZD5	ENG-TGFB1
CPI-SS0DA033F03	TNFRSF1A	GRN	IMEx,InnateDB-All,MINT	TNFRSF1A-GRN	ANGPT1-ITGA5	FLT4-FN1
CPI-SS0A4F27388	TNFRSF1A	FASLG	I2D,InnateDB-All	TNFRSF1A-FASLG	COL1A2-ITGAV	HMMR-HAS2
CPI-SS0C4E86714	TNFRSF1B	GRN	IMEx,InnateDB-All,MINT	TNFRSF1B-GRN	FIGF-NRP2	CD44-HBEGF
CPI-SS02EF3E1BA	TNFSF12	TNFRSF12A	curated	TNFSF12-TNFRSF12A	EFNB1-EPHA4	GPC1-COL18A1
CPI-SS0F9B3B259	TNFSF13	TNFRSF1A	I2D,InnateDB-All	TNFSF13-TNFRSF1A	CGN-TGFBR2	IL6R-IL6
CPI-SS0859C173B	TNFSF14	LTBR	curated	TNFSF14-LTBR	COL5A1-ITGB1	F3-F10
CPI-SS0C03F7CDC	VEGFA	KDR	curated	VEGFA-KDR	APP-FPR2	FGFR2-FGF7
CPI-SS0B9B3870A	VEGFA	FLT1	curated	VEGFA-FLT1	CFH-ITGAM	ITGA1-COL1A2
CPI-SS0EBA5A4D8	VEGFD	KDR	curated	VEGFD-KDR	COL18A1-ITGA5	ENG-INHBA
CPI-SS0D883FFF1	VEGFD	FLT4	curated	VEGFD-FLT4	HLA-B-CD3G	ITGAM-CTGF
CPI-SS04C396C5D	VGF	NTRK1	InnateDB-All	VGF-NTRK1	EFNB1-ERBB2	DDR2-COL1A1
CPI-SS0C8A09915	VIP	VIPR1	guidetopharmacology.org	VIP-VIPR1	C3-LRP1	EGFR-BTC
CPI-SS0D3C90DDA	WISP3	SORL1	InnateDB-All	WISP3-SORL1	ADAM17-ITGB1	FLT1-PDGFC
CPI-SS0EB136379	WNT1	CD36	InnateDB	WNT1-CD36	B2M-KLRD1	CD44-HGF
CPI-SS0984C2931	WNT3A	LRP1	I2D	WNT3A-LRP1	CDH1-PTPRF	EGFR-CDH1
CPI-SS0E32BEF02	WNT5A	FZD5	curated	WNT5A-FZD5	CTHRC1-FZD6	FPR1-ANXA1
CPI-SS05550A895	WNT7A	FZD5	curated	WNT7A-FZD5	A2M-LRP1	FPR3-HEBP1
CPI-SS0A81A3626	WNT7A	LDLR	InnateDB-All	WNT7A-LDLR	DKK2-LRP6	IGF2R-IGF2
					HP-ITGB2	ITGAV-FBN1
					HSP90AA1-CFTR	ITGAV-LAMC1
					HSP90AA1-EGFR	ITGAV-MFGE8
					HSPG2-ITGB1	ITGAV-VTN
					HSPG2-SDC1	ITGAV-NID1
					ICAM1-CAV1	ITGAV-VEGFA
					ICAM1-EGFR	ITGAV-PLAU
					ICAM1-IL2RG	ITGAV-SPP1
					ICAM1-ITGAL	ITGAV-TGFB1
					ICAM1-ITGAM	ITGAV-COL4A1
					ICAM1-ITGAX	ITGAV-EDIL3
					ICAM1-ITGB2	ITGAV-FN1
					ICAM2-ITGAL	ITGAV-SERPINE1
					ICAM2-ITGAM	ITGAV-CALR
					ICAM2-ITGB2	ITGAV-LAMB1
					ICAM3-ITGAL	ITGAV-ADAM15
					ICAM3-ITGB2	ITGAV-AZGP1
					IFNG-IFNGR1	ITGAV-FGG
					IFNG-IFNGR2	ITGAX-C3
					IGF1-IGF1R	ITGAX-ICAM1
					IGF1-INSR	ITGB1-COL1A1
					IGF2-IGF1R	ITGB1-COL1A2
					IGF2-IGF2R	ITGB1-COL3A1
					IGF2-INSR	ITGB1-COL6A1
					IGFBP4-LRP6	ITGB1-COL6A2
					IL10-IL10RA	ITGB1-COL6A3
					IL10-IL10RB	ITGB1-FBLN1
					IL16-CD4	ITGB1-FBN1
					IL16-KCNJ15	ITGB1-LAMA2
					IL18-CD48	ITGB1-LAMC1
					IL18-IL18R1	ITGB1-LGALS3BP
					IL18-IL18RAP	ITGB1-THBS2
					IL1B-ADRB2	ITGB1-ADAM15
					IL1B-IL1R1	ITGB1-ADAM17
					IL1B-IL1R2	ITGB1-ADAM9
					IL1B-IL1RAP	ITGB1-COL4A1
					IL1RN-IL1R1	ITGB1-COL5A1
					IL1RN-IL1R2	ITGB1-COL5A2
					IL6-F3	ITGB1-CXCL12
					IL6-IL6R	ITGB1-FIGF
					IL6-IL6ST	ITGB1-FN1
					INHBA-ENG	ITGB1-HSPG2
					INHBA-TGFBR3	ITGB1-LAMA4
					JAG1-NOTCH1	ITGB1-NID1
					JAG1-NOTCH2	ITGB1-TGM2
					JAG1-NOTCH3	ITGB1-THBS1
					JAG1-NOTCH4	ITGB1-TIMP2
					LAMA2-ITGA1	ITGB1-VCAN
					LAMA2-ITGA3	ITGB1-VEGFA
					LAMA2-ITGA6	ITGB1-VTN
					LAMA2-ITGA7	ITGB1-CD14
					LAMA2-ITGB1	ITGB1-F13A1
					LAMA2-ITGB4	ITGB1-PLAU
					LAMA2-RPSA	ITGB1-SPP1
					LAMA4-ITGA6	ITGB1-COL18A1
					LAMA4-ITGB1	ITGB1-ANGPT1
					LAMA5-BCAM	ITGB1-NPNT
					LAMA5-ITGA3	ITGB1-VCAM1
					LAMA5-ITGA6	ITGB1-LAMA5
					LAMA5-ITGB1	ITGB1-LAMB1
					LAMA5-ITGB4	ITGB1-MDK
					LAMA5-SDC1	ITGB1-FGG
					LAMB1-ITGA1	ITGB1-LAMB3
					LAMB1-ITGA3	ITGB2-C3
					LAMB1-ITGA6	ITGB2-CTGF
					LAMB1-ITGA7	ITGB2-CYR61
					LAMB1-ITGAV	ITGB2-F10
					LAMB1-ITGB1	ITGB2-HP
					LAMB1-ITGB4	ITGB2-ICAM1
					LAMB2-RPSA	ITGB2-PLAT
					LAMB3-CD151	ITGB2-SPON2
					LAMB3-ITGA3	ITGB2-ICAM2
					LAMB3-ITGA6	ITGB2-PLAU
					LAMB3-ITGB1	ITGB2-SELPLG
					LAMB3-ITGB4	ITGB2-ICAM3
					LAMC1-ITGA1	ITGB2-VCAM1
					LAMC1-ITGA3	ITGB2-FGG
					LAMC1-ITGA6	ITGB2-CD40LG
					LAMC1-ITGA7	ITGB4-LAMA2
					LAMC1-ITGAV	ITGB4-LAMC1
					LAMC1-ITGB1	ITGB4-LAMA5
					LAMC1-ITGB4	ITGB4-LAMB1
					LCN2-LRP2	ITGB4-LAMB3
					LGALS3BP-ITGB1	ITGB5-CYR61
					LIF-IL6ST	ITGB5-PLAU
					LIF-LIFR	ITGB5-EDIL3
					LPL-GPIHBP1	ITGB5-LTBP1
					LPL-LRP1	ITGB5-SERPINE1
					LPL-LRP2	ITGB5-SORBS1
					LPL-SDC1	ITGB6-FBN1
					LRPAP1-LDLR	ITGB6-FN1
					LRPAP1-LRP1	ITGB6-VTN
					LRPAP1-LRP2	ITGB6-TGFB1
					LRPAP1-SORL1	ITGB7-FN1
					LRPAP1-SORT1	ITGB7-VCAM1
					LTB-LTBR	ITGB7-CDH1
					LTBP1-ITGB5	KCNJ15-IL16
					LTB-TNFRSF1A	KDR-FIGF
					LYZ-ITGAL	KDR-TIMP3
					MDK-ITGA4	KDR-VEGFA
					MDK-ITGA6	KDR-VTN
					MDK-ITGB1	KDR-PDGFC
					MDK-LRP1	KDR-COL18A1
					MDK-PTPRB	KLRC1-B2M
					MDK-SDC1	KLRC1-HLA-E
					MDK-SDC4	KLRD1-B2M
					MFAP2-NOTCH1	KLRD1-HLA-B
					MFAP5-NOTCH1	KLRD1-HLA-E
					MFGE8-ITGAV	KLRG1-CDH1
					MFGE8-PDGFRB	LDLR-LRPAP1
					MFNG-NOTCH1	LDLR-APOE
					MFNG-NOTCH2	LDLR-F8
					MLLT4-F11R	LEPR-APOD
					MLLT4-PVRL2	LGR6-RSPO3
					MMP2-SDC2	LIFR-OSM
					MMP7-CD151	LIFR-LIF
					MMP7-CD44	LILRB1-B2M
					NAMPT-INSR	LILRB1-HLA-B
					NID1-ITGA3	LILRB1-HLA-A
					NID1-ITGAV	LILRB1-HLA-C
					NID1-ITGB1	LILRB2-B2M
					NID1-PTPRF	LILRB2-HLA-A
					NOV-NOTCH1	LILRB2-HLA-C
					NPNT-ITGA8	LILRB2-HLA-B
					NPNT-ITGB1	LMBR1L-SCGB1A1
					NRG1-ERBB2	LRP1-A2M
					NRG1-ERBB3	LRP1-APOE
					NRG1-GPC1	LRP1-APP
					NTF3-NTRK1	LRP1-C3
					NTF3-NTRK2	LRP1-CALR
					NTF3-NTRK3	LRP1-CTGF
					OSM-IL6ST	LRP1-LRPAP1
					OSM-LIFR	LRP1-PLAT
					OSM-OSMR	LRP1-PSAP
					PDAP1-PDGFRB	LRP1-SERPINE2
					PDGFA-PDGFRA	LRP1-TFPI
					PDGFA-PDGFRB	LRP1-THBS1
					PDGFC-FLT1	LRP1-LPL
					PDGFC-FLT4	LRP1-PLAU
					PDGFC-KDR	LRP1-SERPINA1
					PDGFC-PDGFRA	LRP1-SERPINE1
					PDGFC-PDGFRB	LRP1-F8
					PGF-FLT1	LRP1-MDK
					PGF-NRP1	LRP1-C4BPA
					PGF-NRP2	LRP2-LRPAP1
					PIGF-FLT1	LRP2-APOE
					PKM-CD44	LRP2-LPL
					PLAT-ITGAM	LRP2-PLAU
					PLAT-ITGB2	LRP2-SERPINE1
					PLAT-LRP1	LRP2-CUBN
					PLAU-IGF2R	LRP2-AGT
					PLAU-ITGA3	LRP2-LCN2
					PLAU-ITGA5	LRP2-SCGB1A1
					PLAU-ITGAM	LRP6-IGFBP4
					PLAU-ITGAV	LRP6-CTGF
					PLAU-ITGB1	LRP6-DKK2
					PLAU-ITGB2	LTBR-TNF
					PLAU-ITGB5	LTBR-LTB
					PLAU-LRP1	LY96-SFTPD
					PLAU-LRP2	MARCO-SCGB3A1
					PLAU-MRC2	MARCO-SCGB3A2
					PLAU-PLAUR	MET-DCN
					PLAU-ST14	MET-SEMA4D
					PLTP-ABCA1	MET-HGF
					PODXL-SELL	MRC2-PLAU
					PROS1-AXL	NCSTN-APP
					PSAP-LRP1	NCSTN-PSEN1
					PSEN1-NCSTN	NOTCH1-ADAM17
					PSEN1-NOTCH1	NOTCH1-MFAP2
					PSEN1-NOTCH3	NOTCH1-MFAP5
					PSEN1-NOTCH4	NOTCH1-PSEN1
					PTGS2-CAV1	NOTCH1-JAG1
					PTMA-VIPR1	NOTCH1-NOV
					RARRES2-CCRL2	NOTCH1-MFNG
					RGMA-BMPR2	NOTCH2-JAG1
					RNASE2-TLR2	NOTCH2-MFNG
					RPS19-C5AR1	NOTCH3-THBS2
					RSPO3-LGR6	NOTCH3-PSEN1
					RSPO3-SDC4	NOTCH3-JAG1
					S100A8-TLR4	NOTCH4-THBS2
					S100A9-TLR4	NOTCH4-PSEN1
					SCGB1A1-LMBR1L	NOTCH4-JAG1
					SCGB1A1-LRP2	NRP1-FGF7
					SCGB3A1-MARCO	NRP1-SEMA3C
					SCGB3A2-MARCO	NRP1-VEGFA
					SELPLG-ESAM	NRP1-VEGFB
					SELPLG-ITGAM	NRP1-FGF2
					SELPLG-ITGB2	NRP1-SEMA3F
					SELPLG-SELE	NRP1-PGF
					SELPLG-SELL	NRP2-FIGF
					SELPLG-SELP	NRP2-SEMA3C
					SEMA3C-NRP1	NRP2-VEGFA
					SEMA3C-NRP2	NRP2-SEMA3F
					SEMA3C-PLXND1	NRP2-SEMA3G
					SEMA3F-NRP1	NRP2-PGF
					SEMA3F-NRP2	NT5E-FN1
					SEMA3G-NRP2	NTRK1-CTGF
					SEMA4A-PLXND1	NTRK1-NTF3
					SEMA4D-ERBB2	NTRK2-NTF3
					SEMA4D-MET	NTRK3-NTF3
					SEMA4D-PLXNB2	OCLN-CGN
					SEMA6A-PLXNA2	OSMR-OSM
					SERPINA1-LRP1	PDGFRA-PDGFC
					SERPINE1-ITGAV	PDGFRA-PDGFA
					SERPINE1-ITGB5	PDGFRB-MFGE8
					SERPINE1-LRP1	PDGFRB-PDAP1
					SERPINE1-LRP2	PDGFRB-PDGFC
					SERPINE1-PLAUR	PDGFRB-PDGFA
					SERPINE2-LRP1	PGRMC1-GZMB
					SERPING1-SELE	PLAUR-FN1
					SERPING1-SELP	PLAUR-VTN
					SFRP1-FZD6	PLAUR-PLAU
					SFTPA1-TLR2	PLAUR-SERPINE1
					SFTPA2-CD93	PLSCR4-EFEMP2
					SFTPD-LY96	PLXNA2-SEMA6A
					SFTPD-TLR4	PLXNB2-SEMA4D
					SLIT2-GPC1	PLXND1-SEMA3C
					SLIT2-ROBO4	PLXND1-SEMA4A
					SLPI-CD4	PTGDR-GNAS
					SORBS1-INSR	PTGIR-GNAS
					SORBS1-ITGA1	PTPRB-MDK
					SORBS1-ITGB5	PTPRF-NID1
					SPINT1-ST14	PTPRF-CDH1
					SPON2-ITGAM	PTPRG-CNTN4
					SPON2-ITGB2	PTPRM-CDH1
					SPP1-CD44	PVR-VTN
					SPP1-ITGA4	PVRL2-MLLT4
					SPP1-ITGA5	RAMP2-ADM
					SPP1-ITGAV	ROBO4-SLIT2
					SPP1-ITGB1	ROBO4-FN1
					TFPI-F3	RPSA-LAMA2
					TFPI-LRP1	RPSA-LAMB2
					TFPI-SDC4	SCARF1-CALR
					TGFB1-ACVRL1	SCTR-CPAMD8
					TGFB1-CAV1	SDC1-HSPG2
					TGFB1-ENG	SDC1-LPL
					TGFB1-ITGAV	SDC1-THBS1
					TGFB1-ITGB6	SDC1-HMGB1
					TGFB1-SDC2	SDC1-CCL5
					TGFB1-TGFBR1	SDC1-FGF2
					TGFB1-TGFBR2	SDC1-LAMA5
					TGFB1-TGFBR3	SDC1-MDK
					TGFB3-ACVRL1	SDC1-HGF
					TGFB3-ENG	SDC2-MMP2
					TGFB3-TGFBR1	SDC2-TGFB1
					TGFB3-TGFBR2	SDC2-FN1
					TGFB3-TGFBR3	SDC2-FGF2
					TGM2-ITGA4	SDC2-HGF
					TGM2-ITGB1	SDC4-RSPO3
					TGM2-SDC4	SDC4-CXCL12
					THBS1-CD36	SDC4-TFPI
					THBS1-CD47	SDC4-TGM2
					THBS1-ITGA3	SDC4-THBS1
					THBS1-ITGA4	SDC4-CCL5
					THBS1-ITGA6	SDC4-FGF2
					THBS1-ITGB1	SDC4-MDK
					THBS1-LRP1	SELE-SERPING1
					THBS1-SDC1	SELE-SELPLG
					THBS1-SDC4	SELL-CD34
					THBS2-CD47	SELL-CFH
					THBS2-ITGA4	SELL-VCAN
					THBS2-ITGA6	SELL-SELPLG
					THBS2-ITGB1	SELL-PODXL
					THBS2-NOTCH3	SELP-CD34
					THBS2-NOTCH4	SELP-SERPING1
					TIMP1-CD63	SELP-VCAN
					TIMP2-ITGA3	SELP-SELPLG
					TIMP2-ITGB1	SELP-VWF
					TIMP3-KDR	SIRPA-VWF
					TNF-LTBR	SLC40A1-CP
					TNFSF10-TNFRSF10B	SLC45A3-APP
					TNFSF12-TNFRSF12A	SORL1-LRPAP1
					TNFSF13B-TNFRSF13B	SORL1-APOE
					TNFSF13B-TNFRSF13C	SORT1-LRPAP1
					TNF-TNFRSF1A	ST14-PLAU
					TNF-TNFRSF1B	ST14-SPINT1
					VCAM1-ITGA4	TEK-ANGPTL1
					VCAM1-ITGB1	TEK-ANGPT1
					VCAM1-ITGB2	TEK-ANGPT2
					VCAM1-ITGB7	TFRC-B2M
					VCAN-CD44	TGFBR1-TGFB1
					VCAN-EGFR	TGFBR1-TGFB3
					VCAN-ITGA4	TGFBR2-TGFB1
					VCAN-ITGB1	TGFBR2-TGFB3
					VCAN-SELL	TGFBR2-CGN
					VCAN-SELP	TGFBR3-INHBA
					VCAN-TLR1	TGFBR3-TGFB1
					VCAN-TLR2	TGFBR3-TGFB3
					VEGFA-EGFR	THBD-HMGB1
					VEGFA-FLT1	TIE1-ANGPTL2
					VEGFA-GPC1	TIE1-ANGPTL4
					VEGFA-ITGAV	TIE1-ANGPT1
					VEGFA-ITGB1	TIE1-ANGPT2
					VEGFA-KDR	TLR1-VCAN
					VEGFA-NRP1	TLR2-VCAN
					VEGFA-NRP2	TLR2-RNASE2
					VEGFB-FLT1	TLR2-SFTPA1
					VEGFB-NRP1	TLR4-S100A8
					VIM-CD44	TLR4-S100A9
					VTN-ITGA5	TLR4-SFTPD
					VTN-ITGA8	TNFRSF10B-TNFSF10
					VTN-ITGAV	TNFRSF12A-TNFSF12
					VTN-ITGB1	TNFRSF13B-TNFSF13B
					VTN-ITGB6	TNFRSF13C-TNFSF13B
					VTN-KDR	TNFRSF1A-TNF
					VTN-PLAUR	TNFRSF1A-LTB
					VTN-PVR	TNFRSF1B-TNF
					VWF-SELP	VIPR1-GNAS
					VWF-SIRPA	VIPR1-PTMA
