# Supplementary material for: Single-cell transcriptomics reveals skewed cellular communication and phenotypic shift in pulmonary artery remodeling
Source: JCI Insight. 2022 Oct 24;7(20):e153471. doi: 10.1172/jci.insight.153471 (PMC9714792; doi:10.1172/jci.insight.153471)
Supplement: Supplemental table 4 [file jciinsight-7-153471-s111.xlsx]

## Sheet: Markers
Markers for cluster annotation of smooth muscle cells and fibroblasts data subset
	p_val	avg_log2FC	pct.1	pct.2	p_val_adj	cluster	gene
FGFR4	0	1.73987	0.386	0.003	0	SMC4	FGFR4
PHACTR3	6.42433e-205	0.54867	0.123	0	1.26315e-200	SMC4	PHACTR3
ROBO2	2.18708e-134	0.97282	0.246	0.004	4.30024e-130	SMC4	ROBO2
MME	9.52627e-132	1.23834	0.228	0.003	1.87306e-127	SMC4	MME
LPL	1.06522e-129	1.78189	0.404	0.012	2.09443e-125	SMC4	LPL
SCN7A	2.89565e-120	3.18444	0.632	0.036	5.69342e-116	SMC4	SCN7A
TCIM	1.75364e-119	2.80337	0.579	0.03	3.448e-115	SMC4	TCIM
GPC3	1.57838e-110	3.53258	0.772	0.063	3.1034e-106	SMC4	GPC3
MYO10	3.70224e-108	1.77619	0.386	0.014	7.27934e-104	SMC4	MYO10
NEBL	4.71541e-98	0.741575	0.14	0.001	9.27144e-94	SMC4	NEBL
CCBE1	1.09228e-96	1.72199	0.333	0.011	2.14764e-92	SMC4	CCBE1
CA3	4.40745e-92	1.94346	0.281	0.008	8.66592e-88	SMC4	CA3
TCF21	1.86758e-79	3.51458	0.807	0.102	3.67203e-75	SMC4	TCF21
FRAS1	3.18574e-79	0.457914	0.123	0.001	6.26381e-75	SMC4	FRAS1
GPM6B	2.40557e-76	2.48492	0.596	0.052	4.72983e-72	SMC4	GPM6B
AC078864.2	1.01606e-67	0.434975	0.123	0.002	1.99778e-63	SMC4	AC078864.2
NKD2	1.38914e-61	0.570114	0.14	0.003	2.73134e-57	SMC4	NKD2
SELENOP	6.51895e-54	3.24985	0.807	0.151	1.28176e-49	SMC4	SELENOP
SAA1	1.80728e-51	1.86469	0.158	0.005	3.55347e-47	SMC4	SAA1
ETV1	3.26604e-51	1.47973	0.333	0.023	6.42169e-47	SMC4	ETV1
CAVIN2	4.50859e-48	1.15595	0.228	0.011	8.86479e-44	SMC4	CAVIN2
VEGFD	2.19645e-45	1.23542	0.263	0.016	4.31865e-41	SMC4	VEGFD
LIMCH1	1.23649e-44	2.62391	0.754	0.159	2.43118e-40	SMC4	LIMCH1
CACNA1D	8.17763e-43	0.861389	0.175	0.007	1.60789e-38	SMC4	CACNA1D
PLEKHH2	1.3897e-42	2.55727	0.579	0.09	2.73242e-38	SMC4	PLEKHH2
NPNT	4.60688e-40	1.6602	0.491	0.063	9.05804e-36	SMC4	NPNT
ANGPT1	5.59117e-39	1.95209	0.474	0.063	1.09934e-34	SMC4	ANGPT1
ITGA2	4.86847e-38	0.747854	0.14	0.005	9.57238e-34	SMC4	ITGA2
A2M	4.35929e-37	3.32506	0.965	0.458	8.57124e-33	SMC4	A2M
SNCA	7.88839e-37	0.696722	0.175	0.009	1.55101e-32	SMC4	SNCA
INMT	3.94003e-34	2.61266	0.702	0.169	7.7469e-30	SMC4	INMT
MACF1	1.07874e-33	2.9706	0.772	0.24	2.12102e-29	SMC4	MACF1
RAPGEF5	1.16901e-33	1.6132	0.333	0.035	2.29851e-29	SMC4	RAPGEF5
AOC3	1.25521e-33	2.10359	0.596	0.116	2.46799e-29	SMC4	AOC3
FMO2	6.86693e-31	2.86268	0.895	0.369	1.35018e-26	SMC4	FMO2
LAMB1	1.29294e-30	1.79456	0.421	0.062	2.54218e-26	SMC4	LAMB1
RARB	1.15089e-28	0.699401	0.193	0.014	2.26287e-24	SMC4	RARB
NR2F1	5.07047e-28	1.48464	0.386	0.056	9.96955e-24	SMC4	NR2F1
DST	1.62209e-25	2.49802	0.842	0.386	3.18935e-21	SMC4	DST
KANK3	3.29297e-25	0.617044	0.123	0.006	6.47463e-21	SMC4	KANK3
CHDH	6.68509e-25	0.520771	0.14	0.008	1.31442e-20	SMC4	CHDH
ALDH1A1	7.19286e-25	2.51326	0.789	0.333	1.41426e-20	SMC4	ALDH1A1
LBH	1.37048e-24	2.05304	0.544	0.128	2.69463e-20	SMC4	LBH
MOXD1	6.10083e-24	0.736816	0.123	0.007	1.19954e-19	SMC4	MOXD1
RGCC	6.29914e-24	2.75752	0.702	0.234	1.23854e-19	SMC4	RGCC
AL391807.1	1.24596e-23	0.678902	0.158	0.011	2.44981e-19	SMC4	AL391807.1
MEOX2	1.25349e-23	1.12264	0.281	0.035	2.46462e-19	SMC4	MEOX2
RARRES2	5.05331e-23	2.14185	0.895	0.637	9.93581e-19	SMC4	RARRES2
RACK1	3.68474e-22	1.61631	0.825	0.283	7.24493e-18	SMC4	RACK1
LRRN3	1.67446e-21	0.383066	0.105	0.006	3.29232e-17	SMC4	LRRN3
MCOLN3	2.18597e-21	0.276653	0.105	0.006	4.29805e-17	SMC4	MCOLN3
SPINT2	1.80852e-18	1.54069	0.474	0.117	3.55592e-14	SMC4	SPINT2
PTK7	2.55416e-18	0.552994	0.158	0.015	5.02198e-14	SMC4	PTK7
FMO3	2.57351e-18	1.17116	0.228	0.03	5.06003e-14	SMC4	FMO3
FBP1	6.46762e-18	1.20377	0.298	0.05	1.27166e-13	SMC4	FBP1
CES1	6.60825e-18	2.07446	0.614	0.22	1.29931e-13	SMC4	CES1
SLC38A5	1.61108e-17	0.609886	0.175	0.019	3.1677e-13	SMC4	SLC38A5
LMCD1	2.40063e-17	1.8576	0.579	0.183	4.72012e-13	SMC4	LMCD1
PTGDS	9.79023e-17	2.07173	0.737	0.309	1.92495e-12	SMC4	PTGDS
KDR	1.26564e-16	0.542813	0.14	0.013	2.4885e-12	SMC4	KDR
SLC38A2	3.92339e-16	1.71815	0.667	0.285	7.71416e-12	SMC4	SLC38A2
DKK3	4.97469e-16	1.59121	0.614	0.219	9.78123e-12	SMC4	DKK3
CD302	9.98628e-16	1.58975	0.544	0.187	1.9635e-11	SMC4	CD302
CAMK2N1	1.10291e-15	1.43526	0.333	0.072	2.16854e-11	SMC4	CAMK2N1
CYP7B1	1.34783e-15	0.441382	0.123	0.011	2.65011e-11	SMC4	CYP7B1
ADAMTS8	1.79487e-15	0.952028	0.193	0.025	3.52907e-11	SMC4	ADAMTS8
BCAT1	7.93122e-15	1.55663	0.333	0.073	1.55944e-10	SMC4	BCAT1
PIEZO2	8.41358e-15	0.752628	0.14	0.014	1.65428e-10	SMC4	PIEZO2
DEPP1	1.13923e-14	1.49172	0.544	0.168	2.23996e-10	SMC4	DEPP1
CDH11	3.20665e-14	1.14427	0.368	0.089	6.30491e-10	SMC4	CDH11
PAG1	4.57087e-14	0.691235	0.14	0.015	8.98725e-10	SMC4	PAG1
MBTD1	6.2229e-14	0.379046	0.14	0.015	1.22355e-09	SMC4	MBTD1
SLC40A1	1.47587e-13	1.6546	0.491	0.175	2.90186e-09	SMC4	SLC40A1
EGFL6	1.56711e-13	0.357436	0.105	0.009	3.08125e-09	SMC4	EGFL6
MYH10	5.94419e-13	1.26251	0.684	0.304	1.16875e-08	SMC4	MYH10
CTSC	1.19728e-12	1.38443	0.404	0.119	2.35409e-08	SMC4	CTSC
MYO1B	1.37968e-12	1.00167	0.263	0.053	2.71274e-08	SMC4	MYO1B
HSPA2	1.501e-12	1.156	0.263	0.054	2.95127e-08	SMC4	HSPA2
HIF3A	1.90497e-12	0.880291	0.351	0.09	3.74555e-08	SMC4	HIF3A
ATP5F1E	2.35057e-12	1.10176	0.684	0.269	4.6217e-08	SMC4	ATP5F1E
SLC35E3	3.95934e-12	0.884945	0.246	0.049	7.78486e-08	SMC4	SLC35E3
KCNS3	5.18622e-12	0.636254	0.123	0.014	1.01972e-07	SMC4	KCNS3
METTL7A	6.23631e-12	1.70799	0.596	0.295	1.22618e-07	SMC4	METTL7A
LINC00968	7.77813e-12	0.380763	0.105	0.01	1.52934e-07	SMC4	LINC00968
STXBP4	1.00057e-11	0.63862	0.158	0.022	1.96733e-07	SMC4	STXBP4
RPS12	2.14894e-11	0.711644	0.965	0.987	4.22524e-07	SMC4	RPS12
NRP2	2.1651e-11	0.973	0.193	0.034	4.25702e-07	SMC4	NRP2
CADM1	2.21819e-11	0.571009	0.105	0.011	4.3614e-07	SMC4	CADM1
MAL	2.98539e-11	0.41687	0.193	0.033	5.86987e-07	SMC4	MAL
TBX2-AS1	3.00313e-11	0.898425	0.263	0.058	5.90476e-07	SMC4	TBX2-AS1
KCNK6	2.66712e-10	1.12206	0.228	0.049	5.24409e-06	SMC4	KCNK6
NEDD9	2.89504e-10	1.32301	0.386	0.128	5.69223e-06	SMC4	NEDD9
TIMP3	5.26487e-10	1.07475	0.895	0.752	1.03518e-05	SMC4	TIMP3
ADAMTSL2	6.67979e-10	0.472812	0.175	0.031	1.31338e-05	SMC4	ADAMTSL2
FTX	1.15168e-09	1.02852	0.333	0.101	2.26444e-05	SMC4	FTX
GPX3	1.72597e-09	0.999894	0.93	0.806	3.39359e-05	SMC4	GPX3
C7	1.98401e-09	0.971074	0.702	0.348	3.90096e-05	SMC4	C7
WASHC4	2.17848e-09	0.649846	0.211	0.046	4.28333e-05	SMC4	WASHC4
ATP5ME	2.65434e-09	1.25246	0.526	0.214	5.21897e-05	SMC4	ATP5ME
RPL30	2.85588e-09	0.521105	0.982	0.964	5.61523e-05	SMC4	RPL30
ULK4	3.41848e-09	0.391048	0.123	0.018	6.72141e-05	SMC4	ULK4
SPRY1	3.75161e-09	1.24926	0.456	0.183	7.37641e-05	SMC4	SPRY1
NRP1	4.26321e-09	1.03718	0.316	0.094	8.38232e-05	SMC4	NRP1
PEAK1	4.31479e-09	0.823336	0.193	0.041	8.48373e-05	SMC4	PEAK1
SLF2	5.5552e-09	0.933196	0.175	0.035	0.000109226	SMC4	SLF2
WNT2	6.35605e-09	0.904562	0.123	0.018	0.000124973	SMC4	WNT2
CITED2	7.13127e-09	1.19072	0.316	0.099	0.000140215	SMC4	CITED2
CDO1	8.08584e-09	0.623888	0.193	0.041	0.000158984	SMC4	CDO1
TSPAN9	8.43424e-09	0.803157	0.228	0.056	0.000165834	SMC4	TSPAN9
MAMDC2	1.11285e-08	0.918707	0.351	0.121	0.000218809	SMC4	MAMDC2
ATP5PF	1.17567e-08	1.06663	0.491	0.202	0.00023116	SMC4	ATP5PF
USP53	1.43954e-08	1.84331	0.596	0.374	0.000283042	SMC4	USP53
GNAI1	1.68177e-08	0.744111	0.175	0.035	0.000330669	SMC4	GNAI1
LSAMP	1.83712e-08	0.990525	0.263	0.073	0.000361215	SMC4	LSAMP
CALCOCO2	1.92474e-08	1.29372	0.544	0.277	0.000378443	SMC4	CALCOCO2
ATP5MC2	2.60535e-08	1.05296	0.509	0.215	0.000512264	SMC4	ATP5MC2
COL21A1	2.87851e-08	1.45744	0.228	0.059	0.000565974	SMC4	COL21A1
MUC20-OT1	3.87089e-08	0.593417	0.246	0.066	0.000761095	SMC4	MUC20-OT1
ACTG1	3.9464e-08	0.894654	0.93	0.942	0.000775941	SMC4	ACTG1
FAM92A	4.17564e-08	0.761863	0.175	0.038	0.000821015	SMC4	FAM92A
CNN2	4.85123e-08	1.13275	0.351	0.125	0.00095385	SMC4	CNN2
ADARB1	5.83813e-08	0.802932	0.263	0.074	0.00114789	SMC4	ADARB1
CHIC2	6.52469e-08	0.496245	0.228	0.059	0.00128289	SMC4	CHIC2
DUSP6	6.96099e-08	0.93404	0.263	0.079	0.00136867	SMC4	DUSP6
PRG4	8.32398e-08	0.958358	0.158	0.032	0.00163666	SMC4	PRG4
SELENOK	8.96249e-08	1.12286	0.404	0.16	0.00176221	SMC4	SELENOK
MAOB	9.13093e-08	1.03617	0.211	0.053	0.00179532	SMC4	MAOB
MT-ND1	1.28329e-07	0.698227	0.877	0.915	0.00252321	SMC4	MT-ND1
PKN2	1.428e-07	1.21848	0.333	0.122	0.00280773	SMC4	PKN2
NOP53	1.64632e-07	0.813611	0.456	0.185	0.00323699	SMC4	NOP53
NKD1	1.73515e-07	0.684013	0.14	0.027	0.00341165	SMC4	NKD1
RPL41	2.64253e-07	0.391715	0.982	0.998	0.00519575	SMC4	RPL41
FRMD4B	3.79172e-07	1.03981	0.193	0.049	0.00745528	SMC4	FRMD4B
LIMD1	3.86045e-07	0.319911	0.105	0.017	0.00759041	SMC4	LIMD1
ATP5MG	4.15704e-07	0.87728	0.526	0.237	0.00817357	SMC4	ATP5MG
AC097534.2	4.16687e-07	0.607245	0.123	0.023	0.00819291	SMC4	AC097534.2
ITGA8	4.45496e-07	1.03115	0.439	0.185	0.00875935	SMC4	ITGA8
KITLG	4.72894e-07	0.500153	0.14	0.029	0.00929805	SMC4	KITLG
NUAK1	4.93114e-07	0.528056	0.123	0.023	0.00969561	SMC4	NUAK1
AASS	6.13707e-07	0.722942	0.263	0.083	0.0120667	SMC4	AASS
SEM1	6.46975e-07	1.43758	0.404	0.177	0.0127208	SMC4	SEM1
TCEAL9	7.17205e-07	0.80663	0.386	0.154	0.0141017	SMC4	TCEAL9
RHOJ	7.95105e-07	0.492583	0.14	0.029	0.0156333	SMC4	RHOJ
ATP5IF1	9.64599e-07	0.755002	0.386	0.153	0.0189659	SMC4	ATP5IF1
POLR2J3.1	9.72728e-07	0.670164	0.263	0.086	0.0191258	SMC4	POLR2J3.1
SGCG	1.09874e-06	0.466349	0.105	0.018	0.0216034	SMC4	SGCG
PDGFRA	1.19924e-06	1.41443	0.491	0.27	0.0235795	SMC4	PDGFRA
ATP5F1B	1.50173e-06	0.888421	0.386	0.161	0.0295271	SMC4	ATP5F1B
CD4	1.51087e-06	0.542283	0.105	0.018	0.0297066	SMC4	CD4
NAP1L1	1.59444e-06	1.54	0.667	0.569	0.03135	SMC4	NAP1L1
AKAP9	2.13823e-06	1.3526	0.509	0.31	0.0420419	SMC4	AKAP9
ATP5PO	2.26889e-06	0.859452	0.421	0.19	0.044611	SMC4	ATP5PO
SELENOM	2.27136e-06	0.557596	0.579	0.261	0.0446595	SMC4	SELENOM
ATP5MPL	2.37124e-06	1.21913	0.439	0.2	0.0466233	SMC4	ATP5MPL
DOCK4	2.45813e-06	0.805033	0.158	0.038	0.0483318	SMC4	DOCK4
PTPRD-AS1	2.61214e-06	0.62899	0.14	0.031	0.0513599	SMC4	PTPRD-AS1
LAMA4	2.89047e-06	0.71101	0.368	0.158	0.0568324	SMC4	LAMA4
RGS3	2.95895e-06	1.33975	0.298	0.112	0.058179	SMC4	RGS3
MT-ATP6	2.98593e-06	0.487063	0.93	0.954	0.0587094	SMC4	MT-ATP6
ATP5F1A	3.27471e-06	0.868629	0.368	0.155	0.0643874	SMC4	ATP5F1A
GRAMD2B	3.27958e-06	0.520114	0.123	0.025	0.0644831	SMC4	GRAMD2B
LTBP2	3.62889e-06	1.10916	0.351	0.14	0.0713512	SMC4	LTBP2
PAPSS2	3.75335e-06	0.851061	0.263	0.09	0.0737984	SMC4	PAPSS2
RGN	3.76655e-06	0.520079	0.175	0.047	0.0740579	SMC4	RGN
TOGARAM1	5.07502e-06	0.260397	0.105	0.02	0.0997851	SMC4	TOGARAM1
AC020916.1	5.24224e-06	0.64686	0.14	0.032	0.103073	SMC4	AC020916.1
SPECC1L	6.65319e-06	0.731961	0.14	0.034	0.130815	SMC4	SPECC1L
KIAA0408	6.83031e-06	0.277542	0.105	0.02	0.134298	SMC4	KIAA0408
KIAA0040	7.1016e-06	0.77147	0.246	0.086	0.139632	SMC4	KIAA0040
SAT1	7.64933e-06	1.0113	0.807	0.779	0.150401	SMC4	SAT1
DMAC2	7.84164e-06	0.526919	0.14	0.033	0.154182	SMC4	DMAC2
SMIM26	8.86503e-06	1.01027	0.316	0.136	0.174304	SMC4	SMIM26
SAMHD1	9.02916e-06	1.326	0.526	0.332	0.177531	SMC4	SAMHD1
WASHC1	1.00335e-05	0.493156	0.123	0.027	0.197279	SMC4	WASHC1
C1QTNF7	1.03115e-05	0.926415	0.211	0.068	0.202745	SMC4	C1QTNF7
RPL13	1.0417e-05	0.362915	1	0.994	0.20482	SMC4	RPL13
ZNF462	1.10549e-05	0.275974	0.123	0.027	0.217362	SMC4	ZNF462
MTREX	1.24482e-05	0.866082	0.14	0.035	0.244756	SMC4	MTREX
G0S2	1.31475e-05	1.33944	0.386	0.186	0.258506	SMC4	G0S2
ATP5MD	1.32184e-05	0.780224	0.439	0.21	0.259901	SMC4	ATP5MD
RPL37A	1.33517e-05	0.436621	0.947	0.978	0.262522	SMC4	RPL37A
FBLN5	1.35916e-05	1.10408	0.737	0.596	0.267238	SMC4	FBLN5
MT-ND2	1.36058e-05	0.498667	0.912	0.967	0.267518	SMC4	MT-ND2
RPLP2	1.38286e-05	0.345643	0.965	0.985	0.271898	SMC4	RPLP2
PKIG	1.4776e-05	1.09844	0.474	0.283	0.290526	SMC4	PKIG
HDGFL3	1.74427e-05	0.552815	0.14	0.036	0.342958	SMC4	HDGFL3
RXYLT1	2.03258e-05	0.52327	0.105	0.022	0.399646	SMC4	RXYLT1
S100A8	2.07837e-05	1.3436	0.351	0.17	0.408648	SMC4	S100A8
FXYD6	2.38597e-05	0.736859	0.228	0.079	0.46913	SMC4	FXYD6
TSC22D1	2.4058e-05	1.27715	0.544	0.348	0.473029	SMC4	TSC22D1
C20orf194	2.47427e-05	0.390142	0.14	0.036	0.486491	SMC4	C20orf194
THBS1	2.47631e-05	1.7218	0.439	0.249	0.486892	SMC4	THBS1
TSPAN8	2.61035e-05	0.793782	0.368	0.17	0.513247	SMC4	TSPAN8
NDRG2	2.73915e-05	1.00784	0.439	0.23	0.538572	SMC4	NDRG2
PPP1R14A	2.80268e-05	0.425928	0.772	0.454	0.551064	SMC4	PPP1R14A
COPS9	2.80788e-05	0.765501	0.351	0.155	0.552085	SMC4	COPS9
NORAD	2.89371e-05	1.07656	0.263	0.107	0.568961	SMC4	NORAD
CENPC	2.96076e-05	1.04808	0.281	0.116	0.582146	SMC4	CENPC
RPL28	3.18799e-05	0.541033	0.912	0.95	0.626823	SMC4	RPL28
CYTOR	3.24908e-05	0.636643	0.14	0.037	0.638833	SMC4	CYTOR
ENPEP	3.75655e-05	0.30937	0.105	0.023	0.738612	SMC4	ENPEP
ITPR1	4.02411e-05	0.74605	0.175	0.055	0.79122	SMC4	ITPR1
CCDC102B	4.02923e-05	0.985518	0.316	0.144	0.792227	SMC4	CCDC102B
FOXO3	4.4368e-05	1.03135	0.456	0.259	0.872364	SMC4	FOXO3
REX1BD	4.48571e-05	0.732756	0.246	0.096	0.881981	SMC4	REX1BD
ATP5MC3	4.69278e-05	1.00389	0.351	0.17	0.922694	SMC4	ATP5MC3
RPS28	4.78193e-05	0.426836	0.965	0.973	0.940223	SMC4	RPS28
TSC22D3	5.40935e-05	1.13689	0.649	0.472	1	SMC4	TSC22D3
SMIM3	5.47019e-05	0.959818	0.298	0.131	1	SMC4	SMIM3
RASGEF1B	6.53976e-05	0.767027	0.158	0.048	1	SMC4	RASGEF1B
KAT6B	6.73913e-05	0.53124	0.211	0.076	1	SMC4	KAT6B
MBD5	6.7668e-05	0.506706	0.123	0.031	1	SMC4	MBD5
HMCN1	8.52219e-05	0.266204	0.123	0.031	1	SMC4	HMCN1
STK17B	9.34849e-05	0.476576	0.193	0.067	1	SMC4	STK17B
OFD1	9.72086e-05	0.97815	0.228	0.09	1	SMC4	OFD1
TMEM119	9.78336e-05	0.343592	0.105	0.025	1	SMC4	TMEM119
IRS2	9.94401e-05	1.43452	0.281	0.131	1	SMC4	IRS2
RPL3	0.000101866	0.339114	0.982	0.986	1	SMC4	RPL3
RPL5	0.00010503	0.474393	0.912	0.948	1	SMC4	RPL5
ELOB	0.000107153	0.608363	0.439	0.229	1	SMC4	ELOB
FN1	0.000112179	0.579543	0.702	0.621	1	SMC4	FN1
MT-ND3	0.000122448	0.619648	0.895	0.953	1	SMC4	MT-ND3
ADAMTS9-AS2	0.000122645	0.592708	0.105	0.025	1	SMC4	ADAMTS9-AS2
DPY19L4	0.000123508	0.300289	0.158	0.048	1	SMC4	DPY19L4
ZBTB16	0.000125903	0.865915	0.561	0.406	1	SMC4	ZBTB16
PIP4P2	0.000125969	0.611398	0.14	0.041	1	SMC4	PIP4P2
RTF2	0.000128251	0.56601	0.263	0.112	1	SMC4	RTF2
RPS23	0.000130952	0.34841	0.947	0.987	1	SMC4	RPS23
LMO4	0.000132662	0.98081	0.368	0.198	1	SMC4	LMO4
PCNX4	0.000137381	0.517626	0.105	0.026	1	SMC4	PCNX4
MYLK	0.000139271	0.592517	0.544	0.29	1	SMC4	MYLK
UCP2	0.000154049	0.584644	0.14	0.041	1	SMC4	UCP2
RPS3A	0.000158756	0.342761	0.965	0.98	1	SMC4	RPS3A
PTGER4	0.000160427	0.354735	0.123	0.033	1	SMC4	PTGER4
CCNB1IP1	0.000162017	0.590953	0.263	0.111	1	SMC4	CCNB1IP1
ATP5F1C	0.000167591	0.794224	0.316	0.147	1	SMC4	ATP5F1C
CYR61	0.000169904	0.922704	0.825	0.699	1	SMC4	CYR61
TAMM41	0.000180087	0.272312	0.105	0.026	1	SMC4	TAMM41
SPRY2	0.000183567	0.405964	0.158	0.05	1	SMC4	SPRY2
FRZB	0.000191101	0.762101	0.298	0.127	1	SMC4	FRZB
MESD	0.000193776	0.774893	0.228	0.09	1	SMC4	MESD
PPM1K	0.000198576	1.03524	0.298	0.142	1	SMC4	PPM1K
RPL10A	0.000206436	0.39405	0.93	0.965	1	SMC4	RPL10A
ATP5PB	0.000208853	0.519576	0.298	0.138	1	SMC4	ATP5PB
ZNF106	0.000216635	0.685573	0.439	0.257	1	SMC4	ZNF106
SON	0.00022393	0.730099	0.702	0.645	1	SMC4	SON
UVRAG	0.000228444	0.5951	0.158	0.051	1	SMC4	UVRAG
FAM217B	0.000239337	0.548245	0.123	0.034	1	SMC4	FAM217B
GUCY1A1	0.000268708	0.39404	0.175	0.06	1	SMC4	GUCY1A1
KIF5B	0.00026937	0.997101	0.544	0.407	1	SMC4	KIF5B
PIK3R1	0.000273222	1.02254	0.421	0.257	1	SMC4	PIK3R1
LURAP1L	0.000280704	0.637652	0.158	0.053	1	SMC4	LURAP1L
HERC2	0.000310434	0.523377	0.228	0.093	1	SMC4	HERC2
DDIT4	0.000333237	0.946655	0.421	0.257	1	SMC4	DDIT4
RPL9	0.000333931	0.396736	0.912	0.967	1	SMC4	RPL9
PRKG1	0.000382707	0.559773	0.281	0.125	1	SMC4	PRKG1
BCAS3	0.000383822	0.636887	0.123	0.036	1	SMC4	BCAS3
KCNQ1OT1	0.000414993	0.87921	0.263	0.122	1	SMC4	KCNQ1OT1
PRELP	0.000450267	0.87876	0.702	0.707	1	SMC4	PRELP
SHPRH	0.00045443	0.435994	0.158	0.054	1	SMC4	SHPRH
RPL6	0.000481558	0.380458	0.912	0.968	1	SMC4	RPL6
BRWD1	0.000481753	0.759242	0.263	0.122	1	SMC4	BRWD1
ELMO1	0.000482125	0.536826	0.105	0.028	1	SMC4	ELMO1
ABCA6	0.000488447	0.718054	0.421	0.241	1	SMC4	ABCA6
TRIR	0.000491986	0.826475	0.333	0.172	1	SMC4	TRIR
NCL	0.000502711	0.82567	0.596	0.487	1	SMC4	NCL
DCXR	0.000520102	0.837903	0.368	0.209	1	SMC4	DCXR
SLIT2	0.000542523	1.31824	0.421	0.261	1	SMC4	SLIT2
TCF4	0.000550791	0.886127	0.491	0.317	1	SMC4	TCF4
PHACTR2	0.00055413	1.02525	0.281	0.142	1	SMC4	PHACTR2
ANKS1A	0.00055657	0.474777	0.105	0.029	1	SMC4	ANKS1A
ARHGAP6	0.000646898	0.797202	0.175	0.067	1	SMC4	ARHGAP6
ITIH5	0.00072508	0.42726	0.158	0.057	1	SMC4	ITIH5
ERV3-1	0.000732145	0.458461	0.105	0.03	1	SMC4	ERV3-1
FAM126B	0.00078817	0.376636	0.123	0.038	1	SMC4	FAM126B
SLC39A4	0.00078953	0.439548	0.123	0.038	1	SMC4	SLC39A4
AC245297.3	0.000798277	0.758771	0.193	0.078	1	SMC4	AC245297.3
MYCBP2	0.000829428	0.84979	0.333	0.188	1	SMC4	MYCBP2
SPARCL1	0.000871681	0.338455	0.947	0.931	1	SMC4	SPARCL1
CD14	0.000873338	1.33551	0.281	0.149	1	SMC4	CD14
C6orf48	0.000874202	0.864629	0.579	0.471	1	SMC4	C6orf48
UFD1	0.000881403	0.721402	0.193	0.078	1	SMC4	UFD1
RPS6	0.000947673	0.313387	0.965	0.989	1	SMC4	RPS6
PALLD	0.000959936	0.847147	0.596	0.461	1	SMC4	PALLD
TCEAL4	0.000988129	1.03761	0.719	0.643	1	SMC4	TCEAL4
UTP11	0.00100784	0.790552	0.14	0.049	1	SMC4	UTP11
RPL37	0.0010086	0.358496	0.895	0.951	1	SMC4	RPL37
SPART	0.00101429	0.500706	0.211	0.091	1	SMC4	SPART
SELENOW	0.001025	0.38091	0.386	0.197	1	SMC4	SELENOW
TPCN1	0.00105642	1.14914	0.175	0.071	1	SMC4	TPCN1
LCOR	0.00107592	1.00183	0.14	0.049	1	SMC4	LCOR
RPS11	0.00110398	0.307284	0.895	0.935	1	SMC4	RPS11
BAZ2B	0.00111555	0.573497	0.246	0.116	1	SMC4	BAZ2B
RPS29	0.00112993	0.396228	0.947	0.967	1	SMC4	RPS29
LETMD1	0.00114087	0.758976	0.228	0.105	1	SMC4	LETMD1
DENR	0.00119243	0.787195	0.246	0.117	1	SMC4	DENR
WSB1	0.00120282	0.889257	0.561	0.496	1	SMC4	WSB1
VGLL3	0.0012198	0.732353	0.246	0.118	1	SMC4	VGLL3
SYTL2	0.00147687	0.740528	0.123	0.041	1	SMC4	SYTL2
CAVIN1	0.00149497	0.571766	0.351	0.189	1	SMC4	CAVIN1
IGF2BP2	0.00151045	0.652912	0.14	0.05	1	SMC4	IGF2BP2
ELOC	0.001556	0.597669	0.263	0.13	1	SMC4	ELOC
AP2B1	0.00155776	0.804557	0.298	0.16	1	SMC4	AP2B1
CARMIL1	0.00159937	0.375003	0.14	0.05	1	SMC4	CARMIL1
C1orf198	0.00164744	0.647614	0.193	0.084	1	SMC4	C1orf198
RERG	0.00166296	0.692714	0.211	0.093	1	SMC4	RERG
TEAD1	0.0016734	0.359145	0.14	0.05	1	SMC4	TEAD1
RPS20	0.0017244	0.50715	0.912	0.961	1	SMC4	RPS20
TGM2	0.00175337	0.974412	0.491	0.353	1	SMC4	TGM2
ANKRD26	0.00179221	0.486691	0.123	0.041	1	SMC4	ANKRD26
TPT1	0.00182494	0.302652	0.982	0.979	1	SMC4	TPT1
SYNGR2	0.00183291	0.576974	0.228	0.104	1	SMC4	SYNGR2
PLXDC2	0.00185211	0.708139	0.474	0.336	1	SMC4	PLXDC2
CYB561A3	0.0019616	0.607808	0.175	0.073	1	SMC4	CYB561A3
ANTXR2	0.00196951	0.568855	0.228	0.109	1	SMC4	ANTXR2
CD82	0.00207836	0.790045	0.211	0.097	1	SMC4	CD82
ATP5PD	0.00207902	0.612651	0.316	0.166	1	SMC4	ATP5PD
ZYX	0.00210393	0.936671	0.404	0.273	1	SMC4	ZYX
SPATA6	0.00212724	0.731263	0.175	0.074	1	SMC4	SPATA6
RPL31	0.00216392	0.338256	0.86	0.979	1	SMC4	RPL31
AC058791.1	0.00220288	0.408806	0.105	0.033	1	SMC4	AC058791.1
RCAN1	0.00243706	0.79065	0.193	0.087	1	SMC4	RCAN1
C8orf33	0.00244486	0.738171	0.263	0.139	1	SMC4	C8orf33
NECTIN2	0.00244873	0.692374	0.105	0.034	1	SMC4	NECTIN2
KLF6	0.00246696	0.924987	0.632	0.492	1	SMC4	KLF6
IL1R1	0.00247253	0.573103	0.263	0.135	1	SMC4	IL1R1
LIFR	0.00267865	0.349006	0.123	0.043	1	SMC4	LIFR
ENPP2	0.00269662	0.533849	0.123	0.043	1	SMC4	ENPP2
FAM215B	0.00275045	0.448269	0.123	0.044	1	SMC4	FAM215B
KLHL24	0.00283601	0.580858	0.193	0.087	1	SMC4	KLHL24
RPSA	0.00286995	0.544402	0.807	0.871	1	SMC4	RPSA
RNF20	0.00290597	0.345863	0.158	0.064	1	SMC4	RNF20
CEP85L	0.00296505	0.480571	0.123	0.044	1	SMC4	CEP85L
TBX2	0.00299797	0.370726	0.123	0.042	1	SMC4	TBX2
MARCKS	0.00302639	0.812492	0.228	0.109	1	SMC4	MARCKS
HADHB	0.00305494	0.708864	0.368	0.239	1	SMC4	HADHB
RSRP1	0.0031543	0.527436	0.368	0.231	1	SMC4	RSRP1
PILRB	0.00323187	0.340804	0.105	0.035	1	SMC4	PILRB
EXOC1	0.00332204	0.677584	0.193	0.089	1	SMC4	EXOC1
SEPT4	0.00336252	0.689638	0.14	0.054	1	SMC4	SEPT4
HP1BP3	0.00336891	0.866313	0.439	0.327	1	SMC4	HP1BP3
NHLRC3	0.00337939	0.564779	0.193	0.089	1	SMC4	NHLRC3
LEMD2	0.0033973	0.546501	0.14	0.055	1	SMC4	LEMD2
MAF	0.00345231	0.42186	0.175	0.077	1	SMC4	MAF
GATAD1	0.00349758	0.289878	0.158	0.063	1	SMC4	GATAD1
MTSS1	0.00349877	0.360035	0.14	0.053	1	SMC4	MTSS1
MALAT1	0.00355865	0.822347	0.982	0.991	1	SMC4	MALAT1
EPC1	0.00360786	0.731258	0.298	0.173	1	SMC4	EPC1
RPL22	0.00369586	0.329298	0.842	0.912	1	SMC4	RPL22
SELENOH	0.0037908	0.564444	0.228	0.114	1	SMC4	SELENOH
NEXN	0.00381192	0.708086	0.579	0.45	1	SMC4	NEXN
SEPT11	0.00403326	0.552248	0.386	0.249	1	SMC4	SEPT11
COL8A1	0.00415098	0.509293	0.263	0.138	1	SMC4	COL8A1
UACA	0.00416508	0.988887	0.316	0.207	1	SMC4	UACA
MTRNR2L12	0.00418043	0.544021	0.193	0.089	1	SMC4	MTRNR2L12
RPL7A	0.0042041	0.358002	0.895	0.938	1	SMC4	RPL7A
CA11	0.00444425	0.308624	0.105	0.036	1	SMC4	CA11
PHF14	0.00446193	0.727861	0.281	0.163	1	SMC4	PHF14
BUD23	0.00468395	0.571495	0.158	0.067	1	SMC4	BUD23
SPTLC1	0.00492092	0.499695	0.175	0.078	1	SMC4	SPTLC1
ERG28	0.00494872	1.10824	0.123	0.048	1	SMC4	ERG28
EPB41L4A-AS1	0.00534366	0.638675	0.351	0.218	1	SMC4	EPB41L4A-AS1
KIF16B	0.00560667	0.360983	0.105	0.037	1	SMC4	KIF16B
QSOX1	0.00562924	0.710318	0.491	0.382	1	SMC4	QSOX1
NR2F2	0.00575922	0.722687	0.281	0.166	1	SMC4	NR2F2
FAM13C	0.00579429	0.336236	0.14	0.057	1	SMC4	FAM13C
IFNGR1	0.00599405	0.717451	0.404	0.273	1	SMC4	IFNGR1
TRAPPC2B	0.00620133	0.345106	0.105	0.038	1	SMC4	TRAPPC2B
SELENOS	0.00622985	0.850762	0.281	0.161	1	SMC4	SELENOS
CTGF	0.00640154	0.939033	0.632	0.516	1	SMC4	CTGF
PPOX	0.00653791	0.783277	0.105	0.038	1	SMC4	PPOX
GLUL	0.00661082	0.751513	0.649	0.565	1	SMC4	GLUL
SH3D19	0.00691183	0.878426	0.281	0.175	1	SMC4	SH3D19
AASDH	0.00706001	0.39871	0.123	0.048	1	SMC4	AASDH
RPL12	0.00724673	0.309909	0.982	0.979	1	SMC4	RPL12
ANKRD12	0.00751949	0.632875	0.421	0.299	1	SMC4	ANKRD12
DIAPH2	0.00752616	0.501234	0.281	0.165	1	SMC4	DIAPH2
SNAPC1	0.00778243	0.667657	0.175	0.085	1	SMC4	SNAPC1
ARHGEF26	0.00778701	0.316163	0.123	0.048	1	SMC4	ARHGEF26
AEBP2	0.00812646	0.25363	0.158	0.069	1	SMC4	AEBP2
CD46	0.00828873	0.661741	0.316	0.199	1	SMC4	CD46
GIGYF2	0.0084946	0.568532	0.193	0.095	1	SMC4	GIGYF2
TFPI	0.0085101	0.708361	0.649	0.593	1	SMC4	TFPI
CCDC14	0.00855846	0.354152	0.158	0.07	1	SMC4	CCDC14
OGA	0.00860448	0.268562	0.158	0.07	1	SMC4	OGA
MAOA	0.00864662	0.894417	0.333	0.228	1	SMC4	MAOA
FGD4	0.00866752	0.515336	0.123	0.049	1	SMC4	FGD4
RAPH1	0.00880484	0.537702	0.123	0.049	1	SMC4	RAPH1
TCF12	0.00887498	0.730587	0.175	0.084	1	SMC4	TCF12
SETD3	0.00895192	0.316023	0.158	0.072	1	SMC4	SETD3
RPL21	0.0092736	0.255797	0.965	0.996	1	SMC4	RPL21
GOLIM4	0.00942443	0.714638	0.386	0.273	1	SMC4	GOLIM4
ZC2HC1A	0.00942611	0.457152	0.211	0.11	1	SMC4	ZC2HC1A
ARPC5	0.00963695	0.777684	0.596	0.518	1	SMC4	ARPC5
ATP5MC1	0.00970406	0.721161	0.228	0.126	1	SMC4	ATP5MC1
RERGL	0	3.02546	0.619	0.053	0	SMC3	RERGL
COX4I2	0	1.9115	0.393	0.011	0	SMC3	COX4I2
HIGD1B	8.97619e-200	1.7933	0.171	0.003	1.7649e-195	SMC3	HIGD1B
GJA4	5.22279e-199	1.53249	0.36	0.027	1.02691e-194	SMC3	GJA4
BCAM	1.62032e-165	1.89163	0.622	0.12	3.18587e-161	SMC3	BCAM
APOLD1	3.14173e-153	1.62736	0.36	0.039	6.17726e-149	SMC3	APOLD1
FABP4	2.72834e-147	2.5308	0.489	0.084	5.36447e-143	SMC3	FABP4
LGI4	4.41883e-129	1.45176	0.345	0.043	8.6883e-125	SMC3	LGI4
PTP4A3	7.38469e-112	1.5182	0.375	0.059	1.45198e-107	SMC3	PTP4A3
CPM	7.33953e-104	1.26497	0.207	0.017	1.4431e-99	SMC3	CPM
CLMN	3.3156e-103	0.826795	0.201	0.016	6.51913e-99	SMC3	CLMN
FRZB1	4.20002e-103	1.57748	0.498	0.111	8.25808e-99	SMC3	FRZB
RBPMS2	5.72607e-102	0.821702	0.204	0.017	1.12586e-97	SMC3	RBPMS2
HES4	5.86048e-101	1.84613	0.565	0.156	1.15229e-96	SMC3	HES4
TINAGL1	8.76836e-99	1.63898	0.664	0.215	1.72404e-94	SMC3	TINAGL1
LBH1	7.97218e-95	1.51373	0.48	0.116	1.56749e-90	SMC3	LBH
KLHL23	9.11553e-94	1.08433	0.258	0.032	1.7923e-89	SMC3	KLHL23
NOTCH3	5.12275e-89	1.39011	0.462	0.112	1.00724e-84	SMC3	NOTCH3
AVPR1A	1.14726e-87	1.01142	0.162	0.012	2.25574e-83	SMC3	AVPR1A
PTMA	1.88618e-85	1.0074	0.982	0.97	3.70861e-81	SMC3	PTMA
SORBS2	4.42348e-81	1.72238	0.622	0.22	8.69744e-77	SMC3	SORBS2
CDH6	5.64073e-81	0.710504	0.195	0.02	1.10908e-76	SMC3	CDH6
PHLDA2	8.92427e-80	1.53503	0.441	0.115	1.75469e-75	SMC3	PHLDA2
EGFL61	9.74158e-79	0.885357	0.108	0.005	1.91539e-74	SMC3	EGFL6
CAV1	6.96488e-78	1.5213	0.817	0.448	1.36943e-73	SMC3	CAV1
ADIRF	1.5272e-76	1.3883	0.943	0.869	3.00277e-72	SMC3	ADIRF
MALAT11	5.80058e-76	1.07674	1	0.991	1.14051e-71	SMC3	MALAT1
NTRK2	2.27415e-74	1.14066	0.336	0.069	4.47144e-70	SMC3	NTRK2
MYL9	7.65599e-73	1.33368	0.955	0.812	1.50532e-68	SMC3	MYL9
ADAMTS9	1.67977e-69	0.934142	0.198	0.025	3.30275e-65	SMC3	ADAMTS9
PDGFRB	3.52462e-69	1.69948	0.661	0.302	6.93011e-65	SMC3	PDGFRB
FAM162B	6.4746e-69	0.606391	0.135	0.011	1.27304e-64	SMC3	FAM162B
CALD1	1.14133e-67	0.899556	0.997	0.918	2.24409e-63	SMC3	CALD1
TSC22D11	5.68402e-65	1.43285	0.706	0.333	1.11759e-60	SMC3	TSC22D1
MYH11	1.87736e-63	1.13518	0.793	0.36	3.69127e-59	SMC3	MYH11
TAGLN	2.02695e-63	1.31032	0.934	0.843	3.98539e-59	SMC3	TAGLN
CSRP2	2.21686e-63	1.31797	0.637	0.266	4.35879e-59	SMC3	CSRP2
RRAD	3.142e-63	1.25168	0.258	0.047	6.1778e-59	SMC3	RRAD
RGS16	2.73471e-59	2.37505	0.423	0.132	5.37698e-55	SMC3	RGS16
CH25H	1.88728e-58	1.31615	0.195	0.029	3.71077e-54	SMC3	CH25H
TBX2-AS11	3.82543e-58	0.886864	0.258	0.05	7.52156e-54	SMC3	TBX2-AS1
MCAM	6.75655e-58	1.11709	0.505	0.171	1.32847e-53	SMC3	MCAM
SPARCL11	1.96517e-57	1.04432	0.967	0.93	3.86392e-53	SMC3	SPARCL1
CALM2	1.60316e-56	0.88408	0.946	0.91	3.15212e-52	SMC3	CALM2
NDUFA4L2	3.59289e-56	1.47201	0.468	0.158	7.06433e-52	SMC3	NDUFA4L2
CAV2	3.1402e-54	1.15739	0.577	0.242	6.17425e-50	SMC3	CAV2
MYL6	6.29669e-54	0.948896	0.952	0.959	1.23806e-49	SMC3	MYL6
TPM2	1.82351e-52	0.751133	0.94	0.728	3.58538e-48	SMC3	TPM2
ACTA2	2.53344e-52	1.09574	0.895	0.708	4.98124e-48	SMC3	ACTA2
CHCHD10	1.36242e-51	1.07024	0.345	0.098	2.67878e-47	SMC3	CHCHD10
SEPT41	2.56885e-51	0.883669	0.234	0.047	5.05087e-47	SMC3	SEPT4
ADGRF5	3.93572e-51	0.529673	0.102	0.008	7.7384e-47	SMC3	ADGRF5
FHL5	7.13148e-51	0.947114	0.267	0.059	1.40219e-46	SMC3	FHL5
DSTN	4.4219e-50	1.02141	0.931	0.917	8.69434e-46	SMC3	DSTN
MYLK1	8.72099e-48	0.966658	0.634	0.277	1.71472e-43	SMC3	MYLK
RCAN2	1.15992e-47	1.04917	0.414	0.141	2.28064e-43	SMC3	RCAN2
TPM1	4.75533e-47	1.00864	0.883	0.714	9.34992e-43	SMC3	TPM1
DGKG	3.70336e-46	0.671094	0.132	0.017	7.28154e-42	SMC3	DGKG
SNCG	7.80126e-46	1.31478	0.556	0.249	1.53388e-41	SMC3	SNCG
EFHD1	1.08687e-45	1.0123	0.381	0.125	2.13701e-41	SMC3	EFHD1
TMEM38B	3.77017e-45	0.710773	0.207	0.041	7.41291e-41	SMC3	TMEM38B
ESAM	7.19573e-45	1.074	0.408	0.144	1.41482e-40	SMC3	ESAM
EDNRA	1.08035e-44	0.647676	0.159	0.025	2.12417e-40	SMC3	EDNRA
PPP1R12A	7.62541e-44	1.14377	0.619	0.33	1.49931e-39	SMC3	PPP1R12A
HRH2	1.27688e-43	0.508155	0.102	0.01	2.5106e-39	SMC3	HRH2
DES	1.06176e-42	1.18738	0.339	0.103	2.08763e-38	SMC3	DES
SERPINI1	2.03432e-41	0.888149	0.255	0.066	3.99987e-37	SMC3	SERPINI1
GPRC5C	2.89151e-41	0.757546	0.267	0.07	5.68529e-37	SMC3	GPRC5C
PLN	8.77365e-41	0.65601	0.727	0.337	1.72508e-36	SMC3	PLN
CSRP1	1.76287e-40	0.909972	0.712	0.391	3.46616e-36	SMC3	CSRP1
ISYNA1	4.13239e-40	0.838811	0.333	0.105	8.12511e-36	SMC3	ISYNA1
SYTL21	1.14264e-38	0.650331	0.177	0.035	2.24665e-34	SMC3	SYTL2
NR2F21	2.94099e-38	1.12266	0.396	0.157	5.78258e-34	SMC3	NR2F2
NFASC	4.39618e-38	0.532735	0.147	0.025	8.64377e-34	SMC3	NFASC
TBX21	5.18735e-38	0.760823	0.18	0.037	1.01994e-33	SMC3	TBX2
SUSD2	1.21621e-37	0.589511	0.144	0.024	2.39132e-33	SMC3	SUSD2
HES1	4.92433e-35	1.19093	0.399	0.165	9.68222e-31	SMC3	HES1
ANGPT2	1.40178e-34	0.632361	0.162	0.032	2.75618e-30	SMC3	ANGPT2
GJC1	5.22087e-34	0.511908	0.117	0.018	1.02653e-29	SMC3	GJC1
KCNAB1	9.61759e-34	0.730503	0.228	0.062	1.89101e-29	SMC3	KCNAB1
ARPC1A	2.73165e-33	1.03663	0.486	0.253	5.37096e-29	SMC3	ARPC1A
PPP1R14A1	3.1325e-33	0.50158	0.808	0.44	6.15912e-29	SMC3	PPP1R14A
EPS8	3.80662e-33	1.08414	0.384	0.165	7.48457e-29	SMC3	EPS8
CAP2	3.86745e-33	0.672774	0.204	0.051	7.60417e-29	SMC3	CAP2
CCDC3	2.40633e-32	0.9483	0.384	0.16	4.73132e-28	SMC3	CCDC3
HEYL	3.67235e-32	0.743515	0.207	0.054	7.22058e-28	SMC3	HEYL
PARM1	6.9928e-32	0.578492	0.192	0.047	1.37492e-27	SMC3	PARM1
SEPT7	1.44691e-31	0.789895	0.862	0.784	2.84491e-27	SMC3	SEPT7
ACTN4	1.29571e-30	0.900159	0.514	0.267	2.54762e-26	SMC3	ACTN4
NDRG21	3.65188e-30	1.01887	0.447	0.222	7.18032e-26	SMC3	NDRG2
C11orf96	3.52605e-29	1.27466	0.721	0.565	6.93291e-25	SMC3	C11orf96
NDUFA4	4.59445e-29	0.79006	0.853	0.835	9.0336e-25	SMC3	NDUFA4
RASGRP2	6.13689e-29	0.703972	0.234	0.072	1.20663e-24	SMC3	RASGRP2
JAG1	6.25485e-29	0.846279	0.279	0.099	1.22983e-24	SMC3	JAG1
UQCRB	1.83892e-28	0.619417	0.886	0.837	3.61569e-24	SMC3	UQCRB
MT1M	1.93797e-28	1.14817	0.781	0.641	3.81044e-24	SMC3	MT1M
LMOD1	3.4343e-28	0.631516	0.583	0.3	6.75251e-24	SMC3	LMOD1
FLNA	5.72804e-28	0.693578	0.712	0.473	1.12625e-23	SMC3	FLNA
CRIP2	9.13385e-28	0.782725	0.688	0.447	1.7959e-23	SMC3	CRIP2
EPAS1	1.09253e-27	1.01502	0.459	0.246	2.14813e-23	SMC3	EPAS1
NRGN	1.8635e-27	0.611362	0.204	0.059	3.66402e-23	SMC3	NRGN
PGF	2.73997e-27	0.918937	0.258	0.089	5.38733e-23	SMC3	PGF
SLC7A2	8.33648e-27	0.5583	0.168	0.043	1.63912e-22	SMC3	SLC7A2
SH3BGRL	8.69078e-27	0.793593	0.721	0.56	1.70878e-22	SMC3	SH3BGRL
AOC31	1.54563e-26	0.825355	0.291	0.112	3.03901e-22	SMC3	AOC3
ACTB	1.63788e-26	0.53506	0.958	0.989	3.22039e-22	SMC3	ACTB
GADD45B	2.50686e-26	1.04733	0.862	0.775	4.92898e-22	SMC3	GADD45B
CRIP1	3.24549e-26	1.16474	0.613	0.426	6.38128e-22	SMC3	CRIP1
COX7A2	7.25678e-26	0.682397	0.82	0.805	1.42683e-21	SMC3	COX7A2
ITIH3	8.61863e-26	0.408522	0.105	0.019	1.69459e-21	SMC3	ITIH3
COL18A1	1.44671e-25	0.952497	0.408	0.199	2.84452e-21	SMC3	COL18A1
MT1E	4.97573e-25	0.717182	0.856	0.72	9.78328e-21	SMC3	MT1E
CDKN1A	5.25302e-25	1.26629	0.652	0.48	1.03285e-20	SMC3	CDKN1A
TBC1D1	7.12769e-25	0.686138	0.246	0.087	1.40145e-20	SMC3	TBC1D1
ITGA7	1.17636e-24	0.693349	0.243	0.084	2.31296e-20	SMC3	ITGA7
CRISPLD2	3.613e-24	0.938685	0.604	0.398	7.10389e-20	SMC3	CRISPLD2
RASD1	6.86843e-24	0.999437	0.213	0.07	1.35047e-19	SMC3	RASD1
INPP4B	4.62792e-23	0.549705	0.183	0.055	9.09941e-19	SMC3	INPP4B
ITIH51	2.28159e-22	0.73121	0.174	0.052	4.48605e-18	SMC3	ITIH5
COX17	3.12602e-22	0.880907	0.547	0.371	6.14637e-18	SMC3	COX17
DENND3	3.21533e-22	0.554079	0.108	0.022	6.32198e-18	SMC3	DENND3
MT-ATP61	4.66277e-22	0.460893	0.982	0.952	9.16793e-18	SMC3	MT-ATP6
ENAH	6.91346e-22	0.87563	0.39	0.204	1.35932e-17	SMC3	ENAH
MEF2C	1.26009e-21	0.844636	0.36	0.176	2.47758e-17	SMC3	MEF2C
CNN1	2.10273e-21	0.312028	0.61	0.335	4.13438e-17	SMC3	CNN1
UBA2	2.62326e-21	0.784247	0.423	0.239	5.15786e-17	SMC3	UBA2
SYNE2	2.99856e-21	0.781941	0.318	0.146	5.89576e-17	SMC3	SYNE2
FABP5	3.10901e-21	0.850745	0.243	0.093	6.11294e-17	SMC3	FABP5
NET1	4.2373e-21	0.69005	0.327	0.149	8.33138e-17	SMC3	NET1
PHLDA1	7.17912e-21	1.02631	0.3	0.134	1.41156e-16	SMC3	PHLDA1
MGST3	9.49984e-21	0.689436	0.796	0.769	1.86786e-16	SMC3	MGST3
RPS7	1.76694e-20	0.438315	0.94	0.941	3.47416e-16	SMC3	RPS7
ADAMTS1	2.9832e-20	0.844998	0.541	0.347	5.86557e-16	SMC3	ADAMTS1
MYO1B1	7.29761e-20	0.766378	0.162	0.05	1.43486e-15	SMC3	MYO1B
LDB3	1.83884e-19	0.448019	0.168	0.052	3.61553e-15	SMC3	LDB3
PTK2	2.53689e-19	0.615564	0.3	0.136	4.98804e-15	SMC3	PTK2
NEXN1	3.65049e-19	0.509021	0.658	0.441	7.1776e-15	SMC3	NEXN
IGFBP7	6.61512e-19	0.569602	0.925	0.948	1.30067e-14	SMC3	IGFBP7
C1QTNF1	1.34333e-18	0.730338	0.327	0.165	2.64125e-14	SMC3	C1QTNF1
NR2F2-AS1	2.45342e-18	0.515301	0.126	0.034	4.82392e-14	SMC3	NR2F2-AS1
MT-ND11	2.4977e-18	0.396098	0.931	0.914	4.91098e-14	SMC3	MT-ND1
FAU	6.08131e-18	0.365133	0.955	0.952	1.19571e-13	SMC3	FAU
ROCK1	7.48772e-18	0.80348	0.45	0.289	1.47224e-13	SMC3	ROCK1
BTG1	8.47394e-18	1.00868	0.598	0.448	1.66615e-13	SMC3	BTG1
KLF2	9.1575e-18	0.985999	0.426	0.271	1.80055e-13	SMC3	KLF2
GADD45G	1.14373e-17	1.227	0.288	0.139	2.24879e-13	SMC3	GADD45G
USP2	1.47957e-17	0.452232	0.114	0.03	2.90914e-13	SMC3	USP2
ID1	1.84182e-17	1.06398	0.393	0.224	3.62138e-13	SMC3	ID1
WTIP	2.49976e-17	0.483465	0.174	0.06	4.91503e-13	SMC3	WTIP
MT-ND21	2.96179e-17	0.403214	0.988	0.966	5.82347e-13	SMC3	MT-ND2
ARHGEF17	4.75748e-17	0.481337	0.153	0.049	9.35415e-13	SMC3	ARHGEF17
ID4	5.74927e-17	0.893358	0.435	0.262	1.13042e-12	SMC3	ID4
NES	5.97998e-17	0.467307	0.12	0.033	1.17578e-12	SMC3	NES
TP53I11	6.11424e-17	0.299698	0.102	0.025	1.20218e-12	SMC3	TP53I11
NUDT4	8.68448e-17	0.848147	0.348	0.196	1.70754e-12	SMC3	NUDT4
RASL12	1.02243e-16	0.624142	0.249	0.109	2.01031e-12	SMC3	RASL12
RERG1	1.98222e-16	0.588653	0.216	0.089	3.89745e-12	SMC3	RERG
C2orf40	2.81429e-16	0.877257	0.33	0.174	5.53346e-12	SMC3	C2orf40
MYOZ1	3.51694e-16	0.464514	0.123	0.036	6.915e-12	SMC3	MYOZ1
MT-ND31	6.0489e-16	0.366986	0.973	0.952	1.18933e-11	SMC3	MT-ND3
PDGFA	1.28336e-15	0.615299	0.222	0.095	2.52335e-11	SMC3	PDGFA
LPP	1.35089e-15	0.484491	0.589	0.408	2.65612e-11	SMC3	LPP
PTN	1.84397e-15	0.967513	0.135	0.043	3.62562e-11	SMC3	PTN
SOCS3	2.81682e-15	1.03315	0.622	0.511	5.53842e-11	SMC3	SOCS3
MT2A	3.29554e-15	0.531418	0.976	0.963	6.47968e-11	SMC3	MT2A
CSPG4	3.62554e-15	0.593015	0.162	0.059	7.12853e-11	SMC3	CSPG4
TOB1	3.80752e-15	0.685469	0.324	0.175	7.48635e-11	SMC3	TOB1
LAMA5	3.99917e-15	0.401608	0.126	0.039	7.86316e-11	SMC3	LAMA5
RASAL2	4.69625e-15	0.389081	0.111	0.032	9.23377e-11	SMC3	RASAL2
SLMAP	5.53852e-15	0.58457	0.402	0.229	1.08898e-10	SMC3	SLMAP
SYNM	1.68792e-14	0.706433	0.186	0.075	3.31878e-10	SMC3	SYNM
ETS2	2.04129e-14	0.743122	0.333	0.193	4.01358e-10	SMC3	ETS2
FRMD4A	3.91401e-14	0.404912	0.12	0.037	7.69573e-10	SMC3	FRMD4A
CFL1	4.09941e-14	0.434351	0.853	0.816	8.06026e-10	SMC3	CFL1
MT-CO1	5.16152e-14	0.311132	0.985	0.975	1.01486e-09	SMC3	MT-CO1
KCNE4	8.58525e-14	0.464355	0.123	0.04	1.68803e-09	SMC3	KCNE4
GUCY1A11	1.22801e-13	0.395497	0.156	0.057	2.41452e-09	SMC3	GUCY1A1
TBX3	1.79803e-13	1.28728	0.186	0.081	3.53529e-09	SMC3	TBX3
FAM107B	2.24121e-13	0.49475	0.165	0.065	4.40667e-09	SMC3	FAM107B
RPS27A	2.24478e-13	0.259814	0.988	0.989	4.41369e-09	SMC3	RPS27A
SMARCD3	4.57491e-13	0.494403	0.174	0.071	8.99519e-09	SMC3	SMARCD3
C12orf75	5.55767e-13	0.66263	0.399	0.255	1.09275e-08	SMC3	C12orf75
HMGB1	6.40552e-13	0.396033	0.865	0.844	1.25945e-08	SMC3	HMGB1
PPP1R15A	6.58787e-13	0.932845	0.601	0.526	1.29531e-08	SMC3	PPP1R15A
H3F3B	6.73663e-13	0.39886	0.961	0.946	1.32456e-08	SMC3	H3F3B
VASP	7.04424e-13	0.45676	0.255	0.128	1.38504e-08	SMC3	VASP
TLN1	8.13254e-13	0.597356	0.508	0.371	1.59902e-08	SMC3	TLN1
ZNF703	8.51576e-13	0.556215	0.189	0.084	1.67437e-08	SMC3	ZNF703
MTHFD2	9.77895e-13	0.620594	0.405	0.267	1.92274e-08	SMC3	MTHFD2
SPECC1	1.57999e-12	0.319813	0.135	0.048	3.10657e-08	SMC3	SPECC1
EDNRB	1.64713e-12	0.507007	0.153	0.059	3.2386e-08	SMC3	EDNRB
SORT1	1.96542e-12	0.46185	0.174	0.072	3.8644e-08	SMC3	SORT1
MT-CO3	2.8422e-12	0.26591	0.997	0.98	5.58833e-08	SMC3	MT-CO3
ROCK2	3.24337e-12	0.637184	0.261	0.138	6.37711e-08	SMC3	ROCK2
OAZ2	3.45492e-12	0.762427	0.414	0.302	6.79307e-08	SMC3	OAZ2
CCDC107	7.40449e-12	0.603512	0.502	0.381	1.45587e-07	SMC3	CCDC107
MAPRE2	8.8099e-12	0.43909	0.135	0.051	1.7322e-07	SMC3	MAPRE2
EZR	1.49242e-11	0.857469	0.27	0.152	2.93439e-07	SMC3	EZR
MAP1B	1.82024e-11	0.396677	0.58	0.425	3.57896e-07	SMC3	MAP1B
COX8A	1.84889e-11	0.567336	0.628	0.561	3.63529e-07	SMC3	COX8A
FILIP1L	2.11786e-11	0.304942	0.607	0.452	4.16413e-07	SMC3	FILIP1L
COX7A1	2.62351e-11	0.485905	0.64	0.565	5.15835e-07	SMC3	COX7A1
NT5DC2	2.86873e-11	0.51157	0.144	0.058	5.64049e-07	SMC3	NT5DC2
MT-CO2	2.89918e-11	0.252822	0.994	0.972	5.70037e-07	SMC3	MT-CO2
WDR1	2.92498e-11	0.563138	0.468	0.348	5.7511e-07	SMC3	WDR1
MT1A	3.66721e-11	0.767381	0.459	0.325	7.21046e-07	SMC3	MT1A
RHOB	3.83272e-11	0.512824	0.757	0.696	7.53589e-07	SMC3	RHOB
DGKH	3.90533e-11	0.435861	0.114	0.04	7.67867e-07	SMC3	DGKH
PACSIN2	5.59866e-11	0.570138	0.249	0.135	1.10081e-06	SMC3	PACSIN2
CASQ2	5.99505e-11	0.437496	0.207	0.098	1.17875e-06	SMC3	CASQ2
ITGB1	6.82327e-11	0.39005	0.775	0.727	1.34159e-06	SMC3	ITGB1
COL4A1	7.01568e-11	0.813822	0.309	0.189	1.37942e-06	SMC3	COL4A1
COX7B	8.11166e-11	0.566364	0.619	0.565	1.59491e-06	SMC3	COX7B
FAM122A	8.8428e-11	0.454394	0.168	0.075	1.73867e-06	SMC3	FAM122A
RAMP1	9.94376e-11	0.305939	0.483	0.305	1.95514e-06	SMC3	RAMP1
DMPK	9.98317e-11	0.505969	0.225	0.115	1.96289e-06	SMC3	DMPK
HCFC1R1	1.07383e-10	0.661603	0.544	0.435	2.11137e-06	SMC3	HCFC1R1
MGLL	1.13091e-10	0.490345	0.231	0.121	2.2236e-06	SMC3	MGLL
NOL3	1.81009e-10	0.460031	0.177	0.082	3.559e-06	SMC3	NOL3
MRGPRF	1.92444e-10	0.793096	0.324	0.217	3.78383e-06	SMC3	MRGPRF
MSRB3	1.94869e-10	0.49197	0.393	0.26	3.83151e-06	SMC3	MSRB3
RAB20	2.53213e-10	0.429188	0.117	0.044	4.97867e-06	SMC3	RAB20
ILK	2.71264e-10	0.570921	0.559	0.462	5.3336e-06	SMC3	ILK
MRPL33	2.76974e-10	0.613032	0.553	0.467	5.44586e-06	SMC3	MRPL33
SMIM31	5.25821e-10	0.558517	0.234	0.128	1.03387e-05	SMC3	SMIM3
GPM6B1	5.8774e-10	0.604437	0.129	0.052	1.15561e-05	SMC3	GPM6B
PPDPF	6.61369e-10	0.419888	0.73	0.71	1.30038e-05	SMC3	PPDPF
NDUFB7	7.54525e-10	0.501276	0.61	0.56	1.48355e-05	SMC3	NDUFB7
KCNMB1	7.63084e-10	0.34213	0.336	0.2	1.50038e-05	SMC3	KCNMB1
B3GNT2	7.89153e-10	0.443259	0.12	0.048	1.55163e-05	SMC3	B3GNT2
EHD2	8.30261e-10	0.643163	0.306	0.198	1.63246e-05	SMC3	EHD2
CAMK2G	8.36322e-10	0.413363	0.189	0.092	1.64438e-05	SMC3	CAMK2G
MICAL1	8.82851e-10	0.391576	0.12	0.047	1.73586e-05	SMC3	MICAL1
HOXB-AS1	1.05034e-09	0.416854	0.126	0.051	2.06519e-05	SMC3	HOXB-AS1
COX6A1	1.24943e-09	0.428611	0.733	0.716	2.45664e-05	SMC3	COX6A1
RBPMS	1.38795e-09	0.560269	0.351	0.239	2.72899e-05	SMC3	RBPMS
ADAMTS4	1.39083e-09	0.774378	0.258	0.152	2.73464e-05	SMC3	ADAMTS4
EHD1	1.48891e-09	0.372613	0.153	0.069	2.9275e-05	SMC3	EHD1
FOXS1	1.61199e-09	0.340378	0.12	0.047	3.16949e-05	SMC3	FOXS1
ACTN1	1.63756e-09	0.267553	0.477	0.314	3.21978e-05	SMC3	ACTN1
ITGA1	1.68243e-09	0.655672	0.264	0.154	3.308e-05	SMC3	ITGA1
FILIP1	2.53789e-09	0.602423	0.372	0.251	4.99e-05	SMC3	FILIP1
CRIM1	2.56222e-09	0.560705	0.285	0.17	5.03784e-05	SMC3	CRIM1
MRVI1	3.25574e-09	0.400433	0.201	0.103	6.40144e-05	SMC3	MRVI1
PPP1CB	3.43747e-09	0.425261	0.631	0.551	6.75875e-05	SMC3	PPP1CB
TGFB1I1	3.79117e-09	0.457452	0.483	0.366	7.45419e-05	SMC3	TGFB1I1
GUCY1A3	4.80038e-09	0.382201	0.147	0.066	9.4385e-05	SMC3	GUCY1A3
COX5B	5.11205e-09	0.430031	0.721	0.706	0.000100513	SMC3	COX5B
SYNPO2	5.24533e-09	0.34684	0.453	0.323	0.000103134	SMC3	SYNPO2
COX7C	5.53093e-09	0.294887	0.841	0.849	0.000108749	SMC3	COX7C
AKAP1	5.97427e-09	0.438091	0.171	0.084	0.000117466	SMC3	AKAP1
RPS26	8.3209e-09	0.391011	0.769	0.767	0.000163606	SMC3	RPS26
PPP1R12B	1.09113e-08	0.322354	0.417	0.277	0.000214538	SMC3	PPP1R12B
PFN1	1.184e-08	0.339342	0.784	0.808	0.000232798	SMC3	PFN1
ZBTB38	1.68201e-08	0.588328	0.276	0.175	0.000330717	SMC3	ZBTB38
WFDC1	1.7412e-08	0.277397	0.117	0.048	0.000342355	SMC3	WFDC1
HACD1	2.0013e-08	0.371637	0.228	0.125	0.000393495	SMC3	HACD1
SUSD5	2.17784e-08	0.304958	0.114	0.047	0.000428207	SMC3	SUSD5
PRMT9	2.33104e-08	0.399537	0.12	0.052	0.000458329	SMC3	PRMT9
PDCL3	2.36588e-08	0.4183	0.186	0.098	0.000465179	SMC3	PDCL3
FKBP4	2.75525e-08	0.376301	0.165	0.083	0.000541738	SMC3	FKBP4
MAP3K20	3.26269e-08	0.398847	0.177	0.09	0.000641511	SMC3	MAP3K20
ANAPC16	3.36273e-08	0.416319	0.616	0.568	0.000661179	SMC3	ANAPC16
UTRN	3.5714e-08	0.524301	0.267	0.17	0.000702208	SMC3	UTRN
CYCS	5.28261e-08	0.794552	0.532	0.455	0.00103867	SMC3	CYCS
UQCR11	6.13168e-08	0.372526	0.703	0.701	0.00120561	SMC3	UQCR11
KIAA00401	7.05954e-08	0.494356	0.162	0.083	0.00138805	SMC3	KIAA0040
TNC	7.41063e-08	0.351353	0.102	0.041	0.00145708	SMC3	TNC
HNRNPA1	8.66207e-08	0.365902	0.775	0.787	0.00170314	SMC3	HNRNPA1
ATF3	8.76398e-08	0.773985	0.435	0.352	0.00172317	SMC3	ATF3
PTMS	8.99082e-08	0.533377	0.538	0.471	0.00176777	SMC3	PTMS
LGALSL	9.44654e-08	0.250625	0.105	0.043	0.00185738	SMC3	LGALSL
LMO41	1.96992e-07	0.572496	0.288	0.196	0.00387325	SMC3	LMO4
SMTN	2.74781e-07	0.266817	0.402	0.276	0.00540273	SMC3	SMTN
FAM13C1	2.95495e-07	0.395869	0.12	0.055	0.00581002	SMC3	FAM13C
PRKCDBP	3.38146e-07	0.830013	0.489	0.469	0.00664863	SMC3	PRKCDBP
TCF211	3.54153e-07	0.63097	0.183	0.104	0.00696336	SMC3	TCF21
SMIM10	4.52448e-07	0.36209	0.186	0.104	0.00889604	SMC3	SMIM10
SUN1	4.72634e-07	0.523337	0.24	0.154	0.00929292	SMC3	SUN1
ARHGDIB	5.11145e-07	0.641562	0.252	0.163	0.0100501	SMC3	ARHGDIB
VAMP2	5.14603e-07	0.469464	0.568	0.519	0.0101181	SMC3	VAMP2
PTGIR	5.25576e-07	0.570634	0.258	0.17	0.0103339	SMC3	PTGIR
ISG15	5.51187e-07	0.51215	0.246	0.159	0.0108374	SMC3	ISG15
HSDL2	5.7173e-07	0.405891	0.165	0.09	0.0112414	SMC3	HSDL2
ITM2C	6.20148e-07	0.470739	0.264	0.171	0.0121934	SMC3	ITM2C
ZYX1	6.24818e-07	0.447173	0.363	0.27	0.0122852	SMC3	ZYX
DYNLT1	8.5587e-07	0.536596	0.489	0.424	0.0168281	SMC3	DYNLT1
COX6C	9.02871e-07	0.317561	0.76	0.781	0.0177523	SMC3	COX6C
TPM4	1.26938e-06	0.364393	0.64	0.608	0.0249586	SMC3	TPM4
SOD3	1.29298e-06	0.37934	0.7	0.658	0.0254226	SMC3	SOD3
ANGPT11	1.46486e-06	0.276622	0.129	0.063	0.0288021	SMC3	ANGPT1
ARHGAP29	1.6026e-06	0.509406	0.267	0.181	0.0315104	SMC3	ARHGAP29
TNS1	1.77269e-06	0.407974	0.339	0.243	0.0348545	SMC3	TNS1
FOXC2	1.89579e-06	0.283978	0.117	0.056	0.0372751	SMC3	FOXC2
UQCRH	1.97104e-06	0.458776	0.559	0.518	0.0387546	SMC3	UQCRH
LINC00702	2.54399e-06	0.252702	0.102	0.047	0.0500199	SMC3	LINC00702
RSU1	2.62415e-06	0.432665	0.342	0.256	0.0515959	SMC3	RSU1
MYLIP	2.72289e-06	0.430261	0.225	0.142	0.0535374	SMC3	MYLIP
HEY2	2.90527e-06	0.325682	0.132	0.068	0.0571233	SMC3	HEY2
CCND1	3.12749e-06	0.457131	0.201	0.125	0.0614926	SMC3	CCND1
KCNA5	3.68986e-06	0.315527	0.183	0.104	0.07255	SMC3	KCNA5
TGFB3	3.8338e-06	0.383567	0.138	0.073	0.0753802	SMC3	TGFB3
TLE1	4.55754e-06	0.397356	0.198	0.121	0.0896103	SMC3	TLE1
HSPA21	4.65789e-06	0.561321	0.108	0.053	0.0915834	SMC3	HSPA2
CHCHD2	4.79618e-06	0.268579	0.808	0.803	0.0943024	SMC3	CHCHD2
LRRC32	5.34218e-06	0.358517	0.132	0.069	0.105038	SMC3	LRRC32
DTX3	5.37079e-06	0.351602	0.12	0.061	0.105601	SMC3	DTX3
PPP1R12C	5.777e-06	0.292841	0.111	0.055	0.113587	SMC3	PPP1R12C
TTLL7	6.18705e-06	0.349314	0.219	0.134	0.12165	SMC3	TTLL7
NDUFB10	6.53994e-06	0.387825	0.523	0.479	0.128588	SMC3	NDUFB10
PLCE1	7.23263e-06	0.362541	0.102	0.049	0.142208	SMC3	PLCE1
FADS3	8.31911e-06	0.446935	0.183	0.112	0.16357	SMC3	FADS3
SLC25A25	9.13589e-06	0.424774	0.126	0.067	0.17963	SMC3	SLC25A25
ATP6V1G1	9.72245e-06	0.289185	0.628	0.604	0.191163	SMC3	ATP6V1G1
TM4SF1	1.12696e-05	0.757003	0.303	0.221	0.221582	SMC3	TM4SF1
PTEN	1.19351e-05	0.47932	0.198	0.128	0.234668	SMC3	PTEN
MPRIP	1.21774e-05	0.422152	0.153	0.088	0.239432	SMC3	MPRIP
MT1X	1.21957e-05	0.609962	0.736	0.701	0.239791	SMC3	MT1X
ARPC51	1.23379e-05	0.397724	0.556	0.517	0.242588	SMC3	ARPC5
R3HCC1	1.26799e-05	0.344169	0.153	0.088	0.249313	SMC3	R3HCC1
SYNGR21	1.37015e-05	0.377989	0.171	0.102	0.2694	SMC3	SYNGR2
ARHGEF7	1.4654e-05	0.389658	0.129	0.07	0.288127	SMC3	ARHGEF7
JUNB	1.68136e-05	0.302545	0.919	0.897	0.33059	SMC3	JUNB
CDKN1B	1.7639e-05	0.373248	0.171	0.104	0.346818	SMC3	CDKN1B
HOTAIRM1	2.56393e-05	0.440143	0.207	0.136	0.50412	SMC3	HOTAIRM1
EIF5B	3.50324e-05	0.408073	0.489	0.445	0.688807	SMC3	EIF5B
FOS	3.78651e-05	0.581967	0.793	0.814	0.744504	SMC3	FOS
AC013461.1	4.25881e-05	0.585879	0.234	0.171	0.837367	SMC3	AC013461.1
ECH1	4.26288e-05	0.415768	0.459	0.42	0.838168	SMC3	ECH1
PPP2R5A	4.90258e-05	0.309814	0.117	0.064	0.963946	SMC3	PPP2R5A
COX4I1	5.0774e-05	0.282328	0.772	0.79	0.998318	SMC3	COX4I1
AMIGO2	5.35506e-05	0.341709	0.111	0.059	1	SMC3	AMIGO2
SEM11	6.25284e-05	0.325598	0.255	0.176	1	SMC3	SEM1
SLC25A6	6.46899e-05	0.25351	0.781	0.816	1	SMC3	SLC25A6
ATP5PO1	6.57852e-05	0.303578	0.267	0.188	1	SMC3	ATP5PO
A1BG	7.29153e-05	0.342636	0.144	0.086	1	SMC3	A1BG
ADCY3	7.42548e-05	0.347328	0.129	0.073	1	SMC3	ADCY3
PALLD1	7.51059e-05	0.285673	0.523	0.459	1	SMC3	PALLD
UQCRQ	8.27326e-05	0.323591	0.679	0.68	1	SMC3	UQCRQ
NDUFA1	9.92348e-05	0.38744	0.613	0.627	1	SMC3	NDUFA1
STEAP4	0.000129439	0.968006	0.102	0.056	1	SMC3	STEAP4
ENTPD1	0.000135774	0.324221	0.144	0.087	1	SMC3	ENTPD1
RALY	0.000137902	0.374515	0.339	0.276	1	SMC3	RALY
MIR497HG	0.000143405	0.268702	0.105	0.057	1	SMC3	MIR497HG
TJP1	0.000151275	0.378755	0.228	0.163	1	SMC3	TJP1
TPPP3	0.00017229	0.356718	0.285	0.21	1	SMC3	TPPP3
KANK2	0.000178149	0.480349	0.318	0.26	1	SMC3	KANK2
MAT2A	0.000181051	0.465094	0.261	0.198	1	SMC3	MAT2A
CREM	0.000215038	0.514896	0.309	0.25	1	SMC3	CREM
HNRNPA2B1	0.000224112	0.284467	0.685	0.708	1	SMC3	HNRNPA2B1
GUK1	0.000224948	0.284142	0.664	0.659	1	SMC3	GUK1
HNRNPA3	0.000247697	0.331591	0.508	0.481	1	SMC3	HNRNPA3
CDC42EP4	0.000259951	0.45021	0.213	0.153	1	SMC3	CDC42EP4
ZNF331	0.000278484	0.681919	0.231	0.172	1	SMC3	ZNF331
SKAP2	0.000289207	0.374299	0.273	0.21	1	SMC3	SKAP2
ARHGEF25	0.000312223	0.279129	0.123	0.073	1	SMC3	ARHGEF25
HMGN2	0.00035958	0.41655	0.556	0.548	1	SMC3	HMGN2
PRKG11	0.00036514	0.338333	0.183	0.124	1	SMC3	PRKG1
ANXA6	0.000379394	0.399256	0.429	0.394	1	SMC3	ANXA6
DCTN3	0.000407615	0.374955	0.417	0.375	1	SMC3	DCTN3
CAP1	0.000471277	0.302736	0.483	0.459	1	SMC3	CAP1
MOB2	0.000480894	0.378489	0.228	0.168	1	SMC3	MOB2
PLEKHO1	0.000568209	0.416237	0.225	0.166	1	SMC3	PLEKHO1
CHD4	0.000582045	0.336443	0.201	0.144	1	SMC3	CHD4
PICALM	0.000595861	0.383371	0.207	0.152	1	SMC3	PICALM
PTRF	0.000611302	0.585391	0.435	0.425	1	SMC3	PTRF
ATP5F1B1	0.000647158	0.430331	0.219	0.16	1	SMC3	ATP5F1B
LHFPL6	0.000648676	0.446538	0.243	0.177	1	SMC3	LHFPL6
CARMN	0.000673033	0.343198	0.186	0.126	1	SMC3	CARMN
CABIN1	0.000702765	0.293337	0.135	0.086	1	SMC3	CABIN1
ATP5G2	0.000718081	0.600552	0.429	0.425	1	SMC3	ATP5G2
COX14	0.000814414	0.361813	0.405	0.368	1	SMC3	COX14
TNS2	0.000849184	0.451377	0.219	0.163	1	SMC3	TNS2
PCSK7	0.000882957	0.350913	0.279	0.22	1	SMC3	PCSK7
PPIA	0.000919224	0.308504	0.706	0.745	1	SMC3	PPIA
TACC1	0.000926394	0.597651	0.426	0.411	1	SMC3	TACC1
KLF61	0.00096731	0.259297	0.535	0.491	1	SMC3	KLF6
CAVIN3	0.000994861	0.310635	0.237	0.174	1	SMC3	CAVIN3
CDC42	0.00106337	0.287875	0.568	0.562	1	SMC3	CDC42
SYPL1	0.0010639	0.413948	0.399	0.362	1	SMC3	SYPL1
TGFBI	0.00121961	0.370172	0.126	0.08	1	SMC3	TGFBI
SLC38A1	0.00128517	0.297625	0.111	0.069	1	SMC3	SLC38A1
BCL6	0.00130434	0.305323	0.102	0.061	1	SMC3	BCL6
GPATCH4	0.00131351	0.275164	0.156	0.105	1	SMC3	GPATCH4
ZFAND5	0.00133203	0.365527	0.456	0.428	1	SMC3	ZFAND5
HIPK2	0.00140823	0.338511	0.123	0.078	1	SMC3	HIPK2
KTN1	0.00147125	0.353707	0.417	0.391	1	SMC3	KTN1
PDK4	0.00150214	0.298336	0.565	0.521	1	SMC3	PDK4
DMD	0.00158019	0.252389	0.156	0.105	1	SMC3	DMD
NME4	0.00173531	0.33019	0.279	0.227	1	SMC3	NME4
VCL	0.00175329	0.341269	0.264	0.211	1	SMC3	VCL
MSRB1	0.0019015	0.34897	0.141	0.094	1	SMC3	MSRB1
FKBP5	0.00190705	0.515339	0.339	0.301	1	SMC3	FKBP5
DRAP1	0.00201471	0.359691	0.429	0.397	1	SMC3	DRAP1
SLIRP	0.00217138	0.276226	0.502	0.505	1	SMC3	SLIRP
SLIT3	0.00222745	0.28855	0.222	0.169	1	SMC3	SLIT3
COBLL1	0.00231401	0.295331	0.117	0.075	1	SMC3	COBLL1
SH3KBP1	0.00246832	0.307395	0.108	0.068	1	SMC3	SH3KBP1
PAWR	0.00260656	0.293581	0.129	0.086	1	SMC3	PAWR
TLE4	0.00265471	0.464191	0.141	0.097	1	SMC3	TLE4
ARHGAP61	0.00269525	0.390094	0.105	0.066	1	SMC3	ARHGAP6
ARID5A	0.00270208	0.293926	0.366	0.319	1	SMC3	ARID5A
ZFP36	0.00274678	0.476277	0.736	0.769	1	SMC3	ZFP36
PCIF1	0.00288697	0.34312	0.129	0.088	1	SMC3	PCIF1
STK38L	0.00295011	0.318106	0.189	0.141	1	SMC3	STK38L
ST5	0.00350167	0.271965	0.141	0.097	1	SMC3	ST5
DBI	0.00370386	0.327911	0.559	0.561	1	SMC3	DBI
KIAA1109	0.0038894	0.35826	0.138	0.094	1	SMC3	KIAA1109
SNRPB	0.00402233	0.288868	0.399	0.37	1	SMC3	SNRPB
ATP5PB1	0.00424615	0.281291	0.186	0.137	1	SMC3	ATP5PB
PRR34-AS1	0.00426035	0.289838	0.123	0.083	1	SMC3	PRR34-AS1
CAVIN11	0.00454211	0.37429	0.24	0.188	1	SMC3	CAVIN1
CAMTA1	0.00464292	0.313726	0.426	0.406	1	SMC3	CAMTA1
RGS5	0.00486465	0.254529	0.381	0.302	1	SMC3	RGS5
JADE1	0.00492683	0.416157	0.21	0.163	1	SMC3	JADE1
KANSL1	0.00509363	0.254259	0.102	0.065	1	SMC3	KANSL1
MAP7D3	0.00512384	0.356575	0.288	0.247	1	SMC3	MAP7D3
THRA	0.00534785	0.257367	0.168	0.122	1	SMC3	THRA
PKIG1	0.00540495	0.330257	0.321	0.283	1	SMC3	PKIG
SMIM12	0.00560395	0.311923	0.192	0.147	1	SMC3	SMIM12
EIF1AY	0.00606176	0.358356	0.24	0.197	1	SMC3	EIF1AY
MOB4	0.00642864	0.386017	0.243	0.204	1	SMC3	MOB4
ABTB1	0.00674093	0.333943	0.165	0.124	1	SMC3	ABTB1
HSPB2	0.00697786	0.420574	0.279	0.241	1	SMC3	HSPB2
PTGES2	0.00699747	0.282628	0.111	0.075	1	SMC3	PTGES2
BLVRA	0.00754209	0.309845	0.201	0.158	1	SMC3	BLVRA
PRMT2	0.00774394	0.288317	0.276	0.231	1	SMC3	PRMT2
YWHAZ	0.00871363	0.34252	0.414	0.396	1	SMC3	YWHAZ
FAM228B	0.00887928	0.256434	0.108	0.072	1	SMC3	FAM228B
HNRNPH3	0.00921903	0.392416	0.336	0.31	1	SMC3	HNRNPH3
MYO1C	0.00985152	0.304909	0.186	0.146	1	SMC3	MYO1C
POSTN	0	3.78576	0.579	0.02	0	SMC2	POSTN
CRTAC1	0	2.2102	0.392	0.012	0	SMC2	CRTAC1
VCAM1	0	1.85033	0.325	0.019	0	SMC2	VCAM1
GAP43	4.14314e-307	1.50532	0.347	0.024	8.14625e-303	SMC2	GAP43
FAP	1.33152e-288	1.31166	0.372	0.034	2.61804e-284	SMC2	FAP
NDUFA4L21	6.13781e-282	2.20815	0.59	0.12	1.20682e-277	SMC2	NDUFA4L2
LTBP21	1.5354e-281	1.8008	0.527	0.094	3.0189e-277	SMC2	LTBP2
ITGA10	2.40324e-280	1.29639	0.46	0.062	4.72526e-276	SMC2	ITGA10
SULF1	1.8945e-260	2.42233	0.578	0.136	3.72496e-256	SMC2	SULF1
IBSP	1.59165e-259	3.24587	0.214	0.005	3.12949e-255	SMC2	IBSP
AGT	9.93632e-247	1.51094	0.428	0.061	1.95368e-242	SMC2	AGT
DKK31	5.89378e-225	1.50532	0.63	0.172	1.15883e-220	SMC2	DKK3
BGN	3.6655e-220	1.78522	0.904	0.656	7.20711e-216	SMC2	BGN
FXYD5	5.68963e-216	1.46604	0.576	0.145	1.11869e-211	SMC2	FXYD5
ATP5F1E1	8.76582e-215	1.6748	0.702	0.219	1.72354e-210	SMC2	ATP5F1E
PDGFD	1.07911e-205	0.871601	0.317	0.037	2.12175e-201	SMC2	PDGFD
KRT14	7.9207e-205	1.49657	0.165	0.004	1.55737e-200	SMC2	KRT14
MGP	5.62174e-195	1.61319	0.992	0.988	1.10535e-190	SMC2	MGP
EDIL3	5.95751e-187	1.10061	0.447	0.09	1.17137e-182	SMC2	EDIL3
FN11	2.76361e-186	2.34972	0.842	0.595	5.4338e-182	SMC2	FN1
SEC14L2	1.44407e-176	0.819586	0.216	0.017	2.83932e-172	SMC2	SEC14L2
TM4SF11	1.37281e-175	1.40294	0.592	0.18	2.69922e-171	SMC2	TM4SF1
DEPP11	1.80059e-174	1.64687	0.51	0.128	3.54032e-170	SMC2	DEPP1
RACK11	6.26804e-173	1.40024	0.694	0.236	1.23242e-168	SMC2	RACK1
B2M	5.25512e-171	0.956527	0.999	0.992	1.03326e-166	SMC2	B2M
SLC14A1	5.00901e-170	0.446126	0.138	0.003	9.84872e-166	SMC2	SLC14A1
SUGCT	1.24236e-169	0.92739	0.272	0.033	2.44274e-165	SMC2	SUGCT
TNFRSF11B	3.34338e-169	1.3358	0.241	0.025	6.57376e-165	SMC2	TNFRSF11B
DDIT41	9.69719e-169	1.86015	0.609	0.215	1.90666e-164	SMC2	DDIT4
FNDC1	5.8446e-157	0.337973	0.115	0.001	1.14917e-152	SMC2	FNDC1
ARHGDIB1	1.30564e-156	1.15586	0.484	0.127	2.56714e-152	SMC2	ARHGDIB
CDH13	2.4259e-156	0.981987	0.444	0.103	4.76981e-152	SMC2	CDH13
KRT8	1.80476e-155	1.03475	0.263	0.034	3.54852e-151	SMC2	KRT8
SGCG1	1.53569e-150	0.556635	0.134	0.005	3.01948e-146	SMC2	SGCG
ATP5MG1	2.30008e-150	1.16925	0.605	0.194	4.52241e-146	SMC2	ATP5MG
ELOB1	6.87737e-149	1.1838	0.59	0.187	1.35223e-144	SMC2	ELOB
COL8A11	2.03732e-147	1.08643	0.426	0.104	4.00578e-143	SMC2	COL8A1
SERPINE1	4.6399e-146	1.22319	0.404	0.093	9.12298e-142	SMC2	SERPINE1
KRT18	2.74479e-142	0.980912	0.213	0.023	5.39681e-138	SMC2	KRT18
CMKLR1	4.68171e-141	0.493701	0.178	0.014	9.20517e-137	SMC2	CMKLR1
SELENOW1	1.26721e-139	0.975655	0.533	0.157	2.49159e-135	SMC2	SELENOW
PTN1	3.16858e-137	0.90668	0.22	0.026	6.23007e-133	SMC2	PTN
PODXL	1.11702e-134	0.438324	0.14	0.007	2.19629e-130	SMC2	PODXL
COL21A11	7.69274e-134	0.678688	0.252	0.037	1.51255e-129	SMC2	COL21A1
ATP5MC21	1.59171e-133	1.15693	0.546	0.177	3.12963e-129	SMC2	ATP5MC2
VCAN	1.67086e-133	1.61718	0.723	0.425	3.28525e-129	SMC2	VCAN
MXRA5	4.54376e-132	0.39542	0.125	0.005	8.93394e-128	SMC2	MXRA5
TNC1	1.12361e-130	0.801544	0.207	0.024	2.20924e-126	SMC2	TNC
CXCL12	1.45607e-130	1.24468	0.446	0.129	2.86293e-126	SMC2	CXCL12
APOC1	4.16738e-130	1.6114	0.574	0.214	8.19389e-126	SMC2	APOC1
NOP531	8.31435e-130	1.04519	0.492	0.149	1.63477e-125	SMC2	NOP53
IL34	2.86552e-128	0.549626	0.206	0.024	5.63419e-124	SMC2	IL34
VIM	5.75568e-128	0.759039	0.988	0.985	1.13168e-123	SMC2	VIM
UNC5B	8.01914e-128	0.35039	0.136	0.007	1.57672e-123	SMC2	UNC5B
HAPLN3	2.50476e-127	0.708804	0.224	0.03	4.92485e-123	SMC2	HAPLN3
CDH111	1.56278e-124	0.796794	0.312	0.063	3.07274e-120	SMC2	CDH11
RPL411	6.80237e-124	0.623373	1	0.997	1.33748e-119	SMC2	RPL41
SPP1	1.78156e-121	1.16618	0.296	0.057	3.5029e-117	SMC2	SPP1
CD9	5.01415e-120	1.32711	0.862	0.737	9.85881e-116	SMC2	CD9
NORAD1	7.72882e-118	0.796775	0.341	0.079	1.51964e-113	SMC2	NORAD
CAVIN31	1.05389e-115	0.89655	0.471	0.14	2.07215e-111	SMC2	CAVIN3
SELENOS1	5.41996e-115	0.915693	0.441	0.128	1.06567e-110	SMC2	SELENOS
APOE	1.91106e-114	2.84187	0.528	0.199	3.75753e-110	SMC2	APOE
ERG	2.40254e-113	0.44389	0.18	0.021	4.72388e-109	SMC2	ERG
SMOC1	8.75847e-111	0.524878	0.118	0.007	1.72209e-106	SMC2	SMOC1
ATP5MF	1.33816e-110	0.918029	0.434	0.131	2.63109e-106	SMC2	ATP5MF
ATP5PO2	4.50178e-110	0.869874	0.486	0.155	8.85139e-106	SMC2	ATP5PO
CAVIN12	6.17918e-110	0.799628	0.483	0.154	1.21495e-105	SMC2	CAVIN1
TRIR1	3.67115e-107	0.83822	0.448	0.139	7.21822e-103	SMC2	TRIR
IGFBP2	7.81695e-106	1.40415	0.459	0.152	1.53697e-101	SMC2	IGFBP2
ATP5PF1	1.08811e-105	0.843083	0.502	0.168	2.13944e-101	SMC2	ATP5PF
COL15A1	3.64008e-105	0.829738	0.229	0.04	7.15713e-101	SMC2	COL15A1
MYO1D	2.6424e-104	0.541994	0.219	0.036	5.19549e-100	SMC2	MYO1D
CCL3L1	3.07808e-103	0.753714	0.202	0.031	6.05213e-99	SMC2	CCL3L1
RGS1	5.46074e-103	1.12552	0.301	0.069	1.07369e-98	SMC2	RGS1
SELENOM1	9.09979e-103	0.745199	0.606	0.221	1.7892e-98	SMC2	SELENOM
KRT17	4.08682e-102	0.520689	0.125	0.009	8.0355e-98	SMC2	KRT17
ATP5PD1	8.63912e-102	0.818196	0.434	0.135	1.69862e-97	SMC2	ATP5PD
RGS2	4.64393e-100	1.5141	0.578	0.265	9.1309e-96	SMC2	RGS2
ATP5ME1	5.94677e-100	0.840954	0.51	0.181	1.16925e-95	SMC2	ATP5ME
ART4	6.73484e-100	0.389717	0.132	0.011	1.32421e-95	SMC2	ART4
HOPX	1.19936e-99	0.689638	0.182	0.025	2.35818e-95	SMC2	HOPX
ATP5MD1	1.8067e-99	0.860794	0.503	0.175	3.55232e-95	SMC2	ATP5MD
ASPN	3.06858e-98	1.20229	0.591	0.262	6.03344e-94	SMC2	ASPN
TMSB10	3.14817e-98	0.85886	0.983	0.95	6.18994e-94	SMC2	TMSB10
MCRIP1	4.30195e-98	0.700141	0.325	0.084	8.4585e-94	SMC2	MCRIP1
TSC22D31	1.21998e-97	1.21936	0.723	0.442	2.39872e-93	SMC2	TSC22D3
EGFLAM	2.19687e-96	0.521406	0.147	0.016	4.31949e-92	SMC2	EGFLAM
LTBP1	9.16353e-96	1.09178	0.717	0.452	1.80173e-91	SMC2	LTBP1
MT1E1	9.88982e-96	1.61713	0.849	0.711	1.94454e-91	SMC2	MT1E
ATP5MPL1	2.54377e-95	0.885871	0.479	0.167	5.00156e-91	SMC2	ATP5MPL
ALCAM	7.01251e-95	0.75004	0.371	0.11	1.3788e-90	SMC2	ALCAM
SEM12	1.56356e-94	0.813604	0.444	0.146	3.07426e-90	SMC2	SEM1
RPS261	1.73039e-94	0.924383	0.866	0.755	3.40228e-90	SMC2	RPS26
TPT11	2.56603e-93	0.660606	0.974	0.979	5.04533e-89	SMC2	TPT1
SELENOH1	2.84018e-93	0.713223	0.329	0.089	5.58435e-89	SMC2	SELENOH
ATP5IF11	8.62425e-93	0.802121	0.4	0.125	1.6957e-88	SMC2	ATP5IF1
PTMA1	5.84499e-92	0.682515	0.975	0.97	1.14924e-87	SMC2	PTMA
MICAL2	1.24028e-91	0.651961	0.283	0.068	2.43863e-87	SMC2	MICAL2
ATP5F1C1	7.47138e-91	0.772475	0.385	0.119	1.46902e-86	SMC2	ATP5F1C
F2R	2.0058e-90	0.507663	0.193	0.032	3.9438e-86	SMC2	F2R
BST2	2.68895e-90	1.0323	0.426	0.15	5.28701e-86	SMC2	BST2
OCIAD2	8.07484e-89	0.475507	0.188	0.031	1.58768e-84	SMC2	OCIAD2
TIMP1	2.64796e-88	1.6648	0.981	0.946	5.20642e-84	SMC2	TIMP1
ATP5MC31	6.09294e-88	0.780709	0.423	0.141	1.19799e-83	SMC2	ATP5MC3
ELOC1	2.29393e-87	0.71963	0.351	0.104	4.51033e-83	SMC2	ELOC
TENT5A	9.54171e-87	0.581609	0.326	0.09	1.87609e-82	SMC2	TENT5A
PHLDA11	3.42543e-86	0.918501	0.364	0.114	6.73509e-82	SMC2	PHLDA1
SMIM32	3.78771e-86	0.742436	0.351	0.105	7.44739e-82	SMC2	SMIM3
CFH	1.07726e-85	1.13464	0.732	0.48	2.11811e-81	SMC2	CFH
COPS91	3.08147e-85	0.693063	0.394	0.127	6.05879e-81	SMC2	COPS9
CST6	2.34847e-84	0.604723	0.158	0.023	4.61756e-80	SMC2	CST6
RTRAF	5.99526e-84	0.757664	0.386	0.125	1.17879e-79	SMC2	RTRAF
LMO7	1.05371e-83	0.446889	0.206	0.039	2.0718e-79	SMC2	LMO7
FRMD4B1	5.1655e-83	0.460549	0.188	0.033	1.01564e-78	SMC2	FRMD4B
ATP5F1D	4.35248e-82	0.608077	0.277	0.071	8.55784e-78	SMC2	ATP5F1D
PTPA	5.78225e-82	0.353504	0.143	0.019	1.13691e-77	SMC2	PTPA
ATP5MC11	2.3855e-81	0.649791	0.335	0.101	4.69036e-77	SMC2	ATP5MC1
ARHGAP18	6.29545e-81	0.51714	0.201	0.039	1.23781e-76	SMC2	ARHGAP18
C2orf401	1.16012e-79	0.993817	0.413	0.153	2.28103e-75	SMC2	C2orf40
AQP1	1.28046e-78	0.78289	0.41	0.145	2.51764e-74	SMC2	AQP1
TGM21	4.10152e-78	1.03146	0.608	0.322	8.06441e-74	SMC2	TGM2
SELENOF	7.96083e-78	0.634864	0.32	0.095	1.56526e-73	SMC2	SELENOF
NPC2	8.22667e-78	1.03599	0.825	0.686	1.61753e-73	SMC2	NPC2
LAMB11	6.49543e-77	0.458193	0.214	0.046	1.27713e-72	SMC2	LAMB1
TMEM204	1.00486e-76	0.706942	0.317	0.097	1.97575e-72	SMC2	TMEM204
TCEAL91	1.68326e-76	0.625358	0.382	0.127	3.30963e-72	SMC2	TCEAL9
BEX3	4.75913e-76	0.753546	0.419	0.151	9.35741e-72	SMC2	BEX3
IFI27	4.81337e-76	1.65955	0.534	0.277	9.46404e-72	SMC2	IFI27
TSC22D12	1.34682e-75	0.79164	0.634	0.314	2.64811e-71	SMC2	TSC22D1
RPS231	1.43857e-75	0.55746	0.983	0.987	2.82852e-71	SMC2	RPS23
AC007952.4	8.32774e-75	0.28293	0.101	0.009	1.6374e-70	SMC2	AC007952.4
AC103591.3	2.58765e-74	0.51371	0.107	0.011	5.08784e-70	SMC2	AC103591.3
CTHRC1	7.54452e-74	1.11133	0.421	0.17	1.4834e-69	SMC2	CTHRC1
CTSZ	1.24764e-73	0.730387	0.376	0.132	2.4531e-69	SMC2	CTSZ
AEBP1	1.24178e-72	1.12587	0.774	0.673	2.44159e-68	SMC2	AEBP1
CD109	2.50356e-71	0.306169	0.132	0.018	4.9225e-67	SMC2	CD109
ATP5F1B2	3.23734e-71	0.688556	0.385	0.135	6.36526e-67	SMC2	ATP5F1B
MFGE8	4.70671e-71	1.04216	0.863	0.849	9.25434e-67	SMC2	MFGE8
UACA1	4.47187e-70	0.819287	0.435	0.18	8.79259e-66	SMC2	UACA
CYTOR1	6.63678e-70	0.447186	0.147	0.024	1.30492e-65	SMC2	CYTOR
SYNPO	1.76712e-69	0.51065	0.282	0.081	3.4745e-65	SMC2	SYNPO
RTL8C	5.10133e-69	0.602882	0.298	0.091	1.00302e-64	SMC2	RTL8C
ATP5F1A1	4.21387e-68	0.675534	0.369	0.13	8.28531e-64	SMC2	ATP5F1A
ATP5PB2	1.78094e-66	0.618207	0.339	0.114	3.50169e-62	SMC2	ATP5PB
TNS3	1.25529e-65	0.297825	0.131	0.02	2.46815e-61	SMC2	TNS3
SMIM261	5.63028e-65	0.58102	0.333	0.113	1.10703e-60	SMC2	SMIM26
THBS2	4.71929e-64	0.966441	0.508	0.254	9.27908e-60	SMC2	THBS2
COL3A1	1.42508e-63	1.24835	0.573	0.314	2.80199e-59	SMC2	COL3A1
VSIR	3.96647e-63	0.528804	0.246	0.07	7.79888e-59	SMC2	VSIR
ARRDC2	5.07379e-63	0.436714	0.177	0.038	9.97608e-59	SMC2	ARRDC2
ADIRF1	2.02952e-62	0.482632	0.936	0.864	3.99045e-58	SMC2	ADIRF
ANO1	3.02323e-62	0.372462	0.133	0.022	5.94427e-58	SMC2	ANO1
S100A4	8.45213e-62	0.747698	0.945	0.904	1.66186e-57	SMC2	S100A4
SPARC	1.03209e-61	0.922121	0.835	0.712	2.0293e-57	SMC2	SPARC
PHACTR21	1.19639e-61	0.633391	0.332	0.119	2.35234e-57	SMC2	PHACTR2
CCDC151	6.92448e-61	0.315264	0.124	0.019	1.36149e-56	SMC2	CCDC151
NRGN1	1.77316e-60	0.503039	0.199	0.048	3.48638e-56	SMC2	NRGN
GAPDH	4.5754e-60	0.566888	0.942	0.929	8.99614e-56	SMC2	GAPDH
FBXO32	4.63891e-60	0.551005	0.325	0.112	9.12102e-56	SMC2	FBXO32
PDE1A	8.60577e-60	0.394664	0.18	0.041	1.69207e-55	SMC2	PDE1A
IFI6	8.68562e-60	1.64192	0.477	0.242	1.70777e-55	SMC2	IFI6
NBDY	1.05659e-59	0.530479	0.256	0.077	2.07747e-55	SMC2	NBDY
SGCA	2.09594e-59	0.582383	0.364	0.134	4.12104e-55	SMC2	SGCA
HMCN11	2.14285e-59	0.322889	0.126	0.021	4.21327e-55	SMC2	HMCN1
SMC4	2.39215e-59	0.401805	0.191	0.046	4.70344e-55	SMC2	SMC4
METTL26	2.61738e-59	0.438957	0.256	0.077	5.1463e-55	SMC2	METTL26
NET11	3.99161e-58	0.639811	0.347	0.133	7.8483e-54	SMC2	NET1
RPS291	3.40333e-57	0.440559	0.969	0.967	6.69162e-53	SMC2	RPS29
C5orf46	7.37778e-57	0.436259	0.115	0.018	1.45062e-52	SMC2	C5orf46
FBLIM1	6.22094e-56	0.473358	0.421	0.17	1.22316e-51	SMC2	FBLIM1
LHFPL61	7.43487e-56	0.479685	0.394	0.153	1.46184e-51	SMC2	LHFPL6
JCAD	7.13934e-55	0.276851	0.112	0.018	1.40374e-50	SMC2	JCAD
MDK	1.17894e-54	0.700769	0.244	0.077	2.31804e-50	SMC2	MDK
KALRN	1.34806e-54	0.271399	0.14	0.028	2.65055e-50	SMC2	KALRN
STMP1	1.58006e-54	0.526029	0.254	0.081	3.10671e-50	SMC2	STMP1
TSTD1	5.91664e-54	0.47865	0.195	0.052	1.16333e-49	SMC2	TSTD1
MT1F	9.32767e-54	0.509216	0.152	0.033	1.83401e-49	SMC2	MT1F
RPL301	9.66581e-54	0.467751	0.955	0.965	1.90049e-49	SMC2	RPL30
RPLP21	1.0685e-53	0.392029	0.98	0.986	2.10089e-49	SMC2	RPLP2
RTF21	2.24203e-53	0.45543	0.275	0.093	4.40827e-49	SMC2	RTF2
GAS6	2.61299e-53	1.03777	0.526	0.294	5.13766e-49	SMC2	GAS6
LRRC17	4.08851e-53	0.692912	0.328	0.128	8.03883e-49	SMC2	LRRC17
SELENOK1	7.62657e-53	0.435748	0.356	0.137	1.49954e-48	SMC2	SELENOK
REX1BD1	7.85809e-53	0.448045	0.246	0.078	1.54506e-48	SMC2	REX1BD
RPS61	8.11524e-53	0.399963	0.987	0.989	1.59562e-48	SMC2	RPS6
C1QTNF11	1.53045e-52	0.557947	0.364	0.148	3.00917e-48	SMC2	C1QTNF1
UFD11	5.79287e-52	0.461805	0.214	0.062	1.13899e-47	SMC2	UFD1
HLA-C	7.9732e-52	0.677992	0.85	0.788	1.56769e-47	SMC2	HLA-C
AC245297.31	2.21348e-51	0.384799	0.213	0.063	4.35215e-47	SMC2	AC245297.3
LINC00623	3.03065e-51	0.347748	0.125	0.024	5.95886e-47	SMC2	LINC00623
RILPL2	3.06976e-51	0.628978	0.35	0.142	6.03576e-47	SMC2	RILPL2
SELENOT	6.53262e-51	0.460279	0.243	0.078	1.28444e-46	SMC2	SELENOT
RPS24	8.62562e-51	0.47805	0.952	0.965	1.69597e-46	SMC2	RPS24
SRGN	1.46178e-50	0.771079	0.502	0.263	2.87416e-46	SMC2	SRGN
ANKH	1.92171e-50	0.568592	0.265	0.092	3.77847e-46	SMC2	ANKH
EEF1A1	4.88252e-50	0.357584	0.993	0.997	9.6e-46	SMC2	EEF1A1
IFI44L	5.64764e-50	0.346687	0.111	0.019	1.11044e-45	SMC2	IFI44L
EVI2A	3.51731e-49	0.361436	0.103	0.017	6.91574e-45	SMC2	EVI2A
FKBP51	7.62265e-49	0.741118	0.504	0.278	1.49877e-44	SMC2	FKBP5
TMSB4X	1.01684e-48	0.419047	1	0.997	1.99931e-44	SMC2	TMSB4X
SEPT42	1.28192e-48	0.347489	0.165	0.041	2.52051e-44	SMC2	SEPT4
CCL4L2	1.51847e-48	0.674025	0.207	0.063	2.98561e-44	SMC2	CCL4L2
HLA-DRB5	1.92083e-48	0.611907	0.139	0.031	3.77674e-44	SMC2	HLA-DRB5
RPL371	2.00067e-48	0.48929	0.95	0.95	3.93372e-44	SMC2	RPL37
CRIP21	2.75494e-48	0.605187	0.687	0.429	5.41676e-44	SMC2	CRIP2
MYH9	3.53705e-48	0.581103	0.496	0.253	6.95455e-44	SMC2	MYH9
SERPINE2	4.30387e-48	0.731157	0.328	0.134	8.46227e-44	SMC2	SERPINE2
MEF2C1	4.94485e-48	0.505572	0.38	0.16	9.72257e-44	SMC2	MEF2C
RPL27	7.58853e-48	0.475971	0.91	0.917	1.49206e-43	SMC2	RPL27
PTTG1IP	2.03951e-47	0.829389	0.534	0.308	4.01009e-43	SMC2	PTTG1IP
RPS3A1	8.5027e-47	0.386798	0.969	0.982	1.6718e-42	SMC2	RPS3A
RPLP1	1.05396e-46	0.331683	0.998	0.997	2.0723e-42	SMC2	RPLP1
OGA1	1.4032e-46	0.330244	0.191	0.056	2.75898e-42	SMC2	OGA
RPL38	1.86261e-46	0.468178	0.925	0.917	3.66227e-42	SMC2	RPL38
NUDT41	2.32641e-46	0.52036	0.396	0.179	4.57419e-42	SMC2	NUDT4
TSPO	7.72024e-46	0.74856	0.696	0.505	1.51795e-41	SMC2	TSPO
RPL91	2.12153e-45	0.419308	0.955	0.968	4.17135e-41	SMC2	RPL9
ENG	2.20324e-45	0.774606	0.423	0.217	4.332e-41	SMC2	ENG
RPS3	2.20613e-45	0.393697	0.967	0.969	4.33769e-41	SMC2	RPS3
RPS16	3.30388e-45	0.393321	0.95	0.965	6.49608e-41	SMC2	RPS16
SMIM37	1.56129e-44	0.481154	0.199	0.061	3.0698e-40	SMC2	SMIM37
PRSS23	6.98719e-44	0.753422	0.539	0.306	1.37382e-39	SMC2	PRSS23
HDGFL31	8.17472e-44	0.297244	0.121	0.026	1.60731e-39	SMC2	HDGFL3
HLA-DQA1	1.12465e-43	0.69254	0.169	0.047	2.21128e-39	SMC2	HLA-DQA1
PAXX	1.17363e-43	0.337184	0.136	0.032	2.30759e-39	SMC2	PAXX
COL4A2	2.59484e-43	0.584639	0.421	0.208	5.10198e-39	SMC2	COL4A2
STEAP41	1.47077e-42	0.516098	0.162	0.045	2.89183e-38	SMC2	STEAP4
CXCR4	1.60626e-42	0.643065	0.195	0.061	3.15823e-38	SMC2	CXCR4
SLC9A3R2	1.77111e-42	0.453249	0.21	0.069	3.48236e-38	SMC2	SLC9A3R2
NAP1L11	2.06968e-42	0.692868	0.716	0.552	4.0694e-38	SMC2	NAP1L1
NOTCH31	4.7465e-42	0.39357	0.283	0.108	9.33256e-38	SMC2	NOTCH3
MAP3K7CL	7.69381e-42	0.354747	0.252	0.09	1.51276e-37	SMC2	MAP3K7CL
MTHFD21	2.48977e-41	0.646511	0.47	0.249	4.89539e-37	SMC2	MTHFD2
HIKESHI	1.60326e-40	0.389375	0.195	0.063	3.15233e-36	SMC2	HIKESHI
LRRC321	3.99528e-40	0.335404	0.184	0.058	7.85552e-36	SMC2	LRRC32
A2M1	8.68662e-40	0.47048	0.668	0.436	1.70796e-35	SMC2	A2M
UBA52	9.10563e-40	0.430452	0.917	0.929	1.79035e-35	SMC2	UBA52
IGFBP71	1.29287e-39	0.633146	0.957	0.946	2.54205e-35	SMC2	IGFBP7
RPL19	1.38209e-39	0.341896	0.966	0.979	2.71747e-35	SMC2	RPL19
GNG5	1.4828e-39	0.757164	0.628	0.434	2.91547e-35	SMC2	GNG5
JPT1	1.49645e-39	0.268966	0.114	0.025	2.94231e-35	SMC2	JPT1
CCL4	2.33549e-39	0.829402	0.378	0.186	4.59204e-35	SMC2	CCL4
LIMCH11	4.57648e-39	0.395468	0.331	0.142	8.99827e-35	SMC2	LIMCH1
BUD231	6.03882e-39	0.341418	0.175	0.055	1.18735e-34	SMC2	BUD23
RPL221	1.09044e-38	0.416326	0.91	0.912	2.14402e-34	SMC2	RPL22
RPL32	1.19468e-38	0.318339	0.983	0.99	2.34898e-34	SMC2	RPL32
ALDH1A2	1.68077e-38	0.348103	0.165	0.05	3.30473e-34	SMC2	ALDH1A2
RTL8A	2.28825e-38	0.33862	0.178	0.056	4.49916e-34	SMC2	RTL8A
PLS3	2.33054e-38	0.577382	0.633	0.414	4.58231e-34	SMC2	PLS3
SNHG25	4.49906e-38	0.369188	0.175	0.054	8.84605e-34	SMC2	SNHG25
ANTXR1	5.05632e-38	0.628945	0.436	0.232	9.94174e-34	SMC2	ANTXR1
SMIM30	2.81631e-37	0.34448	0.181	0.059	5.53743e-33	SMC2	SMIM30
IQSEC1	3.60512e-37	0.256956	0.145	0.04	7.08839e-33	SMC2	IQSEC1
MUC20-OT11	3.8209e-37	0.304104	0.172	0.054	7.51265e-33	SMC2	MUC20-OT1
CHCHD101	4.14967e-37	0.435955	0.241	0.092	8.15908e-33	SMC2	CHCHD10
CCND11	5.65701e-37	0.590386	0.265	0.111	1.11228e-32	SMC2	CCND1
RPL281	6.18758e-37	0.392876	0.96	0.949	1.2166e-32	SMC2	RPL28
RPS27A1	1.93665e-36	0.308265	0.983	0.989	3.80785e-32	SMC2	RPS27A
CTSC1	2.93589e-36	0.523239	0.257	0.105	5.77255e-32	SMC2	CTSC
KDELR3	5.43736e-36	0.520102	0.276	0.117	1.06909e-31	SMC2	KDELR3
RPL37A1	6.56002e-36	0.329064	0.96	0.98	1.28983e-31	SMC2	RPL37A
SPRY11	8.25552e-36	0.468958	0.348	0.164	1.6232e-31	SMC2	SPRY1
ETFRF1	8.49036e-36	0.356302	0.155	0.047	1.66937e-31	SMC2	ETFRF1
EPS81	9.13449e-36	0.466608	0.331	0.155	1.79602e-31	SMC2	EPS8
RPS25	5.27977e-35	0.29651	0.97	0.98	1.03811e-30	SMC2	RPS25
CDC42EP3	7.43104e-35	0.320452	0.171	0.056	1.46109e-30	SMC2	CDC42EP3
AGAP2-AS1	2.76163e-34	0.274744	0.103	0.024	5.42992e-30	SMC2	AGAP2-AS1
SLC44A2	3.85382e-34	0.361039	0.195	0.07	7.57738e-30	SMC2	SLC44A2
COL4A11	3.97883e-34	0.589364	0.353	0.175	7.82318e-30	SMC2	COL4A1
HLA-A	4.17939e-34	0.525109	0.87	0.839	8.21751e-30	SMC2	HLA-A
MMP24OS	5.13905e-34	0.28156	0.14	0.041	1.01044e-29	SMC2	MMP24OS
RPS21	7.60687e-34	0.461643	0.86	0.836	1.49566e-29	SMC2	RPS21
MT2A1	1.69318e-33	0.619652	0.983	0.961	3.32913e-29	SMC2	MT2A
RPL23A	3.37703e-33	0.27993	0.973	0.983	6.63993e-29	SMC2	RPL23A
DMKN	3.8848e-33	0.33185	0.156	0.049	7.63829e-29	SMC2	DMKN
MESD1	5.54261e-33	0.32299	0.206	0.077	1.08979e-28	SMC2	MESD
ZNF7031	1.03848e-32	0.384536	0.201	0.074	2.04186e-28	SMC2	ZNF703
RPL131	6.49282e-32	0.256802	0.987	0.995	1.27662e-27	SMC2	RPL13
NTRK21	1.60696e-31	0.455632	0.184	0.067	3.15961e-27	SMC2	NTRK2
GUCY1A12	2.05566e-31	0.326037	0.153	0.05	4.04183e-27	SMC2	GUCY1A1
SNCG1	2.21019e-31	0.303053	0.447	0.24	4.34567e-27	SMC2	SNCG
ENDOD1	2.42472e-31	0.265694	0.166	0.056	4.76748e-27	SMC2	ENDOD1
RPL18A	3.06302e-31	0.300298	0.969	0.984	6.02251e-27	SMC2	RPL18A
LIMS1	3.4059e-31	0.512248	0.416	0.231	6.69668e-27	SMC2	LIMS1
LTC4S	1.28872e-30	0.445413	0.175	0.063	2.53389e-26	SMC2	LTC4S
THUMPD2	3.17271e-30	0.292161	0.166	0.058	6.23819e-26	SMC2	THUMPD2
NOV	3.52069e-30	0.372712	0.401	0.202	6.92237e-26	SMC2	NOV
SP110	8.21411e-30	0.302353	0.156	0.053	1.61506e-25	SMC2	SP110
CD151	2.17448e-29	0.498552	0.765	0.64	4.27547e-25	SMC2	CD151
TGFB1	2.43662e-29	0.286178	0.164	0.057	4.79089e-25	SMC2	TGFB1
RPS27L	2.51305e-29	0.484335	0.797	0.72	4.94116e-25	SMC2	RPS27L
TPD52L1	3.60365e-29	0.318049	0.138	0.044	7.08551e-25	SMC2	TPD52L1
RPL26	3.921e-29	0.310793	0.963	0.98	7.70947e-25	SMC2	RPL26
SLC41A3	4.78621e-29	0.325901	0.209	0.084	9.41065e-25	SMC2	SLC41A3
RPS4X	9.57782e-29	0.312716	0.963	0.979	1.88319e-24	SMC2	RPS4X
RPS111	1.02709e-28	0.357483	0.912	0.938	2.01946e-24	SMC2	RPS11
DMAC1	1.78305e-28	0.358835	0.187	0.072	3.50584e-24	SMC2	DMAC1
HK1	2.64384e-28	0.332087	0.252	0.112	5.19832e-24	SMC2	HK1
GPC1	2.89745e-28	0.274827	0.14	0.046	5.69696e-24	SMC2	GPC1
ITGA11	4.40052e-28	0.309493	0.297	0.142	8.65231e-24	SMC2	ITGA1
MYL12A	4.47089e-28	0.528582	0.822	0.774	8.79066e-24	SMC2	MYL12A
MT1X1	5.44567e-28	0.748355	0.813	0.689	1.07073e-23	SMC2	MT1X
ITGB11	6.56586e-28	0.497872	0.803	0.72	1.29098e-23	SMC2	ITGB1
RPL17	7.42325e-28	0.619531	0.529	0.351	1.45956e-23	SMC2	RPL17
RPS15A	1.02606e-27	0.328666	0.961	0.976	2.01743e-23	SMC2	RPS15A
GJA5	1.03866e-27	0.272934	0.111	0.032	2.04222e-23	SMC2	GJA5
CCL3	1.18514e-27	0.57427	0.468	0.288	2.33023e-23	SMC2	CCL3
TINAGL11	1.39601e-27	0.279089	0.408	0.213	2.74483e-23	SMC2	TINAGL1
SLC29A1	1.40809e-27	0.434898	0.312	0.158	2.76858e-23	SMC2	SLC29A1
RASGEF1B1	1.57042e-27	0.260909	0.126	0.039	3.08775e-23	SMC2	RASGEF1B
FOXS11	1.91281e-26	0.309305	0.126	0.041	3.76096e-22	SMC2	FOXS1
EPDR1	2.53271e-26	0.309018	0.2	0.083	4.97981e-22	SMC2	EPDR1
MARCKS1	2.69794e-26	0.35556	0.221	0.096	5.3047e-22	SMC2	MARCKS
CRABP2	3.21542e-26	0.738188	0.212	0.093	6.32216e-22	SMC2	CRABP2
TPM41	3.32865e-26	0.543735	0.717	0.596	6.54478e-22	SMC2	TPM4
FNIP2	3.91777e-26	0.332487	0.258	0.12	7.70312e-22	SMC2	FNIP2
C9orf16	4.73052e-26	0.496722	0.501	0.321	9.30114e-22	SMC2	C9orf16
SQOR	8.77759e-26	0.252733	0.132	0.045	1.72585e-21	SMC2	SQOR
RHOC	2.22012e-25	0.559111	0.675	0.528	4.36519e-21	SMC2	RHOC
MYL12B	2.77902e-25	0.483869	0.815	0.78	5.46411e-21	SMC2	MYL12B
RAB13	3.80809e-25	0.504804	0.561	0.385	7.48746e-21	SMC2	RAB13
TCF41	8.71824e-25	0.457476	0.47	0.3	1.71418e-20	SMC2	TCF4
HEYL1	1.08037e-24	0.279699	0.141	0.05	2.12422e-20	SMC2	HEYL
PDE3A	1.09714e-24	0.252005	0.146	0.053	2.1572e-20	SMC2	PDE3A
AKR1C3	1.26287e-24	0.435119	0.325	0.173	2.48305e-20	SMC2	AKR1C3
KLF62	1.93471e-24	0.605748	0.622	0.477	3.80403e-20	SMC2	KLF6
GADD45A	3.95003e-24	0.555829	0.496	0.326	7.76656e-20	SMC2	GADD45A
PICALM1	4.4252e-24	0.322158	0.281	0.139	8.70082e-20	SMC2	PICALM
GPM6B2	5.33332e-24	0.346949	0.132	0.046	1.04864e-19	SMC2	GPM6B
RPL24	6.31185e-24	0.316319	0.91	0.944	1.24104e-19	SMC2	RPL24
RPL27A	6.86631e-24	0.260033	0.973	0.983	1.35005e-19	SMC2	RPL27A
RPL61	8.82401e-24	0.268532	0.944	0.97	1.73498e-19	SMC2	RPL6
RPS201	1.16905e-23	0.303921	0.962	0.96	2.29859e-19	SMC2	RPS20
ECM2	1.44308e-23	0.402296	0.409	0.244	2.83738e-19	SMC2	ECM2
SP100	1.69793e-23	0.426717	0.409	0.241	3.33847e-19	SMC2	SP100
RPL18	2.3193e-23	0.298176	0.931	0.947	4.56021e-19	SMC2	RPL18
RPL10A1	2.78563e-23	0.261479	0.944	0.967	5.47711e-19	SMC2	RPL10A
CALCRL	3.60199e-23	0.256041	0.132	0.047	7.08224e-19	SMC2	CALCRL
CALM1	3.62753e-23	0.434824	0.798	0.683	7.13246e-19	SMC2	CALM1
ODF3B	7.38137e-23	0.257007	0.189	0.08	1.45133e-18	SMC2	ODF3B
BTN3A2	7.83608e-23	0.273254	0.132	0.048	1.54073e-18	SMC2	BTN3A2
LUZP1	9.82035e-23	0.324652	0.256	0.126	1.93088e-18	SMC2	LUZP1
RPL7A1	1.07889e-22	0.292954	0.92	0.939	2.12131e-18	SMC2	RPL7A
CCND3	1.23136e-22	0.29024	0.21	0.096	2.4211e-18	SMC2	CCND3
ARPC2	1.26081e-22	0.485035	0.725	0.614	2.479e-18	SMC2	ARPC2
PLEKHA4	1.64108e-22	0.368032	0.279	0.145	3.2267e-18	SMC2	PLEKHA4
HLA-DQB1	2.85285e-22	0.534653	0.155	0.062	5.60928e-18	SMC2	HLA-DQB1
RPL23	5.20851e-22	0.318733	0.874	0.898	1.0241e-17	SMC2	RPL23
COL1A1	7.9383e-22	0.750917	0.463	0.319	1.56083e-17	SMC2	COL1A1
ZNF385D	1.02766e-21	0.269747	0.197	0.088	2.02059e-17	SMC2	ZNF385D
STK38L1	1.43802e-21	0.263659	0.26	0.129	2.82744e-17	SMC2	STK38L
S100A16	1.46991e-21	0.446767	0.468	0.29	2.89014e-17	SMC2	S100A16
HLA-DPB1	2.34958e-21	0.727323	0.405	0.251	4.61975e-17	SMC2	HLA-DPB1
FGL2	3.55708e-21	0.408033	0.263	0.137	6.99394e-17	SMC2	FGL2
RAP1B	3.86173e-21	0.460145	0.365	0.216	7.59293e-17	SMC2	RAP1B
MX1	4.15709e-21	0.35619	0.12	0.043	8.17367e-17	SMC2	MX1
PPIB	5.04308e-21	0.485614	0.773	0.673	9.9157e-17	SMC2	PPIB
PPDPF1	9.416e-21	0.40659	0.788	0.702	1.85137e-16	SMC2	PPDPF
CCL5	9.7603e-21	0.511359	0.105	0.035	1.91907e-16	SMC2	CCL5
SERTAD4-AS1	2.51831e-20	0.253494	0.117	0.042	4.95149e-16	SMC2	SERTAD4-AS1
NUTF2	3.01632e-20	0.30159	0.215	0.104	5.93069e-16	SMC2	NUTF2
RAB31	4.46022e-20	0.345606	0.27	0.142	8.76968e-16	SMC2	RAB31
CFAP36	6.61152e-20	0.448238	0.326	0.185	1.29996e-15	SMC2	CFAP36
SH3BGRL3	7.1184e-20	0.557886	0.792	0.698	1.39962e-15	SMC2	SH3BGRL3
HLA-DRB1	1.18353e-19	0.608968	0.435	0.28	2.32705e-15	SMC2	HLA-DRB1
CARD16	1.63943e-19	0.287258	0.114	0.042	3.22345e-15	SMC2	CARD16
PPFIBP1	2.65997e-19	0.296507	0.325	0.184	5.23003e-15	SMC2	PPFIBP1
SNAI2	4.00418e-19	0.302692	0.184	0.085	7.87302e-15	SMC2	SNAI2
BANF1	6.46874e-19	0.39375	0.493	0.332	1.27188e-14	SMC2	BANF1
CCNI	7.81074e-19	0.400055	0.772	0.714	1.53575e-14	SMC2	CCNI
NTN4	8.86415e-19	0.285365	0.259	0.137	1.74287e-14	SMC2	NTN4
GOLM1	1.0993e-18	0.329406	0.132	0.053	2.16144e-14	SMC2	GOLM1
RPS19	1.2142e-18	0.267136	0.973	0.985	2.38736e-14	SMC2	RPS19
ISG151	1.28856e-18	0.729297	0.269	0.15	2.53356e-14	SMC2	ISG15
PLEC	2.34077e-18	0.289181	0.207	0.102	4.60242e-14	SMC2	PLEC
COL5A2	7.17605e-18	0.342995	0.257	0.14	1.41096e-13	SMC2	COL5A2
HLA-DRA	8.19046e-18	0.708633	0.567	0.42	1.61041e-13	SMC2	HLA-DRA
HSPA1B	9.19902e-18	0.461629	0.215	0.11	1.80871e-13	SMC2	HSPA1B
CIB1	9.34964e-18	0.399442	0.47	0.314	1.83833e-13	SMC2	CIB1
RIN2	1.09987e-17	0.268689	0.183	0.087	2.16257e-13	SMC2	RIN2
PPP1CB1	1.31253e-17	0.392727	0.675	0.539	2.5807e-13	SMC2	PPP1CB
GOLGB1	1.49021e-17	0.32842	0.334	0.198	2.93005e-13	SMC2	GOLGB1
SPINT21	1.65581e-17	0.261568	0.214	0.108	3.25566e-13	SMC2	SPINT2
HLA-F	1.6981e-17	0.354581	0.171	0.081	3.33881e-13	SMC2	HLA-F
COL1A2	3.04174e-17	0.571787	0.763	0.696	5.98066e-13	SMC2	COL1A2
FTX1	4.39691e-17	0.250708	0.189	0.092	8.64521e-13	SMC2	FTX
SLC39A7	7.88603e-17	0.342156	0.283	0.16	1.55055e-12	SMC2	SLC39A7
SPTBN1	8.76786e-17	0.41307	0.547	0.407	1.72394e-12	SMC2	SPTBN1
RPL51	1.01457e-16	0.26723	0.932	0.95	1.99485e-12	SMC2	RPL5
NSA2	1.16139e-16	0.400115	0.413	0.269	2.28353e-12	SMC2	NSA2
FHL2	2.94864e-16	0.359997	0.269	0.152	5.79762e-12	SMC2	FHL2
HPRT1	6.16168e-16	0.251649	0.157	0.072	1.21151e-11	SMC2	HPRT1
ACTG11	6.70575e-16	0.276216	0.937	0.942	1.31848e-11	SMC2	ACTG1
IL32	9.58874e-16	0.573068	0.4	0.27	1.88534e-11	SMC2	IL32
CTGF1	1.00758e-15	0.471435	0.621	0.504	1.9811e-11	SMC2	CTGF
PLAGL1	1.10579e-15	0.255579	0.177	0.088	2.17419e-11	SMC2	PLAGL1
CTSD	1.14799e-15	0.478954	0.655	0.544	2.25718e-11	SMC2	CTSD
CD200	2.17068e-15	0.288638	0.165	0.08	4.26798e-11	SMC2	CD200
SNX7	2.23934e-15	0.299686	0.187	0.094	4.40299e-11	SMC2	SNX7
NPM1	2.89064e-15	0.367093	0.798	0.761	5.68358e-11	SMC2	NPM1
STMN1	3.60305e-15	0.366647	0.203	0.108	7.08432e-11	SMC2	STMN1
ARPC3	3.62154e-15	0.493066	0.659	0.536	7.12067e-11	SMC2	ARPC3
IL1B	4.56603e-15	0.422445	0.197	0.103	8.97773e-11	SMC2	IL1B
CLIC4	1.07227e-14	0.315877	0.484	0.335	2.10829e-10	SMC2	CLIC4
IFITM3	1.32547e-14	0.334989	0.952	0.954	2.60614e-10	SMC2	IFITM3
CALR	1.78269e-14	0.482751	0.62	0.5	3.50513e-10	SMC2	CALR
C12orf57	1.89776e-14	0.413079	0.7	0.638	3.73138e-10	SMC2	C12orf57
WASHC3	4.08372e-14	0.251068	0.146	0.07	8.02941e-10	SMC2	WASHC3
RCN3	6.17548e-14	0.345922	0.4	0.267	1.21422e-09	SMC2	RCN3
EIF4B	1.05279e-13	0.287988	0.457	0.326	2.06999e-09	SMC2	EIF4B
PLSCR4	1.46032e-13	0.253073	0.269	0.16	2.87128e-09	SMC2	PLSCR4
EMC10	1.71335e-13	0.343732	0.341	0.218	3.36878e-09	SMC2	EMC10
STX7	1.74484e-13	0.25424	0.244	0.141	3.4307e-09	SMC2	STX7
PHF141	1.78843e-13	0.267717	0.259	0.153	3.51642e-09	SMC2	PHF14
CD69	2.19337e-13	0.605351	0.128	0.061	4.31261e-09	SMC2	CD69
RPL36AL	3.18163e-13	0.312997	0.845	0.846	6.25572e-09	SMC2	RPL36AL
NUCKS1	3.73285e-13	0.329672	0.668	0.549	7.33952e-09	SMC2	NUCKS1
GNAI2	3.90641e-13	0.304183	0.258	0.154	7.68079e-09	SMC2	GNAI2
TGFBI1	4.08658e-13	0.308135	0.149	0.074	8.03503e-09	SMC2	TGFBI
HSPA8	5.59353e-13	0.425703	0.687	0.589	1.0998e-08	SMC2	HSPA8
ITGAV	6.30396e-13	0.253489	0.266	0.161	1.23948e-08	SMC2	ITGAV
PKM	6.70226e-13	0.416428	0.634	0.551	1.3178e-08	SMC2	PKM
IFI27L2	8.59067e-13	0.408845	0.545	0.411	1.6891e-08	SMC2	IFI27L2
EDF1	8.82499e-13	0.337043	0.756	0.711	1.73517e-08	SMC2	EDF1
YIPF2	1.94638e-12	0.302808	0.244	0.143	3.82697e-08	SMC2	YIPF2
BAX	2.40488e-12	0.276565	0.278	0.172	4.72848e-08	SMC2	BAX
TCEA3	3.35426e-12	0.277798	0.21	0.12	6.59514e-08	SMC2	TCEA3
ANKRD10	3.80097e-12	0.263553	0.268	0.164	7.47347e-08	SMC2	ANKRD10
SERPINB1	4.17401e-12	0.378612	0.35	0.237	8.20693e-08	SMC2	SERPINB1
CD74	5.5432e-12	0.62036	0.631	0.51	1.0899e-07	SMC2	CD74
RPL36A	5.67678e-12	0.395763	0.734	0.672	1.11617e-07	SMC2	RPL36A
C1orf54	8.93204e-12	0.357715	0.308	0.198	1.75622e-07	SMC2	C1orf54
PLA2G5	9.98526e-12	0.289273	0.184	0.104	1.9633e-07	SMC2	PLA2G5
RPSA1	1.09396e-11	0.26356	0.862	0.871	2.15095e-07	SMC2	RPSA
NME1	1.29894e-11	0.332135	0.221	0.131	2.55397e-07	SMC2	NME1
RPL4	1.69184e-11	0.262466	0.851	0.859	3.3265e-07	SMC2	RPL4
LEPROTL1	2.32811e-11	0.320327	0.216	0.126	4.57753e-07	SMC2	LEPROTL1
S100A11	2.37166e-11	0.363075	0.899	0.87	4.66315e-07	SMC2	S100A11
RARRES3	3.24986e-11	0.364334	0.264	0.168	6.38987e-07	SMC2	RARRES3
HNRNPA11	3.34731e-11	0.303401	0.815	0.783	6.58148e-07	SMC2	HNRNPA1
PSMB8	3.37673e-11	0.343654	0.278	0.18	6.63933e-07	SMC2	PSMB8
PFDN5	3.9053e-11	0.253959	0.847	0.875	7.67861e-07	SMC2	PFDN5
FAM114A1	5.3877e-11	0.334638	0.361	0.246	1.05933e-06	SMC2	FAM114A1
DAD1	1.32809e-10	0.36376	0.655	0.548	2.6113e-06	SMC2	DAD1
HDLBP	1.41503e-10	0.303948	0.426	0.306	2.78224e-06	SMC2	HDLBP
FKBP10	1.94092e-10	0.34946	0.424	0.305	3.81625e-06	SMC2	FKBP10
CCPG1	2.21206e-10	0.308499	0.521	0.395	4.34934e-06	SMC2	CCPG1
RGS10	2.92258e-10	0.323845	0.246	0.155	5.74638e-06	SMC2	RGS10
CLIC1	4.64733e-10	0.323981	0.742	0.698	9.13757e-06	SMC2	CLIC1
GDI2	7.1013e-10	0.372196	0.495	0.384	1.39626e-05	SMC2	GDI2
CTSB	1.63911e-09	0.372459	0.524	0.409	3.22281e-05	SMC2	CTSB
RABGGTB	1.81135e-09	0.250898	0.202	0.122	3.56148e-05	SMC2	RABGGTB
GUK11	1.84879e-09	0.310635	0.716	0.652	3.63509e-05	SMC2	GUK1
COMT	2.02116e-09	0.265595	0.455	0.333	3.974e-05	SMC2	COMT
EIF3H	2.41561e-09	0.358553	0.593	0.49	4.74957e-05	SMC2	EIF3H
PABPC1	2.62922e-09	0.310612	0.654	0.565	5.16956e-05	SMC2	PABPC1
CANX	3.32215e-09	0.283674	0.458	0.341	6.53201e-05	SMC2	CANX
DUSP23	3.73343e-09	0.319434	0.212	0.133	7.34067e-05	SMC2	DUSP23
MAGED1	3.98064e-09	0.255228	0.196	0.12	7.82673e-05	SMC2	MAGED1
TTC3	3.9897e-09	0.270563	0.398	0.288	7.84456e-05	SMC2	TTC3
SERPINB6	4.14366e-09	0.33531	0.407	0.295	8.14727e-05	SMC2	SERPINB6
TUBB	5.86739e-09	0.325434	0.721	0.64	0.000115365	SMC2	TUBB
LAPTM5	6.18369e-09	0.398454	0.155	0.091	0.000121584	SMC2	LAPTM5
TOMM20	6.40837e-09	0.319835	0.422	0.308	0.000126001	SMC2	TOMM20
DNAJC15	6.90112e-09	0.272502	0.316	0.216	0.00013569	SMC2	DNAJC15
SEC11A	7.75633e-09	0.329661	0.59	0.485	0.000152505	SMC2	SEC11A
HLA-E	9.09067e-09	0.337024	0.665	0.59	0.000178741	SMC2	HLA-E
CYB5R3	1.15079e-08	0.304664	0.65	0.567	0.000226268	SMC2	CYB5R3
SH3GLB1	2.14903e-08	0.308323	0.36	0.259	0.000422542	SMC2	SH3GLB1
ISLR	2.157e-08	0.349267	0.383	0.293	0.000424109	SMC2	ISLR
C1QC	6.72458e-08	0.405338	0.161	0.098	0.00132219	SMC2	C1QC
C6orf481	8.41151e-08	0.275631	0.573	0.459	0.00165387	SMC2	C6orf48
ISCU	1.09156e-07	0.256923	0.624	0.532	0.00214623	SMC2	ISCU
RHOA	1.35034e-07	0.268096	0.703	0.65	0.00265504	SMC2	RHOA
BCAP29	1.63401e-07	0.28827	0.383	0.283	0.00321278	SMC2	BCAP29
RPS10	2.18224e-07	0.270671	0.782	0.769	0.00429073	SMC2	RPS10
LAP3	2.78155e-07	0.281944	0.213	0.143	0.00546909	SMC2	LAP3
EEF1B2	3.23391e-07	0.260302	0.769	0.731	0.00635852	SMC2	EEF1B2
PSME2	3.89064e-07	0.290814	0.369	0.275	0.00764977	SMC2	PSME2
THY1	6.09416e-07	0.397639	0.193	0.128	0.0119823	SMC2	THY1
PLPP1	6.24603e-07	0.306946	0.453	0.36	0.0122809	SMC2	PLPP1
APH1A	7.06227e-07	0.324629	0.256	0.179	0.0138858	SMC2	APH1A
TAGLN2	8.22086e-07	0.2527	0.734	0.671	0.0161638	SMC2	TAGLN2
CAPZB	1.05712e-06	0.270549	0.623	0.54	0.020785	SMC2	CAPZB
TNFAIP3	1.38423e-06	0.255911	0.143	0.089	0.0272168	SMC2	TNFAIP3
CCL18	2.06632e-06	0.542513	0.126	0.077	0.0406279	SMC2	CCL18
UQCRH1	2.50837e-06	0.255867	0.602	0.51	0.0493195	SMC2	UQCRH
CD59	2.81324e-06	0.344579	0.741	0.705	0.0553139	SMC2	CD59
LUM	3.75295e-06	0.275405	0.838	0.757	0.0737905	SMC2	LUM
COL18A11	3.86606e-06	0.498739	0.271	0.2	0.0760144	SMC2	COL18A1
TPM3	4.48057e-06	0.380643	0.385	0.295	0.0880969	SMC2	TPM3
CDC37	4.57755e-06	0.286965	0.414	0.321	0.0900038	SMC2	CDC37
IFITM2	5.14155e-06	0.269333	0.797	0.761	0.101093	SMC2	IFITM2
LSM7	1.05293e-05	0.265938	0.384	0.296	0.207026	SMC2	LSM7
TYROBP	1.11518e-05	0.502223	0.287	0.218	0.219267	SMC2	TYROBP
ST13	1.16879e-05	0.254556	0.581	0.5	0.229808	SMC2	ST13
GSTO1	1.51343e-05	0.309564	0.566	0.484	0.297571	SMC2	GSTO1
ARPC1B	1.52321e-05	0.299887	0.509	0.413	0.299494	SMC2	ARPC1B
KRTCAP2	2.02427e-05	0.254332	0.463	0.368	0.398012	SMC2	KRTCAP2
TMEM14C	2.41212e-05	0.254132	0.507	0.418	0.47427	SMC2	TMEM14C
ANXA5	2.93046e-05	0.250276	0.736	0.679	0.576187	SMC2	ANXA5
HLA-DPA1	3.4582e-05	0.494678	0.332	0.264	0.679952	SMC2	HLA-DPA1
TUBA1B	4.62722e-05	0.299514	0.79	0.776	0.909804	SMC2	TUBA1B
ARF1	4.64988e-05	0.273008	0.624	0.556	0.91426	SMC2	ARF1
CTNNB1	7.95675e-05	0.250068	0.422	0.341	1	SMC2	CTNNB1
OSTC	8.28396e-05	0.378533	0.496	0.417	1	SMC2	OSTC
MT-ND5	0.000105405	0.258167	0.771	0.801	1	SMC2	MT-ND5
C1QB	0.000301761	0.426078	0.295	0.235	1	SMC2	C1QB
ERLEC1	0.000402482	0.251209	0.389	0.315	1	SMC2	ERLEC1
PDLIM1	0.00231886	0.263522	0.577	0.515	1	SMC2	PDLIM1
IGFBP3	0.00683285	0.44086	0.181	0.146	1	SMC2	IGFBP3
ACTG2	0	3.77859	0.795	0.163	0	SMC1	ACTG2
ACTA21	0	3.74789	0.994	0.625	0	SMC1	ACTA2
TPM21	0	3.64545	0.992	0.653	0	SMC1	TPM2
RGS51	0	3.59413	0.833	0.133	0	SMC1	RGS5
CNN11	0	3.49098	0.863	0.178	0	SMC1	CNN1
PLN1	0	3.38008	0.901	0.175	0	SMC1	PLN
PPP1R14A2	0	3.19834	0.952	0.294	0	SMC1	PPP1R14A
MYL91	0	3.17041	0.992	0.762	0	SMC1	MYL9
TAGLN1	0	3.10399	0.998	0.798	0	SMC1	TAGLN
MYH111	0	3.02631	0.902	0.208	0	SMC1	MYH11
CSRP11	0	2.45422	0.847	0.261	0	SMC1	CSRP1
RAMP11	0	2.4491	0.789	0.157	0	SMC1	RAMP1
MYLK2	0	2.41682	0.761	0.139	0	SMC1	MYLK
DSTN1	0	2.40215	0.983	0.897	0	SMC1	DSTN
2001-11-01	0	2.31716	0.629	0.092	0	SMC1	NOV
LMOD11	0	2.29865	0.74	0.172	0	SMC1	LMOD1
FLNA1	0	2.28487	0.832	0.37	0	SMC1	FLNA
HSPB1	0	2.26647	0.972	0.907	0	SMC1	HSPB1
FILIP1L1	0	2.22704	0.741	0.366	0	SMC1	FILIP1L
MYH101	0	2.19371	0.7	0.178	0	SMC1	MYH10
NEXN2	0	2.09994	0.804	0.335	0	SMC1	NEXN
ACTN11	0	2.09278	0.727	0.188	0	SMC1	ACTN1
TPM11	0	2.04414	0.941	0.65	0	SMC1	TPM1
LPP1	0	2.03714	0.761	0.302	0	SMC1	LPP
CALD11	0	1.97335	0.955	0.911	0	SMC1	CALD1
PPP1R12B1	0	1.96846	0.674	0.156	0	SMC1	PPP1R12B
SMTN1	0	1.95475	0.657	0.159	0	SMC1	SMTN
MAP1B1	0	1.85957	0.757	0.325	0	SMC1	MAP1B
ADIRF2	0	1.8562	0.972	0.839	0	SMC1	ADIRF
SYNPO21	0	1.85511	0.666	0.218	0	SMC1	SYNPO2
SLMAP1	0	1.85477	0.577	0.124	0	SMC1	SLMAP
SORBS21	0	1.7665	0.634	0.108	0	SMC1	SORBS2
MCAM1	0	1.7639	0.57	0.059	0	SMC1	MCAM
MYL61	0	1.70399	0.985	0.95	0	SMC1	MYL6
ITGA81	0	1.69459	0.539	0.071	0	SMC1	ITGA8
CSRP21	0	1.67755	0.621	0.171	0	SMC1	CSRP2
CAV11	0	1.63355	0.792	0.357	0	SMC1	CAV1
PALLD2	0	1.62732	0.748	0.368	0	SMC1	PALLD
C12orf751	0	1.62445	0.58	0.157	0	SMC1	C12orf75
KCNMB11	0	1.60303	0.565	0.088	0	SMC1	KCNMB1
PDLIM7	0	1.57676	0.753	0.385	0	SMC1	PDLIM7
ACTB1	0	1.57503	0.994	0.986	0	SMC1	ACTB
NDUFA41	0	1.55921	0.929	0.805	0	SMC1	NDUFA4
SORBS1	0	1.55213	0.5	0.074	0	SMC1	SORBS1
RASSF3	0	1.50277	0.407	0.05	0	SMC1	RASSF3
PPP1R12A1	0	1.48169	0.648	0.242	0	SMC1	PPP1R12A
CARMN1	0	1.47173	0.418	0.034	0	SMC1	CARMN
HSPB7	0	1.44583	0.413	0.035	0	SMC1	HSPB7
TINAGL12	0	1.41204	0.573	0.124	0	SMC1	TINAGL1
FBLIM11	0	1.40801	0.492	0.101	0	SMC1	FBLIM1
ALDH1B1	0	1.36715	0.351	0.031	0	SMC1	ALDH1B1
HACD11	0	1.33095	0.414	0.036	0	SMC1	HACD1
RCAN21	0	1.2437	0.425	0.064	0	SMC1	RCAN2
KCNA51	0	1.23518	0.361	0.024	0	SMC1	KCNA5
CASQ21	0	1.06146	0.337	0.026	0	SMC1	CASQ2
PTMA2	0	0.946486	0.984	0.966	0	SMC1	PTMA
CRIP22	3.93256e-302	1.43583	0.751	0.361	7.7322e-298	SMC1	CRIP2
TTLL71	7.95109e-298	1.11568	0.387	0.057	1.56334e-293	SMC1	TTLL7
CAV21	1.43685e-297	1.34384	0.56	0.158	2.82514e-293	SMC1	CAV2
PDLIM3	1.01001e-295	1.4529	0.787	0.466	1.98588e-291	SMC1	PDLIM3
CALM21	1.59167e-292	0.959744	0.936	0.904	3.12955e-288	SMC1	CALM2
TES	1.46702e-288	1.27332	0.383	0.059	2.88446e-284	SMC1	TES
SVIL	3.00118e-283	1.43498	0.592	0.21	5.90092e-279	SMC1	SVIL
FAM129A	4.03072e-282	1.27374	0.474	0.112	7.92519e-278	SMC1	FAM129A
LMCD11	2.35032e-278	1.54736	0.451	0.099	4.6212e-274	SMC1	LMCD1
TGFB1I11	3.86059e-277	1.38637	0.652	0.279	7.59069e-273	SMC1	TGFB1I1
SPARCL12	7.81143e-273	1.1648	0.926	0.933	1.53588e-268	SMC1	SPARCL1
PCDH7	2.68918e-268	1.06448	0.339	0.045	5.28746e-264	SMC1	PCDH7
MSRB31	1.75145e-266	1.32479	0.544	0.175	3.4437e-262	SMC1	MSRB3
VIM1	2.08724e-261	0.825101	0.984	0.986	4.10394e-257	SMC1	VIM
ACTN41	4.72836e-261	1.32305	0.559	0.186	9.29691e-257	SMC1	ACTN4
MBNL1-AS1	4.82658e-261	1.68444	0.336	0.047	9.49001e-257	SMC1	MBNL1-AS1
ESAM1	1.12091e-259	1.10574	0.4	0.075	2.20394e-255	SMC1	ESAM
CRYAB	3.19942e-258	1.99593	0.869	0.698	6.2907e-254	SMC1	CRYAB
SPEG	9.68246e-257	1.01095	0.307	0.034	1.90376e-252	SMC1	SPEG
MYOCD	5.88837e-255	0.899172	0.265	0.02	1.15777e-250	SMC1	MYOCD
CALM11	1.05313e-248	1.17434	0.84	0.649	2.07067e-244	SMC1	CALM1
MRVI11	3.99112e-248	0.989507	0.314	0.04	7.84733e-244	SMC1	MRVI1
SH3BGR	7.96185e-248	1.00368	0.287	0.03	1.56546e-243	SMC1	SH3BGR
SLC25A4	8.87873e-247	1.32758	0.565	0.211	1.74574e-242	SMC1	SLC25A4
TSPAN2	1.10066e-245	0.871797	0.27	0.024	2.16412e-241	SMC1	TSPAN2
DES1	2.42427e-245	1.94146	0.322	0.045	4.7666e-241	SMC1	DES
CYFIP2	1.67872e-244	1.07704	0.258	0.021	3.30071e-240	SMC1	CYFIP2
SBSPON	1.59505e-240	0.895978	0.245	0.017	3.13619e-236	SMC1	SBSPON
GMDS	1.6569e-238	1.23797	0.388	0.083	3.25779e-234	SMC1	GMDS
PFN11	2.7623e-232	1.0429	0.901	0.776	5.43123e-228	SMC1	PFN1
SH3BGRL1	8.52222e-230	1.20409	0.762	0.503	1.67564e-225	SMC1	SH3BGRL
TLN11	1.31514e-229	1.2857	0.627	0.295	2.58582e-225	SMC1	TLN1
FILIP11	3.28012e-229	1.2443	0.515	0.171	6.44938e-225	SMC1	FILIP1
PLS31	2.6588e-227	1.26368	0.679	0.359	5.22773e-223	SMC1	PLS3
SGCA1	1.2318e-222	1.03307	0.388	0.085	2.42197e-218	SMC1	SGCA
LDOC1	2.15755e-221	1.07691	0.366	0.078	4.24218e-217	SMC1	LDOC1
TCEAL41	6.81716e-215	1.41956	0.787	0.597	1.34039e-210	SMC1	TCEAL4
SNCG2	7.77009e-215	1.58251	0.514	0.181	1.52775e-210	SMC1	SNCG
ILK1	8.24091e-214	1.23688	0.688	0.393	1.62033e-209	SMC1	ILK
CD1511	3.57581e-210	1.17803	0.799	0.606	7.03076e-206	SMC1	CD151
PRUNE2	2.67692e-207	0.851516	0.26	0.032	5.26336e-203	SMC1	PRUNE2
ID41	9.34551e-207	1.62613	0.519	0.188	1.83751e-202	SMC1	ID4
MRAP2	3.46037e-206	0.769179	0.208	0.014	6.80379e-202	SMC1	MRAP2
CRIM11	2.33605e-205	1.13135	0.399	0.102	4.59314e-201	SMC1	CRIM1
SPINT22	2.05007e-202	1.00444	0.313	0.056	4.03084e-198	SMC1	SPINT2
RASL121	1.95905e-200	0.961196	0.305	0.053	3.85187e-196	SMC1	RASL12
IGFBP21	3.36728e-196	1.20648	0.414	0.111	6.62075e-192	SMC1	IGFBP2
MRPS6	8.74881e-196	1.22067	0.49	0.179	1.72019e-191	SMC1	MRPS6
TNS11	2.13093e-194	1.18337	0.48	0.171	4.18983e-190	SMC1	TNS1
RTN1	1.30529e-193	0.882339	0.23	0.024	2.56646e-189	SMC1	RTN1
CPED1	1.26159e-189	1.00776	0.404	0.115	2.48054e-185	SMC1	CPED1
DUSP26	2.15038e-189	0.629649	0.192	0.012	4.22808e-185	SMC1	DUSP26
SMOC2	5.32445e-188	1.11509	0.386	0.107	1.04689e-183	SMC1	SMOC2
CSDC2	1.67998e-179	0.816683	0.262	0.041	3.30317e-175	SMC1	CSDC2
DMPK1	3.01649e-176	0.895171	0.3	0.061	5.93103e-172	SMC1	DMPK
TMEM47	1.03977e-172	1.17235	0.475	0.182	2.0444e-168	SMC1	TMEM47
BTC	4.03026e-170	0.584258	0.158	0.007	7.9243e-166	SMC1	BTC
GAPDH1	3.89261e-168	0.705561	0.951	0.924	7.65365e-164	SMC1	GAPDH
TGM22	3.10191e-167	1.05375	0.597	0.274	6.09898e-163	SMC1	TGM2
LDB31	7.5194e-165	0.638746	0.184	0.016	1.47846e-160	SMC1	LDB3
ENTPD11	2.31083e-164	0.746149	0.244	0.039	4.54356e-160	SMC1	ENTPD1
TCEAL2	1.33604e-162	0.824933	0.264	0.048	2.62691e-158	SMC1	TCEAL2
ARID5A1	6.71418e-162	1.32685	0.53	0.253	1.32014e-157	SMC1	ARID5A
FRZB2	5.23171e-159	1.00438	0.308	0.069	1.02866e-154	SMC1	FRZB
FRY	5.68329e-158	0.814977	0.25	0.045	1.11745e-153	SMC1	FRY
RNF115	6.36716e-156	1.20592	0.44	0.172	1.25191e-151	SMC1	RNF115
ITGB12	9.2725e-156	0.917655	0.806	0.704	1.82316e-151	SMC1	ITGB1
TCEAL3	2.76625e-155	1.14007	0.528	0.254	5.43901e-151	SMC1	TCEAL3
PDLIM5	3.39869e-155	0.998807	0.516	0.232	6.68251e-151	SMC1	PDLIM5
MEF2C2	4.45984e-155	0.90642	0.383	0.119	8.76893e-151	SMC1	MEF2C
BCAM1	4.46688e-155	0.760558	0.328	0.081	8.78277e-151	SMC1	BCAM
FHL51	1.47975e-154	0.832262	0.201	0.024	2.90949e-150	SMC1	FHL5
CCDC1071	3.67337e-153	1.05964	0.591	0.32	7.22259e-149	SMC1	CCDC107
ST6GAL2	6.98384e-153	0.568565	0.149	0.008	1.37316e-148	SMC1	ST6GAL2
AQP11	7.91716e-151	0.916079	0.365	0.112	1.55667e-146	SMC1	AQP1
MAP3K7CL1	8.96268e-151	1.11772	0.267	0.056	1.76224e-146	SMC1	MAP3K7CL
FHL1	5.98521e-149	1.0344	0.843	0.729	1.17681e-144	SMC1	FHL1
CAMK2G1	8.70535e-149	0.717647	0.247	0.047	1.71165e-144	SMC1	CAMK2G
ITM2C1	8.08414e-148	0.923875	0.364	0.113	1.5895e-143	SMC1	ITM2C
SOD31	2.55242e-147	1.17025	0.781	0.62	5.01856e-143	SMC1	SOD3
TSC22D13	5.96389e-147	1.16288	0.568	0.278	1.17262e-142	SMC1	TSC22D1
MGST31	1.03263e-146	0.842269	0.826	0.752	2.03036e-142	SMC1	MGST3
EFHD11	2.10972e-145	0.78512	0.309	0.08	4.14814e-141	SMC1	EFHD1
WDR11	9.90657e-145	0.980636	0.557	0.286	1.94783e-140	SMC1	WDR1
COX7C1	3.05166e-144	0.708081	0.879	0.839	6.00017e-140	SMC1	COX7C
CFL2	3.31793e-144	1.08667	0.528	0.262	6.52372e-140	SMC1	CFL2
PPP1R3C	3.10864e-143	0.637418	0.182	0.021	6.11221e-139	SMC1	PPP1R3C
ISYNA11	8.61442e-143	0.837336	0.275	0.062	1.69377e-138	SMC1	ISYNA1
PRKG12	1.66983e-142	0.752169	0.291	0.072	3.28322e-138	SMC1	PRKG1
RBPMS1	3.80146e-142	0.978458	0.443	0.179	7.47442e-138	SMC1	RBPMS
FBXO321	5.96106e-142	0.896667	0.304	0.081	1.17206e-137	SMC1	FBXO32
CDH131	3.65983e-141	0.767077	0.315	0.083	7.19596e-137	SMC1	CDH13
NPNT1	1.24801e-140	0.630732	0.191	0.025	2.45384e-136	SMC1	NPNT
LRRFIP1	1.88554e-140	1.05436	0.499	0.225	3.70734e-136	SMC1	LRRFIP1
LIMCH12	6.32702e-140	0.814653	0.343	0.104	1.24402e-135	SMC1	LIMCH1
KCNMA1	1.79417e-139	0.566618	0.169	0.018	3.52769e-135	SMC1	KCNMA1
COL18A12	2.80158e-139	0.828626	0.405	0.144	5.50847e-135	SMC1	COL18A1
MYRFL	6.0488e-135	0.768782	0.148	0.012	1.18931e-130	SMC1	MYRFL
ASPN1	8.50513e-133	1.19685	0.5	0.232	1.67228e-128	SMC1	ASPN
WFDC11	7.62205e-132	0.669469	0.157	0.016	1.49865e-127	SMC1	WFDC1
SBDS	1.16541e-130	0.99327	0.722	0.552	2.29142e-126	SMC1	SBDS
SYNM1	4.93769e-130	0.573551	0.212	0.037	9.70849e-126	SMC1	SYNM
PGM5	6.00048e-130	0.56947	0.17	0.02	1.17981e-125	SMC1	PGM5
ACTC1	2.98895e-129	1.91274	0.169	0.021	5.87688e-125	SMC1	ACTC1
NTRK3	2.91286e-128	0.654156	0.202	0.034	5.72727e-124	SMC1	NTRK3
ACTA1	1.6912e-127	1.11387	0.133	0.009	3.32525e-123	SMC1	ACTA1
ITGA71	3.37085e-127	0.679291	0.228	0.047	6.62777e-123	SMC1	ITGA7
DMD1	5.0128e-127	0.752862	0.252	0.06	9.85617e-123	SMC1	DMD
UQCRB1	7.63339e-127	0.684906	0.877	0.826	1.50088e-122	SMC1	UQCRB
HCFC1R11	9.33707e-127	0.960421	0.621	0.38	1.83585e-122	SMC1	HCFC1R1
SUSD51	1.44559e-124	0.518505	0.153	0.016	2.84231e-120	SMC1	SUSD5
VCL1	1.48119e-124	0.864442	0.393	0.154	2.91231e-120	SMC1	VCL
THSD4	1.78116e-124	0.642335	0.198	0.035	3.50212e-120	SMC1	THSD4
PFN2	4.42926e-124	0.891401	0.438	0.191	8.70881e-120	SMC1	PFN2
ATP1A2	9.83731e-123	0.492941	0.138	0.012	1.93421e-118	SMC1	ATP1A2
HES41	5.83233e-122	0.948543	0.346	0.117	1.14675e-117	SMC1	HES4
FAU1	3.26053e-121	0.500733	0.946	0.954	6.41085e-117	SMC1	FAU
ZNF385D1	4.06525e-121	0.711541	0.238	0.055	7.99309e-117	SMC1	ZNF385D
PDE5A	1.6963e-120	0.75736	0.33	0.109	3.33527e-116	SMC1	PDE5A
RP11-394O4.5	8.97597e-120	0.640102	0.145	0.015	1.76486e-115	SMC1	RP11-394O4.5
AOC32	2.33025e-119	0.651869	0.269	0.07	4.58174e-115	SMC1	AOC3
PLEKHO11	3.53005e-119	0.953123	0.332	0.115	6.94077e-115	SMC1	PLEKHO1
MYH91	1.07892e-117	0.963573	0.467	0.219	2.12137e-113	SMC1	MYH9
RASGRP21	4.02574e-117	0.607806	0.202	0.039	7.91542e-113	SMC1	RASGRP2
SCUBE3	1.05239e-113	0.40583	0.11	0.006	2.06921e-109	SMC1	SCUBE3
C9orf3	5.77027e-113	0.910897	0.445	0.209	1.13455e-108	SMC1	C9orf3
CAMTA11	2.08789e-111	0.911661	0.576	0.352	4.1052e-107	SMC1	CAMTA1
LIMS2	4.86076e-111	0.698572	0.268	0.077	9.55722e-107	SMC1	LIMS2
AKAP11	6.32667e-111	0.602604	0.213	0.047	1.24395e-106	SMC1	AKAP1
LGR6	6.24536e-110	0.40789	0.113	0.007	1.22796e-105	SMC1	LGR6
AKAP6	1.49558e-109	0.475749	0.137	0.015	2.94062e-105	SMC1	AKAP6
ASB2	2.41509e-108	0.387443	0.103	0.005	4.74856e-104	SMC1	ASB2
AC093390.1	1.67477e-107	0.448701	0.114	0.008	3.29294e-103	SMC1	AC093390.1
CLIC41	3.66915e-107	0.914667	0.524	0.295	7.21429e-103	SMC1	CLIC4
RPS27A2	4.28397e-107	0.432084	0.987	0.989	8.42313e-103	SMC1	RPS27A
INPP4B1	2.19759e-106	0.539072	0.164	0.026	4.32089e-102	SMC1	INPP4B
VASP1	3.65947e-106	0.707466	0.278	0.086	7.19525e-102	SMC1	VASP
PPP1CB2	3.62897e-105	0.953061	0.695	0.508	7.13528e-101	SMC1	PPP1CB
IGFBP72	7.12823e-104	0.690982	0.94	0.95	1.40155e-99	SMC1	IGFBP7
GLIPR1	2.78312e-103	0.990093	0.49	0.273	5.47217e-99	SMC1	GLIPR1
TM4SF12	4.55555e-103	0.764376	0.404	0.166	8.95711e-99	SMC1	TM4SF1
ACTN2	8.6115e-103	0.417442	0.102	0.006	1.69319e-98	SMC1	ACTN2
EDNRB1	5.18719e-102	0.536502	0.167	0.029	1.01991e-97	SMC1	EDNRB
LBH2	7.08745e-101	0.600266	0.275	0.084	1.39353e-96	SMC1	LBH
CAP21	8.64253e-101	0.46602	0.157	0.025	1.69929e-96	SMC1	CAP2
NOTCH32	2.2033e-100	0.622104	0.269	0.081	4.33213e-96	SMC1	NOTCH3
KCNAB11	1.36319e-98	0.518637	0.175	0.034	2.68031e-94	SMC1	KCNAB1
KIF5B1	4.69844e-97	0.874962	0.559	0.359	9.23807e-93	SMC1	KIF5B
ROCK11	4.40012e-96	0.813075	0.46	0.242	8.65152e-92	SMC1	ROCK1
CFL11	7.4969e-96	0.606533	0.858	0.805	1.47404e-91	SMC1	CFL1
A2M2	1.17967e-95	0.456954	0.66	0.397	2.31947e-91	SMC1	A2M
MYOZ11	4.32022e-95	0.407673	0.12	0.013	8.49442e-91	SMC1	MYOZ1
RP11-356J5.12	1.95661e-93	0.629766	0.167	0.034	3.84709e-89	SMC1	RP11-356J5.12
SKP1	3.69158e-93	0.600821	0.849	0.832	7.25839e-89	SMC1	SKP1
RAP1A	5.23383e-92	0.854413	0.508	0.303	1.02908e-87	SMC1	RAP1A
DACT3	7.02313e-92	0.463349	0.161	0.031	1.38089e-87	SMC1	DACT3
SORT11	6.96525e-91	0.518218	0.184	0.042	1.36951e-86	SMC1	SORT1
STK38L2	4.60628e-90	0.760863	0.278	0.099	9.05687e-86	SMC1	STK38L
ITGA12	5.5267e-90	0.703484	0.301	0.112	1.08666e-85	SMC1	ITGA1
CAPZA2	9.36225e-90	0.78079	0.589	0.394	1.84081e-85	SMC1	CAPZA2
SMIM101	1.10936e-89	0.579627	0.23	0.068	2.18123e-85	SMC1	SMIM10
GUCY1A31	2.94365e-89	0.596158	0.171	0.036	5.7878e-85	SMC1	GUCY1A3
BGN1	3.16063e-88	0.502536	0.81	0.642	6.21442e-84	SMC1	BGN
DTNA	7.34036e-87	0.386236	0.12	0.016	1.44326e-82	SMC1	DTNA
CCNI1	8.27569e-87	0.681092	0.784	0.699	1.62717e-82	SMC1	CCNI
FAM207A	1.07845e-85	0.771886	0.27	0.098	2.12046e-81	SMC1	FAM207A
NTF3	7.48014e-85	0.399709	0.132	0.021	1.47074e-80	SMC1	NTF3
SYNGR22	1.70878e-84	0.526844	0.223	0.066	3.35981e-80	SMC1	SYNGR2
ARHGEF9	1.65902e-83	0.517611	0.175	0.042	3.26196e-79	SMC1	ARHGEF9
MFGE81	5.13491e-83	0.5247	0.856	0.848	1.00963e-78	SMC1	MFGE8
CRISPLD1	5.2445e-83	0.445477	0.135	0.023	1.03117e-78	SMC1	CRISPLD1
RPLP11	1.07588e-82	0.354357	0.996	0.997	2.11539e-78	SMC1	RPLP1
RPL23A1	1.18104e-82	0.388877	0.978	0.984	2.32215e-78	SMC1	RPL23A
MAOB1	1.14996e-80	0.444313	0.14	0.026	2.26106e-76	SMC1	MAOB
MXI1	5.23328e-80	0.613949	0.274	0.103	1.02897e-75	SMC1	MXI1
OSR1	6.95174e-80	0.805383	0.287	0.116	1.36685e-75	SMC1	OSR1
TC2N	1.0382e-79	0.658493	0.215	0.067	2.04132e-75	SMC1	TC2N
C3orf70	9.11954e-79	0.380609	0.105	0.013	1.79308e-74	SMC1	C3orf70
RAI14	2.08091e-78	0.458184	0.157	0.035	4.09148e-74	SMC1	RAI14
UBA21	1.10337e-77	0.729266	0.391	0.199	2.16944e-73	SMC1	UBA2
AMIGO21	1.1558e-77	0.480006	0.151	0.033	2.27253e-73	SMC1	AMIGO2
PRR34-AS11	5.74596e-77	0.529101	0.186	0.051	1.12977e-72	SMC1	PRR34-AS1
RPS251	3.17547e-76	0.388347	0.975	0.98	6.24362e-72	SMC1	RPS25
MRPL331	5.40614e-76	0.719331	0.601	0.428	1.06296e-71	SMC1	MRPL33
PTP4A31	3.29246e-75	0.418749	0.169	0.041	6.47364e-71	SMC1	PTP4A3
EDIL31	1.07514e-74	0.514808	0.252	0.089	2.11393e-70	SMC1	EDIL3
LINC007021	6.81251e-74	0.422832	0.127	0.024	1.33948e-69	SMC1	LINC00702
CDC42EP31	9.10051e-74	0.445448	0.16	0.039	1.78934e-69	SMC1	CDC42EP3
SYNE21	3.09802e-73	0.636511	0.278	0.112	6.09132e-69	SMC1	SYNE2
DNAJB4	9.48355e-73	0.831874	0.364	0.187	1.86465e-68	SMC1	DNAJB4
RERG2	2.76344e-71	0.516272	0.197	0.06	5.43347e-67	SMC1	RERG
SELENOW2	1.86511e-70	1.21279	0.322	0.158	3.66717e-66	SMC1	SELENOW
CAVIN32	1.71756e-69	1.07411	0.298	0.137	3.37706e-65	SMC1	CAVIN3
HSP90AA1	3.62285e-69	0.735305	0.819	0.796	7.12324e-65	SMC1	HSP90AA1
GNG2	5.22204e-69	0.4087	0.125	0.025	1.02676e-64	SMC1	GNG2
MICAL21	9.45963e-69	0.489323	0.191	0.059	1.85995e-64	SMC1	MICAL2
COX7A21	1.29149e-68	0.495116	0.832	0.797	2.53932e-64	SMC1	COX7A2
COX20	1.78855e-68	0.747827	0.408	0.228	3.51664e-64	SMC1	COX20
GPRC5C1	2.53179e-68	0.505974	0.172	0.048	4.978e-64	SMC1	GPRC5C
FLNC	1.04058e-67	0.41671	0.126	0.026	2.04599e-63	SMC1	FLNC
PTK21	2.15549e-67	0.671202	0.259	0.105	4.23812e-63	SMC1	PTK2
EPAS11	5.15464e-67	0.693113	0.393	0.21	1.0135e-62	SMC1	EPAS1
MYL12A1	1.15155e-66	0.705998	0.806	0.77	2.26418e-62	SMC1	MYL12A
RPL52	1.3092e-66	0.437316	0.944	0.949	2.57415e-62	SMC1	RPL5
HSP90AB1	2.24836e-66	0.585052	0.839	0.829	4.42072e-62	SMC1	HSP90AB1
ZYX2	2.95555e-66	0.672847	0.41	0.229	5.8112e-62	SMC1	ZYX
PACSIN21	3.23138e-66	0.55838	0.255	0.103	6.35354e-62	SMC1	PACSIN2
FXYD1	4.96835e-66	0.647926	0.747	0.645	9.76877e-62	SMC1	FXYD1
SLC22A3	1.05014e-65	0.328908	0.1	0.015	2.06478e-61	SMC1	SLC22A3
ARHGEF251	4.0091e-65	0.469708	0.164	0.046	7.8827e-61	SMC1	ARHGEF25
HEY21	4.68629e-65	0.458653	0.157	0.042	9.21417e-61	SMC1	HEY2
PKIG2	7.30646e-65	0.691383	0.42	0.241	1.4366e-60	SMC1	PKIG
SPOP	9.53686e-65	0.85727	0.386	0.217	1.87514e-60	SMC1	SPOP
ADARB11	2.3975e-64	0.457306	0.164	0.047	4.71396e-60	SMC1	ADARB1
HADH	7.17447e-64	0.524406	0.236	0.093	1.41064e-59	SMC1	HADH
CKB	1.13152e-63	0.832566	0.542	0.384	2.22479e-59	SMC1	CKB
LINC00844	1.9968e-63	0.453073	0.136	0.032	3.92611e-59	SMC1	LINC00844
RPL15	2.1637e-62	0.31145	0.979	0.983	4.25427e-58	SMC1	RPL15
GUK12	7.34734e-62	0.612237	0.734	0.635	1.44463e-57	SMC1	GUK1
TBC1D11	9.38516e-62	0.442145	0.19	0.062	1.84531e-57	SMC1	TBC1D1
MAP4	4.02775e-60	0.654877	0.432	0.262	7.91937e-56	SMC1	MAP4
DNAJB5	4.56099e-60	0.408783	0.127	0.03	8.96782e-56	SMC1	DNAJB5
TCEAL1	7.57434e-60	0.71453	0.38	0.216	1.48927e-55	SMC1	TCEAL1
LAYN	1.509e-59	0.328361	0.1	0.018	2.967e-55	SMC1	LAYN
YAP1	7.22922e-59	0.57215	0.222	0.087	1.42141e-54	SMC1	YAP1
MALAT12	8.78717e-59	0.376939	0.98	0.995	1.72773e-54	SMC1	MALAT1
TBX2-AS12	8.87055e-59	0.410431	0.136	0.034	1.74413e-54	SMC1	TBX2-AS1
SYNPO1	9.66374e-59	0.514084	0.2	0.072	1.90008e-54	SMC1	SYNPO
SELENOM2	1.48489e-58	1.28942	0.371	0.229	2.9196e-54	SMC1	SELENOM
CAVIN13	3.53223e-58	1.04014	0.303	0.153	6.94507e-54	SMC1	CAVIN1
MOB21	1.03328e-57	0.613653	0.283	0.134	2.03164e-53	SMC1	MOB2
PARM11	1.46304e-57	0.356469	0.125	0.03	2.87662e-53	SMC1	PARM1
MTHFD1L	1.99374e-57	0.579691	0.194	0.072	3.92008e-53	SMC1	MTHFD1L
COX6A11	4.91142e-57	0.5356	0.765	0.701	9.65683e-53	SMC1	COX6A1
BTG11	1.14641e-56	0.716077	0.571	0.417	2.25408e-52	SMC1	BTG1
FOXS12	7.40192e-56	0.431428	0.118	0.028	1.45537e-51	SMC1	FOXS1
DAPK3	1.77951e-55	0.608783	0.28	0.134	3.49887e-51	SMC1	DAPK3
FOXC21	2.02376e-55	0.37801	0.132	0.035	3.97911e-51	SMC1	FOXC2
CAP11	2.09493e-55	0.666902	0.569	0.425	4.11905e-51	SMC1	CAP1
NME41	2.35191e-55	0.623636	0.346	0.191	4.62433e-51	SMC1	NME4
GMPR	3.38555e-55	0.335789	0.104	0.021	6.65666e-51	SMC1	GMPR
PRDM6	3.44823e-55	0.442999	0.162	0.052	6.77992e-51	SMC1	PRDM6
C4orf3	5.30961e-55	0.629396	0.667	0.563	1.04398e-50	SMC1	C4orf3
YBX1	6.34691e-55	0.563271	0.853	0.828	1.24793e-50	SMC1	YBX1
ENAH1	1.11627e-54	0.695444	0.327	0.174	2.19481e-50	SMC1	ENAH
PPDPF2	1.27832e-54	0.625564	0.771	0.692	2.51344e-50	SMC1	PPDPF
HMGB11	1.57122e-54	0.453999	0.852	0.843	3.08932e-50	SMC1	HMGB1
PYGB	2.36045e-54	0.461605	0.184	0.066	4.64112e-50	SMC1	PYGB
NET12	4.68192e-54	0.610265	0.266	0.121	9.20559e-50	SMC1	NET1
MBNL1	7.46688e-54	0.646174	0.472	0.313	1.46814e-49	SMC1	MBNL1
RPL92	9.75252e-54	0.40595	0.968	0.967	1.91754e-49	SMC1	RPL9
EEF1A11	9.97229e-54	0.365481	0.996	0.996	1.96075e-49	SMC1	EEF1A1
ATP8B1	1.33056e-53	0.308013	0.103	0.022	2.61614e-49	SMC1	ATP8B1
CACNA1C	3.94457e-53	0.334234	0.113	0.027	7.7558e-49	SMC1	CACNA1C
SEPW1	1.2973e-52	1.04684	0.482	0.403	2.55075e-48	SMC1	SEPW1
CTPS1	2.08489e-52	0.341475	0.127	0.034	4.09931e-48	SMC1	CTPS1
SACS	2.23694e-52	0.382228	0.125	0.033	4.39827e-48	SMC1	SACS
FERMT2	3.39492e-52	0.668421	0.47	0.318	6.67508e-48	SMC1	FERMT2
AC093673.5	2.61286e-51	0.370614	0.114	0.028	5.1374e-47	SMC1	AC093673.5
RERGL1	3.85094e-51	0.323005	0.16	0.05	7.57173e-47	SMC1	RERGL
ITPR11	1.16911e-50	0.36247	0.124	0.033	2.2987e-46	SMC1	ITPR1
COL4A21	2.0668e-50	0.563137	0.349	0.193	4.06374e-46	SMC1	COL4A2
CRIP11	3.01177e-50	0.628607	0.557	0.393	5.92174e-46	SMC1	CRIP1
MAP3K201	6.41747e-50	0.571641	0.178	0.067	1.2618e-45	SMC1	MAP3K20
JAK2	8.19787e-50	0.36394	0.118	0.031	1.61187e-45	SMC1	JAK2
LGALS1	1.1872e-49	0.320304	0.976	0.973	2.33428e-45	SMC1	LGALS1
PTMS1	1.63309e-49	0.717925	0.568	0.444	3.21098e-45	SMC1	PTMS
NEDD91	2.40162e-49	0.533654	0.225	0.099	4.72207e-45	SMC1	NEDD9
MT-CO31	4.57165e-49	0.277036	0.967	0.985	8.98877e-45	SMC1	MT-CO3
LBR	6.32426e-49	0.446222	0.191	0.075	1.24348e-44	SMC1	LBR
RPS71	1.21089e-48	0.338259	0.937	0.942	2.38085e-44	SMC1	RPS7
CSPG41	9.4748e-48	0.328834	0.134	0.04	1.86294e-43	SMC1	CSPG4
PDZRN3	3.49672e-47	0.372136	0.14	0.045	6.87525e-43	SMC1	PDZRN3
COX7A11	7.05377e-47	0.63811	0.638	0.545	1.38691e-42	SMC1	COX7A1
ITGA101	7.61397e-47	0.356154	0.196	0.076	1.49706e-42	SMC1	ITGA10
PAWR1	1.45983e-46	0.403949	0.167	0.062	2.87032e-42	SMC1	PAWR
RHOB1	1.92173e-46	0.701227	0.737	0.687	3.77851e-42	SMC1	RHOB
CHURC1	2.97571e-46	0.605924	0.511	0.378	5.85084e-42	SMC1	CHURC1
ENPP21	1.13296e-45	0.331539	0.101	0.025	2.22762e-41	SMC1	ENPP2
TAX1BP1	5.10066e-45	0.596814	0.514	0.385	1.00289e-40	SMC1	TAX1BP1
GUCY1A13	7.02207e-45	0.429793	0.128	0.039	1.38068e-40	SMC1	GUCY1A1
DMKN1	1.70522e-44	0.37584	0.127	0.039	3.3528e-40	SMC1	DMKN
RPL37A2	1.8196e-44	0.302955	0.978	0.977	3.57769e-40	SMC1	RPL37A
FOXC1	2.0016e-44	0.459763	0.215	0.096	3.93555e-40	SMC1	FOXC1
COL4A12	2.2254e-44	0.456421	0.3	0.16	4.37559e-40	SMC1	COL4A1
MAGED2	2.30499e-44	0.588591	0.532	0.404	4.53207e-40	SMC1	MAGED2
SLC20A2	2.79973e-44	0.375463	0.131	0.042	5.50483e-40	SMC1	SLC20A2
GJA1	8.1581e-44	0.487441	0.207	0.092	1.60404e-39	SMC1	GJA1
SNRPN	8.19602e-44	0.646066	0.406	0.271	1.6115e-39	SMC1	SNRPN
INHBA	1.96567e-43	0.487092	0.16	0.06	3.86489e-39	SMC1	INHBA
RPL412	4.2693e-43	0.330992	0.995	0.998	8.39431e-39	SMC1	RPL41
PACSIN3	5.2744e-43	0.339489	0.108	0.03	1.03705e-38	SMC1	PACSIN3
C5orf24	7.25831e-43	0.54106	0.322	0.184	1.42713e-38	SMC1	C5orf24
KANK1	9.63802e-43	0.458899	0.229	0.109	1.89503e-38	SMC1	KANK1
MT-ND12	1.79065e-42	0.387958	0.898	0.92	3.52077e-38	SMC1	MT-ND1
MT-ND22	1.90091e-42	0.2997	0.946	0.974	3.73757e-38	SMC1	MT-ND2
EIF1AY1	1.93078e-42	0.510024	0.3	0.166	3.79629e-38	SMC1	EIF1AY
TNFRSF12A	2.43695e-42	0.888986	0.546	0.439	4.79153e-38	SMC1	TNFRSF12A
RPL36AL1	6.86374e-42	0.410497	0.859	0.842	1.34955e-37	SMC1	RPL36AL
YWHAH	1.51829e-41	0.781671	0.474	0.36	2.98527e-37	SMC1	YWHAH
PBXIP1	2.29742e-41	0.561439	0.342	0.208	4.51718e-37	SMC1	PBXIP1
RSU11	3.30279e-41	0.576721	0.36	0.227	6.49395e-37	SMC1	RSU1
RPL381	3.39077e-41	0.392117	0.919	0.918	6.66692e-37	SMC1	RPL38
BAG2	3.76233e-41	0.682519	0.325	0.196	7.39749e-37	SMC1	BAG2
PDE3A1	1.56664e-40	0.296871	0.128	0.042	3.08033e-36	SMC1	PDE3A
DYNLT3	2.63328e-40	0.483256	0.347	0.207	5.17755e-36	SMC1	DYNLT3
ATP5F1E2	3.31084e-40	0.797517	0.374	0.238	6.50977e-36	SMC1	ATP5F1E
CDS2	4.10481e-40	0.393574	0.185	0.08	8.07088e-36	SMC1	CDS2
ACTR3	4.64265e-40	0.545298	0.439	0.302	9.12837e-36	SMC1	ACTR3
DKK32	1.10781e-39	0.384259	0.333	0.186	2.17817e-35	SMC1	DKK3
CYB5R31	2.48053e-39	0.564585	0.642	0.555	4.87721e-35	SMC1	CYB5R3
KANK21	2.72e-39	0.534552	0.364	0.23	5.34806e-35	SMC1	KANK2
CCDC31	2.89966e-39	0.563082	0.264	0.139	5.70131e-35	SMC1	CCDC3
KIF1C	5.59678e-39	0.356783	0.14	0.052	1.10044e-34	SMC1	KIF1C
HEYL2	7.76116e-39	0.300771	0.122	0.04	1.526e-34	SMC1	HEYL
WTIP1	7.85255e-39	0.409496	0.129	0.044	1.54397e-34	SMC1	WTIP
RPL241	3.01605e-38	0.348097	0.931	0.944	5.93015e-34	SMC1	RPL24
UQCR111	5.34645e-38	0.500995	0.735	0.69	1.05122e-33	SMC1	UQCR11
CALM3	1.04585e-37	0.552903	0.461	0.333	2.05635e-33	SMC1	CALM3
CD821	1.59473e-37	0.405893	0.172	0.074	3.13556e-33	SMC1	CD82
NPM11	1.91117e-37	0.467754	0.785	0.759	3.75774e-33	SMC1	NPM1
KCTD10	3.80226e-37	0.455157	0.204	0.097	7.47601e-33	SMC1	KCTD10
ATP5MD2	4.14787e-37	0.77962	0.304	0.181	8.15555e-33	SMC1	ATP5MD
FAM198B	4.54573e-37	0.391092	0.146	0.057	8.93781e-33	SMC1	FAM198B
CSDE1	5.94864e-37	0.539255	0.578	0.465	1.16962e-32	SMC1	CSDE1
EIF5B1	3.80625e-36	0.574125	0.525	0.421	7.48385e-32	SMC1	EIF5B
RABGAP1	4.12501e-36	0.36302	0.152	0.061	8.1106e-32	SMC1	RABGAP1
PRMT21	1.30009e-35	0.49633	0.328	0.201	2.55624e-31	SMC1	PRMT2
COX8A1	2.35772e-35	0.502713	0.622	0.545	4.63574e-31	SMC1	COX8A
NDUFB71	4.64357e-35	0.491787	0.623	0.542	9.13018e-31	SMC1	NDUFB7
RPL222	7.21157e-35	0.376322	0.905	0.914	1.41794e-30	SMC1	RPL22
ATP5MG2	9.0796e-35	0.747372	0.329	0.21	1.78523e-30	SMC1	ATP5MG
EIF4A2	2.46153e-34	0.464502	0.716	0.671	4.83986e-30	SMC1	EIF4A2
ADAMTS11	4.19917e-34	0.494539	0.46	0.321	8.25642e-30	SMC1	ADAMTS1
COL8A12	4.27043e-34	0.409664	0.222	0.112	8.39651e-30	SMC1	COL8A1
RPS3A2	4.46737e-34	0.289887	0.982	0.98	8.78374e-30	SMC1	RPS3A
CORO1C	5.72067e-34	0.373696	0.175	0.08	1.1248e-29	SMC1	CORO1C
MT-ATP62	1.03182e-33	0.272823	0.936	0.96	2.02877e-29	SMC1	MT-ATP6
WFS1	1.66367e-33	0.334146	0.136	0.054	3.27111e-29	SMC1	WFS1
PCGF5	3.44924e-33	0.445461	0.215	0.111	6.7819e-29	SMC1	PCGF5
DUSP3	3.80676e-33	0.41789	0.18	0.084	7.48486e-29	SMC1	DUSP3
UBE2H	4.05524e-33	0.4165	0.233	0.125	7.97341e-29	SMC1	UBE2H
JAG11	5.78436e-33	0.357982	0.179	0.083	1.13732e-28	SMC1	JAG1
LTBP11	8.25677e-33	0.445828	0.563	0.454	1.62345e-28	SMC1	LTBP1
MSRB11	5.48422e-32	0.37546	0.164	0.074	1.07831e-27	SMC1	MSRB1
ATP5MC22	5.49151e-32	0.688231	0.306	0.188	1.07974e-27	SMC1	ATP5MC2
TPM42	7.40372e-32	0.512375	0.666	0.59	1.45572e-27	SMC1	TPM4
HIPK21	8.59538e-32	0.361656	0.141	0.059	1.69002e-27	SMC1	HIPK2
MTHFD22	1.37756e-31	0.471561	0.367	0.242	2.70856e-27	SMC1	MTHFD2
BCAP291	3.22498e-31	0.489085	0.381	0.266	6.34096e-27	SMC1	BCAP29
LIMS11	4.8104e-31	0.513211	0.34	0.223	9.45821e-27	SMC1	LIMS1
H3F3A	5.34538e-31	0.354786	0.842	0.851	1.05101e-26	SMC1	H3F3A
ELOB2	8.38963e-31	0.690824	0.318	0.202	1.64957e-26	SMC1	ELOB
ID11	1.1464e-30	0.57425	0.32	0.203	2.25405e-26	SMC1	ID1
SLC38A11	1.36583e-30	0.349922	0.128	0.052	2.68549e-26	SMC1	SLC38A1
RGS31	2.93469e-30	0.31909	0.185	0.09	5.77018e-26	SMC1	RGS3
PCSK71	3.57371e-30	0.49398	0.308	0.195	7.02663e-26	SMC1	PCSK7
SOD1	4.3249e-30	0.429263	0.75	0.719	8.50362e-26	SMC1	SOD1
RPS262	7.43684e-30	0.528738	0.786	0.761	1.46223e-25	SMC1	RPS26
UBL5	8.1991e-30	0.42461	0.745	0.71	1.61211e-25	SMC1	UBL5
NT5DC1	1.09607e-29	0.341161	0.156	0.071	2.15509e-25	SMC1	NT5DC1
RPL271	1.62307e-29	0.328257	0.909	0.918	3.19127e-25	SMC1	RPL27
FAM13C2	2.55159e-29	0.300308	0.11	0.041	5.01694e-25	SMC1	FAM13C
NRGN2	3.77948e-29	0.30637	0.12	0.047	7.43121e-25	SMC1	NRGN
PPFIBP11	3.92282e-29	0.43063	0.282	0.173	7.71305e-25	SMC1	PPFIBP1
C1orf1981	7.49848e-29	0.365358	0.145	0.065	1.47435e-24	SMC1	C1orf198
SPECC11	8.66239e-29	0.250058	0.101	0.036	1.7032e-24	SMC1	SPECC1
TNFAIP8	8.6948e-29	0.29488	0.1	0.035	1.70957e-24	SMC1	TNFAIP8
SVIP	1.28024e-28	0.402216	0.225	0.125	2.51721e-24	SMC1	SVIP
MSN	2.83505e-28	0.500447	0.349	0.24	5.57427e-24	SMC1	MSN
ATP5PF2	3.26602e-28	0.69902	0.286	0.178	6.42164e-24	SMC1	ATP5PF
STMN11	4.00674e-28	0.384506	0.188	0.096	7.87805e-24	SMC1	STMN1
SYNE1	7.19527e-28	0.390936	0.275	0.168	1.41473e-23	SMC1	SYNE1
ARPC21	7.77034e-28	0.44499	0.673	0.611	1.5278e-23	SMC1	ARPC2
CHCHD102	1.27976e-27	0.337117	0.175	0.087	2.51627e-23	SMC1	CHCHD10
NDUFC1	1.30349e-27	0.495506	0.534	0.438	2.56292e-23	SMC1	NDUFC1
MACF11	2.8119e-27	0.360123	0.326	0.216	5.52875e-23	SMC1	MACF1
GYG1	2.82052e-27	0.458156	0.308	0.201	5.54571e-23	SMC1	GYG1
ARL6IP4	3.97127e-27	0.442307	0.624	0.57	7.80831e-23	SMC1	ARL6IP4
C7orf50	1.04714e-26	0.440161	0.283	0.18	2.05889e-22	SMC1	C7orf50
C1QTNF12	1.11163e-26	0.379183	0.25	0.146	2.18568e-22	SMC1	C1QTNF1
COMMD6	1.16611e-26	0.433386	0.737	0.709	2.29281e-22	SMC1	COMMD6
HNRNPA12	1.26165e-26	0.369762	0.784	0.787	2.48066e-22	SMC1	HNRNPA1
MORF4L1	2.04011e-26	0.327878	0.821	0.824	4.01127e-22	SMC1	MORF4L1
PDGFRB1	2.06374e-26	0.485559	0.398	0.292	4.05773e-22	SMC1	PDGFRB
ANGPT12	2.36038e-26	0.250747	0.119	0.049	4.64098e-22	SMC1	ANGPT1
SRP14	2.5903e-26	0.268193	0.878	0.901	5.09305e-22	SMC1	SRP14
ARHGEF171	3.4458e-26	0.307052	0.101	0.038	6.77512e-22	SMC1	ARHGEF17
PEBP1	4.06132e-26	0.358136	0.739	0.719	7.98537e-22	SMC1	PEBP1
SRGN1	4.55703e-26	0.740154	0.37	0.263	8.96004e-22	SMC1	SRGN
NAP1L12	5.31667e-26	0.373765	0.627	0.551	1.04536e-21	SMC1	NAP1L1
BANF11	6.11216e-26	0.50017	0.425	0.326	1.20177e-21	SMC1	BANF1
ATP5ME2	1.12671e-25	0.638671	0.295	0.191	2.21534e-21	SMC1	ATP5ME
RPL231	1.34594e-25	0.302339	0.891	0.897	2.64638e-21	SMC1	RPL23
IQGAP1	2.23554e-25	0.404093	0.382	0.275	4.39551e-21	SMC1	IQGAP1
BEX31	2.47947e-25	0.571297	0.255	0.156	4.87514e-21	SMC1	BEX3
COPS92	2.85589e-25	0.596458	0.228	0.133	5.61526e-21	SMC1	COPS9
UQCRQ1	5.2863e-25	0.420313	0.708	0.67	1.03939e-20	SMC1	UQCRQ
HNRNPA31	6.50183e-25	0.484909	0.538	0.464	1.27839e-20	SMC1	HNRNPA3
PITPNB	6.7793e-25	0.453363	0.294	0.194	1.33295e-20	SMC1	PITPNB
ARHGEF71	8.59586e-25	0.290641	0.125	0.055	1.69012e-20	SMC1	ARHGEF7
AC013461.11	1.23561e-24	0.496332	0.241	0.152	2.42946e-20	SMC1	AC013461.1
C2orf402	1.34835e-24	0.383556	0.26	0.155	2.65113e-20	SMC1	C2orf40
MYLIP1	1.57492e-24	0.413091	0.214	0.124	3.09661e-20	SMC1	MYLIP
CDC421	2.35789e-24	0.464967	0.613	0.545	4.63609e-20	SMC1	CDC42
PMEPA1	3.17743e-24	0.326845	0.187	0.102	6.24747e-20	SMC1	PMEPA1
PDE4DIP	4.11821e-24	0.396104	0.2	0.114	8.09723e-20	SMC1	PDE4DIP
TRIR2	4.80595e-24	0.560112	0.244	0.15	9.44947e-20	SMC1	TRIR
TSTD11	4.83963e-24	0.31881	0.117	0.051	9.51568e-20	SMC1	TSTD1
COX6C1	5.50514e-24	0.348939	0.787	0.777	1.08242e-19	SMC1	COX6C
CCT8	5.97584e-24	0.571554	0.421	0.333	1.17497e-19	SMC1	CCT8
RPL14	7.45195e-24	0.258093	0.95	0.963	1.4652e-19	SMC1	RPL14
PRKCDBP1	7.80854e-24	0.780307	0.484	0.466	1.53531e-19	SMC1	PRKCDBP
RACK12	8.30256e-24	0.470135	0.384	0.255	1.63245e-19	SMC1	RACK1
DYNLL1	1.39381e-23	0.402353	0.789	0.789	2.7405e-19	SMC1	DYNLL1
RIMKLB	1.41186e-23	0.322391	0.156	0.079	2.77599e-19	SMC1	RIMKLB
CTNNAL1	2.59751e-23	0.413931	0.217	0.128	5.10722e-19	SMC1	CTNNAL1
HSPA1A	9.05486e-23	1.09784	0.493	0.417	1.78037e-18	SMC1	HSPA1A
PDGFA1	1.30995e-22	0.357142	0.158	0.081	2.57563e-18	SMC1	PDGFA
SLC25A3	1.99083e-22	0.400934	0.68	0.64	3.91438e-18	SMC1	SLC25A3
TWSG1	2.26988e-22	0.388118	0.201	0.117	4.46304e-18	SMC1	TWSG1
LRRFIP2	3.26886e-22	0.360782	0.242	0.15	6.42723e-18	SMC1	LRRFIP2
NIPSNAP3A	3.35261e-22	0.278254	0.145	0.073	6.5919e-18	SMC1	NIPSNAP3A
ESD	4.52111e-22	0.440135	0.653	0.616	8.8894e-18	SMC1	ESD
TRAK2	5.02667e-22	0.293858	0.127	0.06	9.88343e-18	SMC1	TRAK2
SMARCD31	5.49058e-22	0.291772	0.126	0.059	1.07956e-17	SMC1	SMARCD3
CHMP4A	6.49131e-22	0.463104	0.307	0.213	1.27632e-17	SMC1	CHMP4A
BCAR1	7.54782e-22	0.311222	0.128	0.062	1.48405e-17	SMC1	BCAR1
CCDC6	1.1008e-21	0.335769	0.158	0.085	2.16439e-17	SMC1	CCDC6
YPEL5	1.25975e-21	0.490564	0.367	0.281	2.47692e-17	SMC1	YPEL5
ALDH1A21	1.26391e-21	0.32345	0.108	0.047	2.4851e-17	SMC1	ALDH1A2
CAPZB1	1.78618e-21	0.415395	0.596	0.534	3.51198e-17	SMC1	CAPZB
MPRIP1	1.92045e-21	0.28765	0.144	0.073	3.77599e-17	SMC1	MPRIP
ANAPC15	1.9706e-21	0.33724	0.143	0.072	3.8746e-17	SMC1	ANAPC15
SGCD	1.9709e-21	0.29408	0.15	0.078	3.87519e-17	SMC1	SGCD
ATP5F1A2	2.39148e-21	0.454307	0.222	0.135	4.70214e-17	SMC1	ATP5F1A
CHRAC1	3.31503e-21	0.351929	0.18	0.101	6.51801e-17	SMC1	CHRAC1
RRAS	3.83914e-21	0.392187	0.31	0.218	7.54851e-17	SMC1	RRAS
MGST2	4.83358e-21	0.405131	0.224	0.138	9.50379e-17	SMC1	MGST2
ROCK21	5.65545e-21	0.313124	0.207	0.123	1.11197e-16	SMC1	ROCK2
COX171	8.0458e-21	0.464858	0.447	0.357	1.58197e-16	SMC1	COX17
ARHGAP10	2.5653e-20	0.338179	0.231	0.146	5.0439e-16	SMC1	ARHGAP10
DYNLRB1	3.09762e-20	0.42646	0.532	0.469	6.09053e-16	SMC1	DYNLRB1
ATP5PO3	4.70254e-20	0.514506	0.257	0.17	9.24614e-16	SMC1	ATP5PO
NPTN	5.24955e-20	0.287751	0.13	0.065	1.03217e-15	SMC1	NPTN
ATP5MPL2	1.24147e-19	0.525444	0.268	0.179	2.44098e-15	SMC1	ATP5MPL
MGLL1	1.27877e-19	0.314628	0.184	0.107	2.51431e-15	SMC1	MGLL
PTPN11	2.18842e-19	0.305369	0.155	0.085	4.30287e-15	SMC1	PTPN11
TOMM7	3.57326e-19	0.267586	0.855	0.878	7.02573e-15	SMC1	TOMM7
TOB11	3.81991e-19	0.397407	0.246	0.16	7.51071e-15	SMC1	TOB1
FABP3	3.93679e-19	0.296295	0.192	0.113	7.74052e-15	SMC1	FABP3
KTN11	4.74446e-19	0.411002	0.456	0.371	9.32855e-15	SMC1	KTN1
LIX1L	5.89303e-19	0.270151	0.118	0.058	1.15869e-14	SMC1	LIX1L
SELENOK2	6.04688e-19	0.564448	0.222	0.141	1.18894e-14	SMC1	SELENOK
SEM13	6.95931e-19	0.484138	0.243	0.158	1.36834e-14	SMC1	SEM1
PFKP	8.17182e-19	0.302552	0.126	0.064	1.60674e-14	SMC1	PFKP
PLP2	8.59275e-19	0.348747	0.648	0.596	1.68951e-14	SMC1	PLP2
ADGRE5	9.26761e-19	0.347557	0.188	0.114	1.8222e-14	SMC1	ADGRE5
SELM	1.57856e-18	0.783445	0.537	0.647	3.10376e-14	SMC1	SELM
ZFYVE21	1.65847e-18	0.410115	0.416	0.333	3.26087e-14	SMC1	ZFYVE21
UNC45A	1.7037e-18	0.27482	0.168	0.096	3.34981e-14	SMC1	UNC45A
PFDN51	3.84134e-18	0.281302	0.86	0.876	7.55284e-14	SMC1	PFDN5
JADE11	4.70995e-18	0.403773	0.223	0.146	9.26071e-14	SMC1	JADE1
RNF216	5.62742e-18	0.261255	0.127	0.066	1.10646e-13	SMC1	RNF216
PDCL31	6.61436e-18	0.297577	0.153	0.086	1.30051e-13	SMC1	PDCL3
ZEB1	7.27901e-18	0.411612	0.276	0.194	1.4312e-13	SMC1	ZEB1
GNG12	1.24529e-17	0.380128	0.261	0.18	2.44849e-13	SMC1	GNG12
RTF22	1.37732e-17	0.396237	0.165	0.096	2.7081e-13	SMC1	RTF2
AIG1	1.67944e-17	0.315277	0.19	0.117	3.30212e-13	SMC1	AIG1
PEA15	1.76091e-17	0.399969	0.293	0.212	3.46231e-13	SMC1	PEA15
NT5DC21	1.97925e-17	0.253391	0.102	0.048	3.8916e-13	SMC1	NT5DC2
SYNC	2.48257e-17	0.307445	0.13	0.07	4.88122e-13	SMC1	SYNC
CCDC90B	2.69031e-17	0.370208	0.243	0.166	5.28969e-13	SMC1	CCDC90B
SUB1	5.31102e-17	0.393582	0.646	0.61	1.04425e-12	SMC1	SUB1
PPIA1	5.63478e-17	0.30774	0.758	0.738	1.10791e-12	SMC1	PPIA
ANXA61	7.95406e-17	0.425187	0.449	0.378	1.56393e-12	SMC1	ANXA6
C11orf961	8.12989e-17	0.442664	0.625	0.554	1.5985e-12	SMC1	C11orf96
AEBP21	9.01906e-17	0.254303	0.111	0.056	1.77333e-12	SMC1	AEBP2
UQCRC1	1.02193e-16	0.40511	0.308	0.233	2.00932e-12	SMC1	UQCRC1
CNBP	1.28953e-16	0.347529	0.674	0.647	2.53547e-12	SMC1	CNBP
ATP2A2	1.34431e-16	0.279987	0.178	0.108	2.64317e-12	SMC1	ATP2A2
ATP5IF12	1.47044e-16	0.435021	0.211	0.136	2.89118e-12	SMC1	ATP5IF1
EIF4G2	2.19988e-16	0.362338	0.564	0.511	4.3254e-12	SMC1	EIF4G2
VPS29	2.26359e-16	0.435851	0.48	0.42	4.45068e-12	SMC1	VPS29
HINT1	2.4035e-16	0.344824	0.749	0.75	4.72576e-12	SMC1	HINT1
DIXDC1	2.82167e-16	0.31053	0.213	0.14	5.54796e-12	SMC1	DIXDC1
NOL31	2.9075e-16	0.294381	0.131	0.072	5.71672e-12	SMC1	NOL3
SSB	3.06978e-16	0.401015	0.502	0.436	6.03581e-12	SMC1	SSB
SMIM301	5.3374e-16	0.295118	0.114	0.059	1.04944e-11	SMC1	SMIM30
ST131	7.56823e-16	0.413579	0.548	0.496	1.48807e-11	SMC1	ST13
NOP532	7.57958e-16	0.489827	0.244	0.168	1.4903e-11	SMC1	NOP53
RTL8C1	1.03552e-15	0.426021	0.163	0.098	2.03605e-11	SMC1	RTL8C
NDUFA12	1.06202e-15	0.452028	0.424	0.354	2.08815e-11	SMC1	NDUFA12
ANAPC161	1.06532e-15	0.368639	0.605	0.558	2.09464e-11	SMC1	ANAPC16
EHD21	1.18862e-15	0.355135	0.26	0.183	2.33707e-11	SMC1	EHD2
HSPA1B1	1.21804e-15	0.422318	0.171	0.105	2.39491e-11	SMC1	HSPA1B
DNAJB6	2.28339e-15	0.392503	0.486	0.425	4.48959e-11	SMC1	DNAJB6
MZT2B	2.80019e-15	0.362649	0.58	0.538	5.50573e-11	SMC1	MZT2B
ATP5MC32	3.52973e-15	0.433117	0.227	0.154	6.94016e-11	SMC1	ATP5MC3
FBXW5	3.74397e-15	0.356445	0.233	0.161	7.3614e-11	SMC1	FBXW5
AIF1L	4.4265e-15	0.29402	0.116	0.063	8.70338e-11	SMC1	AIF1L
ARPP19	4.70748e-15	0.347827	0.263	0.189	9.25585e-11	SMC1	ARPP19
DAAM1	4.79764e-15	0.345392	0.288	0.211	9.43312e-11	SMC1	DAAM1
NDUFB8	6.63984e-15	0.362433	0.579	0.544	1.30552e-10	SMC1	NDUFB8
EHD4	8.0115e-15	0.25794	0.11	0.059	1.57522e-10	SMC1	EHD4
ZFAND1	1.08439e-14	0.372462	0.269	0.196	2.13213e-10	SMC1	ZFAND1
MAF1	1.20943e-14	0.357796	0.37	0.294	2.37798e-10	SMC1	MAF1
ATP5F1B3	1.25573e-14	0.369614	0.217	0.145	2.46901e-10	SMC1	ATP5F1B
ZBTB381	1.26039e-14	0.256662	0.234	0.161	2.47819e-10	SMC1	ZBTB38
EMD	1.3334e-14	0.31461	0.241	0.169	2.62173e-10	SMC1	EMD
IDH2	2.73931e-14	0.280794	0.144	0.086	5.38602e-10	SMC1	IDH2
CRYZL1	3.54026e-14	0.31764	0.201	0.134	6.96087e-10	SMC1	CRYZL1
NUTF21	3.54194e-14	0.357313	0.163	0.101	6.96416e-10	SMC1	NUTF2
PJA2	3.63947e-14	0.306188	0.275	0.2	7.15594e-10	SMC1	PJA2
SIVA1	4.18734e-14	0.380664	0.496	0.443	8.23315e-10	SMC1	SIVA1
CDC37L1	4.72523e-14	0.332252	0.196	0.13	9.29075e-10	SMC1	CDC37L1
RSL24D1	8.73343e-14	0.392825	0.629	0.611	1.71717e-09	SMC1	RSL24D1
GLS	1.75751e-13	0.262967	0.143	0.087	3.45561e-09	SMC1	GLS
ZC3H13	2.05923e-13	0.304596	0.304	0.233	4.04887e-09	SMC1	ZC3H13
ATRX	2.55868e-13	0.335158	0.36	0.289	5.03088e-09	SMC1	ATRX
HSDL21	3.07452e-13	0.276632	0.134	0.08	6.04512e-09	SMC1	HSDL2
NDUFB101	4.7635e-13	0.370318	0.52	0.469	9.36599e-09	SMC1	NDUFB10
RTRAF1	5.26539e-13	0.284995	0.205	0.137	1.03528e-08	SMC1	RTRAF
PCBD1	5.59434e-13	0.359342	0.314	0.244	1.09996e-08	SMC1	PCBD1
TUBA4A	7.09866e-13	0.289336	0.146	0.09	1.39574e-08	SMC1	TUBA4A
CDK2AP2	8.40712e-13	0.294593	0.19	0.128	1.65301e-08	SMC1	CDK2AP2
SARAF	1.18367e-12	0.368539	0.569	0.541	2.32733e-08	SMC1	SARAF
MCRIP11	1.48341e-12	0.304677	0.154	0.097	2.91668e-08	SMC1	MCRIP1
ANTXR11	1.75303e-12	0.324103	0.307	0.238	3.44681e-08	SMC1	ANTXR1
ATP5F1D1	2.60387e-12	0.316612	0.134	0.081	5.11973e-08	SMC1	ATP5F1D
ANKRD37	2.93786e-12	0.262116	0.136	0.084	5.77642e-08	SMC1	ANKRD37
METTL5	3.78974e-12	0.372127	0.263	0.199	7.45138e-08	SMC1	METTL5
EIF4B1	3.97877e-12	0.371903	0.384	0.326	7.82305e-08	SMC1	EIF4B
ISCU1	4.13468e-12	0.363228	0.569	0.534	8.1296e-08	SMC1	ISCU
REEP3	4.78866e-12	0.309288	0.222	0.159	9.41547e-08	SMC1	REEP3
RNF11	5.91394e-12	0.328874	0.281	0.217	1.1628e-07	SMC1	RNF11
DYNLT11	6.04155e-12	0.360479	0.468	0.414	1.18789e-07	SMC1	DYNLT1
ATP5MC12	6.81963e-12	0.32047	0.171	0.112	1.34088e-07	SMC1	ATP5MC1
TBCA	7.09442e-12	0.335184	0.59	0.558	1.39491e-07	SMC1	TBCA
EIF3H1	7.85835e-12	0.329928	0.532	0.492	1.54511e-07	SMC1	EIF3H
NDUFS5	8.068e-12	0.330576	0.719	0.727	1.58633e-07	SMC1	NDUFS5
SHISA4	8.09577e-12	0.3183	0.176	0.12	1.59179e-07	SMC1	SHISA4
MYO1C1	8.86781e-12	0.316535	0.193	0.133	1.74359e-07	SMC1	MYO1C
PCNP	9.22066e-12	0.357651	0.495	0.452	1.81297e-07	SMC1	PCNP
ATP5F1C2	9.6344e-12	0.337347	0.195	0.133	1.89432e-07	SMC1	ATP5F1C
RPS211	1.14799e-11	0.250499	0.817	0.846	2.25718e-07	SMC1	RPS21
OAZ21	1.20209e-11	0.326326	0.359	0.291	2.36355e-07	SMC1	OAZ2
UQCRH2	1.6302e-11	0.351818	0.547	0.511	3.2053e-07	SMC1	UQCRH
CNN21	1.79702e-11	0.265828	0.169	0.113	3.5333e-07	SMC1	CNN2
DMAC11	1.87121e-11	0.262791	0.121	0.073	3.67916e-07	SMC1	DMAC1
RSBN1L	2.39414e-11	0.27136	0.196	0.137	4.70736e-07	SMC1	RSBN1L
VAPA	3.22082e-11	0.321668	0.599	0.569	6.33277e-07	SMC1	VAPA
GBP2	3.43483e-11	0.328768	0.305	0.245	6.75356e-07	SMC1	GBP2
LDHB	3.83854e-11	0.342824	0.574	0.543	7.54733e-07	SMC1	LDHB
PPP1R11	5.5996e-11	0.283647	0.184	0.128	1.10099e-06	SMC1	PPP1R11
NBDY1	6.8603e-11	0.314794	0.135	0.085	1.34887e-06	SMC1	NBDY
PTRF1	8.30153e-11	0.485974	0.433	0.423	1.63225e-06	SMC1	PTRF
PTGES3	9.49134e-11	0.339775	0.587	0.565	1.86619e-06	SMC1	PTGES3
SLIRP1	1.15051e-10	0.315419	0.534	0.495	2.26213e-06	SMC1	SLIRP
ELOC2	1.17744e-10	0.353989	0.172	0.117	2.31508e-06	SMC1	ELOC
UBXN1	1.44255e-10	0.355287	0.448	0.398	2.83635e-06	SMC1	UBXN1
TPD52L2	1.46513e-10	0.281925	0.234	0.174	2.88074e-06	SMC1	TPD52L2
YTHDC1	1.61616e-10	0.266543	0.236	0.177	3.1777e-06	SMC1	YTHDC1
PARK7	1.6664e-10	0.313547	0.684	0.693	3.27648e-06	SMC1	PARK7
OLA1	2.08527e-10	0.258859	0.172	0.119	4.10006e-06	SMC1	OLA1
CARD19	2.09006e-10	0.283016	0.253	0.193	4.10947e-06	SMC1	CARD19
UFD12	2.10237e-10	0.268115	0.112	0.068	4.13368e-06	SMC1	UFD1
ATP6V1E1	2.81109e-10	0.312291	0.385	0.33	5.52716e-06	SMC1	ATP6V1E1
HDAC5	3.01191e-10	0.255473	0.142	0.093	5.92202e-06	SMC1	HDAC5
NSRP1	3.19184e-10	0.365872	0.391	0.337	6.2758e-06	SMC1	NSRP1
COX141	5.39602e-10	0.360955	0.408	0.357	1.06097e-05	SMC1	COX14
NDUFB4	5.42314e-10	0.326592	0.587	0.57	1.0663e-05	SMC1	NDUFB4
AP1S2	7.28198e-10	0.266173	0.17	0.12	1.43178e-05	SMC1	AP1S2
COX7B1	7.35346e-10	0.287406	0.581	0.563	1.44584e-05	SMC1	COX7B
BRK1	1.02152e-09	0.266019	0.652	0.643	2.0085e-05	SMC1	BRK1
GADD45G1	1.30202e-09	0.405335	0.185	0.132	2.56004e-05	SMC1	GADD45G
TRAPPC1	1.41709e-09	0.351453	0.373	0.32	2.78628e-05	SMC1	TRAPPC1
ATP5PB3	1.75783e-09	0.297361	0.179	0.126	3.45625e-05	SMC1	ATP5PB
UBE2D2	1.79711e-09	0.33188	0.397	0.345	3.53347e-05	SMC1	UBE2D2
SMIM262	2.26852e-09	0.272485	0.176	0.124	4.46036e-05	SMC1	SMIM26
CCSER2	3.02637e-09	0.316736	0.275	0.22	5.95044e-05	SMC1	CCSER2
FOXP1	3.19326e-09	0.284337	0.357	0.301	6.27859e-05	SMC1	FOXP1
HSPA81	3.60814e-09	0.370919	0.618	0.593	7.09433e-05	SMC1	HSPA8
MRPL18	3.81529e-09	0.307505	0.265	0.212	7.50162e-05	SMC1	MRPL18
RAB4A	4.72449e-09	0.276564	0.219	0.166	9.2893e-05	SMC1	RAB4A
RGS11	4.8911e-09	0.482405	0.127	0.084	9.61688e-05	SMC1	RGS1
BEX4	5.31318e-09	0.262623	0.276	0.218	0.000104468	SMC1	BEX4
CBX6	6.67545e-09	0.397036	0.311	0.261	0.000131253	SMC1	CBX6
GNAS	6.8773e-09	0.310895	0.491	0.45	0.000135221	SMC1	GNAS
CALCOCO1	7.11597e-09	0.257641	0.191	0.141	0.000139914	SMC1	CALCOCO1
ATP5PD2	7.4666e-09	0.309161	0.208	0.154	0.000146808	SMC1	ATP5PD
RALY1	8.21201e-09	0.316617	0.316	0.266	0.000161464	SMC1	RALY
ZFHX3	8.38224e-09	0.299135	0.317	0.264	0.000164812	SMC1	ZFHX3
DRAP11	1.00006e-08	0.253346	0.436	0.386	0.000196631	SMC1	DRAP1
ANXA11	1.09531e-08	0.306656	0.477	0.44	0.000215359	SMC1	ANXA11
SYF2	1.174e-08	0.331526	0.457	0.421	0.000230831	SMC1	SYF2
EIF2S3	1.25865e-08	0.322094	0.247	0.195	0.000247476	SMC1	EIF2S3
SCOC	1.39666e-08	0.296089	0.279	0.226	0.000274612	SMC1	SCOC
SMDT1	1.61566e-08	0.323676	0.421	0.383	0.00031767	SMC1	SMDT1
GPR183	2.07397e-08	0.332954	0.105	0.068	0.000407784	SMC1	GPR183
ACTR2	2.52484e-08	0.28149	0.27	0.217	0.000496434	SMC1	ACTR2
FMC1	3.32065e-08	0.273197	0.105	0.067	0.000652905	SMC1	FMC1
ATP5MF1	3.69884e-08	0.313922	0.204	0.151	0.000727265	SMC1	ATP5MF
CDC73	3.78137e-08	0.257974	0.165	0.12	0.000743493	SMC1	CDC73
[truncated: 978 more rows]
