# Supplementary material for: Single-cell transcriptomics reveals skewed cellular communication and phenotypic shift in pulmonary artery remodeling
Source: JCI Insight. 2022 Oct 24;7(20):e153471. doi: 10.1172/jci.insight.153471 (PMC9714792; doi:10.1172/jci.insight.153471)
Supplement: Supplemental table 5 [file jciinsight-7-153471-s112.xlsx]

## Sheet: Markers_SMCSubpopulations
Markers for cluster annotation in the smooth muscle cell data subset
gene	avg_log2FC	pct.1	pct.2	p_val_adj	Population
ACTG2	2.7189	0.972	0.895	1.20348e-283	Contractile
RGS5	2.55744	0.951	0.745	7.02285e-279	Contractile
CNN1	2.40074	0.989	0.902	1.31417e-296	Contractile
TPM2	1.99072	1	0.982	0	Contractile
RAMP1	1.89321	0.951	0.725	5.33524e-236	Contractile
PLN	1.88047	0.991	0.924	1.05109e-252	Contractile
FILIP1L	1.85529	0.96	0.876	3.02929e-233	Contractile
HSPB1	1.80196	1	0.991	7.22262e-282	Contractile
ACTA2	1.72197	1	0.992	8.11686e-300	Contractile
SMTN	1.64024	0.88	0.811	1.93902e-176	Contractile
CRYAB	1.63861	0.972	0.905	1.16224e-126	Contractile
NEXN	1.61212	0.958	0.812	8.38079e-199	Contractile
MBNL1-AS1	1.59835	0.721	0.736	1.47218e-89	Contractile
MYL9	1.53202	0.999	0.977	3.48259e-255	Contractile
PPP1R14A	1.52416	0.998	0.932	6.8866e-251	Contractile
LPP	1.51118	0.932	0.862	7.89292e-176	Contractile
PPP1R12B	1.49856	0.879	0.803	2.75632e-157	Contractile
TAGLN	1.49525	1	0.983	1.29238e-263	Contractile
ACTN1	1.4525	0.911	0.795	3.0997e-156	Contractile
SYNPO2	1.44765	0.886	0.849	2.89065e-143	Contractile
MYH10	1.43523	0.894	0.753	9.87581e-139	Contractile
MYLK	1.42495	0.913	0.765	4.94735e-158	Contractile
SLMAP	1.41605	0.859	0.832	1.35431e-140	Contractile
FLNA	1.4109	0.968	0.917	1.84988e-167	Contractile
ALDH1B1	1.40134	0.713	0.658	1.23207e-112	Contractile
MYH11	1.39702	0.979	0.884	2.19168e-181	Contractile
RASSF3	1.37059	0.736	0.723	8.04576e-97	Contractile
TNFRSF12A	1.36853	0.896	0.846	4.50914e-153	Contractile
NOV	1.35886	0.886	0.777	3.98712e-129	Contractile
HSPB7	1.35688	0.706	0.594	9.92138e-114	Contractile
PDLIM3	1.31706	0.932	0.849	3.12862e-148	Contractile
SORBS1	1.30332	0.751	0.593	7.48764e-120	Contractile
RNF115	1.25384	0.752	0.579	1.67395e-113	Contractile
CSRP1	1.24064	0.943	0.873	6.72952e-134	Contractile
DSTN	1.2212	0.998	0.992	3.15954e-232	Contractile
TPM1	1.19341	0.992	0.919	1.43568e-162	Contractile
LMOD1	1.17683	0.854	0.846	1.04086e-94	Contractile
CALD1	1.17443	1	0.988	1.50369e-188	Contractile
PDLIM7	1.16273	0.922	0.865	4.98741e-133	Contractile
TES	1.16102	0.759	0.72	1.05484e-112	Contractile
CFL2	1.15299	0.812	0.792	6.61485e-98	Contractile
CARMN	1.12555	0.67	0.611	1.64622e-73	Contractile
HSPA1A	1.1101	0.701	0.614	1.12246e-34	Contractile
MAP1B	1.1087	0.93	0.828	1.58406e-108	Contractile
ID4	1.10163	0.855	0.856	4.72717e-95	Contractile
ASPN	1.09262	0.816	0.706	1.52628e-73	Contractile
KCNMB1	1.09063	0.805	0.705	2.02497e-96	Contractile
PALLD	1.07708	0.927	0.89	3.34971e-106	Contractile
FAM129A	1.07471	0.739	0.604	5.01665e-93	Contractile
DES	1.07176	0.635	0.669	6.03568e-32	Contractile
SOD3	1.06165	0.979	0.948	3.9862e-129	Contractile
CKB	1.05722	0.809	0.722	2.99065e-83	Contractile
SVIL	1.04772	0.789	0.682	8.66912e-78	Contractile
TCEAL4	1.03769	0.907	0.857	3.1691e-87	Contractile
SLC25A4	1.02595	0.779	0.659	8.57881e-84	Contractile
KCNA5	1.01317	0.662	0.715	7.63151e-53	Contractile
SPOP	1.00325	0.717	0.665	9.46676e-65	Contractile
C12orf75	0.996005	0.767	0.779	9.61724e-45	Contractile
FHL1	0.991548	0.96	0.899	4.03887e-91	Contractile
TGFB1I1	0.986576	0.84	0.749	4.13786e-81	Contractile
ACTB	0.985325	1	1	5.43938e-222	Contractile
CYFIP2	0.968748	0.569	0.492	1.37314e-62	Contractile
CPED1	0.945996	0.683	0.676	4.06268e-57	Contractile
YWHAH	0.944604	0.82	0.833	3.99586e-78	Contractile
HACD1	0.942246	0.73	0.756	3.95628e-58	Contractile
MCAM	0.93605	0.754	0.702	2.46459e-70	Contractile
TMEM47	0.929001	0.775	0.722	1.41456e-64	Contractile
TCEAL3	0.899464	0.75	0.697	5.85929e-53	Contractile
BAG2	0.888144	0.705	0.727	1.05916e-54	Contractile
PLEKHO1	0.879133	0.711	0.748	6.01797e-57	Contractile
FILIP1	0.853674	0.77	0.767	3.40108e-57	Contractile
CREB5	0.85102	0.687	0.749	1.44045e-57	Contractile
GMDS	0.844965	0.67	0.661	2.11558e-30	Contractile
LMCD1	0.83699	0.727	0.623	1.11248e-62	Contractile
HSP90AA1	0.821105	0.925	0.876	3.34019e-50	Contractile
RHOB	0.819801	0.952	0.911	2.11111e-76	Contractile
CSRP2	0.818812	0.81	0.813	6.17178e-58	Contractile
SPEG	0.812649	0.614	0.714	2.40799e-23	Contractile
MSRB3	0.798166	0.758	0.675	1.31118e-47	Contractile
RTN1	0.794572	0.495	0.413	1.57906e-57	Contractile
C9orf3	0.786617	0.75	0.641	1.25837e-64	Contractile
TGM2	0.777801	0.793	0.649	6.75173e-48	Contractile
SMOC2	0.777024	0.627	0.597	4.31472e-37	Contractile
OSR1	0.772648	0.62	0.684	5.95132e-12	Contractile
DNAJB4	0.75496	0.738	0.684	1.20792e-59	Contractile
ACTN4	0.75158	0.779	0.713	4.25657e-52	Contractile
SBSPON	0.74637	0.605	0.664	8.88896e-37	Contractile
CASQ2	0.740667	0.651	0.701	7.85878e-31	Contractile
LDOC1	0.740045	0.587	0.639	8.4712e-19	Contractile
FBLIM1	0.716824	0.696	0.607	5.38899e-40	Contractile
SORBS2	0.715462	0.847	0.618	1.73052e-92	Contractile
MRVI1	0.712702	0.616	0.631	6.12233e-38	Contractile
ITGA5	0.703812	0.664	0.614	7.11742e-38	Contractile
MAP3K7CL	0.701327	0.557	0.482	3.43516e-30	Contractile
TC2N	0.699234	0.584	0.679	2.23329e-13	Contractile
TTLL7	0.694668	0.622	0.593	8.64409e-38	Contractile
FRY	0.684792	0.596	0.376	1.34583e-96	Contractile
TSPAN2	0.676651	0.578	0.606	7.37922e-23	Contractile
SH3BGR	0.672963	0.507	0.574	1.90394e-06	Contractile
PFN2	0.660654	0.728	0.694	3.55345e-39	Contractile
FERMT2	0.657836	0.75	0.753	3.52949e-26	Contractile
ESAM	0.648126	0.71	0.644	1.1177e-52	Contractile
TNS1	0.646544	0.641	0.662	4.49927e-19	Contractile
RBPMS	0.635125	0.711	0.784	2.48384e-18	Contractile
RASL12	0.632636	0.635	0.654	5.81807e-26	Contractile
PLS3	0.627818	0.837	0.78	7.96152e-42	Contractile
ERRFI1	0.619135	0.658	0.718	3.71631e-13	Contractile
ITGA8	0.614868	0.733	0.734	9.04998e-25	Contractile
ADIRF	0.579288	0.999	0.987	1.12003e-64	Contractile
CAV1	0.575121	0.938	0.942	9.77262e-40	Contractile
ARID5B	0.551253	0.907	0.913	1.70974e-32	Contractile
DMPK	0.551133	0.63	0.742	1.72473e-12	Contractile
WFDC1	0.538748	0.538	0.598	2.6699e-23	Contractile
PRUNE2	0.53432	0.559	0.639	4.77959e-09	Contractile
SGCA	0.533938	0.634	0.536	7.89731e-35	Contractile
SCRG1	0.516179	0.508	0.706	0.00359319	Contractile
CRIM1	0.508418	0.657	0.648	4.03447e-18	Contractile
SNCG	0.500462	0.793	0.795	5.23942e-14	Contractile
VCL	0.486943	0.627	0.593	1.06271e-17	Contractile
HCFC1R1	0.482333	0.816	0.839	4.62457e-18	Contractile
MFGE8	0.48209	0.973	0.963	1.46144e-32	Contractile
INHBA	0.477312	0.526	0.452	8.85023e-40	Contractile
CLIC4	0.470925	0.732	0.677	1.12273e-20	Contractile
CD151	0.469127	0.898	0.866	3.01385e-25	Contractile
ENTPD1	0.465605	0.519	0.377	4.33271e-56	Contractile
RCAN2	0.462602	0.707	0.806	5.43661e-09	Contractile
PDK4	0.460333	0.76	0.812	0.378439	Contractile
CSDC2	0.451671	0.591	0.711	1	Contractile
RAI14	0.446903	0.441	0.215	2.29656e-111	Contractile
WEE1	0.440754	0.588	0.731	0.0817213	Contractile
ENAH	0.434898	0.66	0.614	3.88189e-27	Contractile
LIMS2	0.433891	0.478	0.481	2.12959e-12	Contractile
PKIG	0.432265	0.656	0.569	6.9567e-27	Contractile
RAB32	0.431643	0.657	0.766	0.00880096	Contractile
YAP1	0.428013	0.551	0.636	3.10704e-06	Contractile
CRIP2	0.423596	0.88	0.885	2.15462e-18	Contractile
CAV2	0.421666	0.789	0.816	5.08873e-17	Contractile
GJA1	0.412952	0.57	0.578	8.78236e-14	Contractile
HSPH1	0.41134	0.475	0.553	0.344962	Contractile
LDB3	0.404333	0.434	0.598	1	Contractile
NPR1	0.398752	0.482	0.674	0.0765557	Contractile
CDC42EP3	0.397787	0.522	0.368	8.31263e-73	Contractile
PDE5A	0.393902	0.53	0.517	2.55505e-14	Contractile
AQP1	0.393773	0.562	0.544	1.2316e-11	Contractile
STK38L	0.38879	0.614	0.617	2.45842e-09	Contractile
TINAGL1	0.387065	0.817	0.745	1.72874e-27	Contractile
FAM198B	0.381372	0.468	0.529	1.29459e-06	Contractile
EFHD1	0.376509	0.642	0.671	8.60807e-25	Contractile
HSPB8	0.374827	0.563	0.684	0.796897	Contractile
VIM	0.373574	0.998	0.996	2.31936e-33	Contractile
SYNM	0.356018	0.589	0.571	6.44569e-38	Contractile
FSTL3	0.352599	0.65	0.785	1	Contractile
SRGN	0.349544	0.575	0.581	0.122011	Contractile
ITGA7	0.346611	0.557	0.712	1	Contractile
FBXO32	0.346596	0.473	0.458	1.7398e-10	Contractile
AMIGO2	0.339945	0.544	0.66	3.71925e-05	Contractile
NPNT	0.336498	0.485	0.573	3.99112e-06	Contractile
KCNMA1	0.330533	0.41	0.664	1.52606e-08	Contractile
GMPR	0.322432	0.482	0.477	2.85185e-24	Contractile
SMS	0.316698	0.611	0.657	0.0128016	Contractile
HSPB6	0.312429	0.591	0.801	0.297607	Contractile
NINJ1	0.309323	0.489	0.548	0.0717884	Contractile
FOXC1	0.307181	0.589	0.716	1	Contractile
GBP2	0.304473	0.526	0.525	8.74787e-10	Contractile
TUBB6	0.300184	0.711	0.783	0.000147481	Contractile
COL4A2	0.298273	0.593	0.603	5.5755e-05	Contractile
ISYNA1	0.298013	0.548	0.627	0.248228	Contractile
GPR183	0.295649	0.486	0.475	1.64705e-24	Contractile
FXYD1	0.282355	0.905	0.907	1.37637e-07	Contractile
ATP1A2	0.276857	0.369	0.631	2.2852e-08	Contractile
IL1B	0.276694	0.327	0.364	3.73827e-05	Contractile
CXCL8	0.276451	0.451	0.477	0.06508	Contractile
FIBIN	0.27473	0.54	0.528	7.03363e-07	Contractile
INSR	0.273236	0.481	0.636	0.817642	Contractile
CORO1C	0.271856	0.398	0.457	0.00132806	Contractile
COL18A1	0.270974	0.625	0.682	0.00884537	Contractile
OGN	0.261996	0.91	0.851	2.40692e-18	Contractile
INPP4B	0.252078	0.379	0.441	0.0014417	Contractile
RRAS	0.251105	0.62	0.715	1	Contractile
APOE	2.91908	0.899	0.457	8.88662e-112	Synthetic
LUM	2.08281	0.921	0.67	1.00153e-137	Synthetic
VCAN	1.98674	0.946	0.407	3.05578e-200	Synthetic
FBLN1	1.84897	0.966	0.757	3.01126e-165	Synthetic
TIMP1	1.83068	1	0.929	6.9624e-170	Synthetic
CLU	1.82692	0.985	0.89	1.48769e-78	Synthetic
COL3A1	1.66699	0.795	0.381	1.76478e-93	Synthetic
CCDC80	1.61863	0.886	0.555	1.00748e-117	Synthetic
C1R	1.59868	0.966	0.665	3.17291e-160	Synthetic
DCN	1.59403	0.973	0.891	1.06881e-65	Synthetic
EFEMP1	1.56644	0.982	0.725	6.1085e-139	Synthetic
PCOLCE2	1.55029	0.897	0.463	2.43675e-148	Synthetic
CYR61	1.54018	0.955	0.747	1.56324e-95	Synthetic
CFH	1.53601	0.889	0.426	4.34071e-147	Synthetic
COL1A1	1.5083	0.758	0.404	6.46912e-66	Synthetic
COL1A2	1.47057	0.929	0.641	7.41021e-129	Synthetic
ADH1B	1.45396	0.956	0.688	5.24624e-108	Synthetic
SPARC	1.42367	0.973	0.674	1.50835e-136	Synthetic
C1S	1.41227	0.943	0.621	4.00656e-126	Synthetic
MGP	1.39647	1	0.984	8.35862e-147	Synthetic
MMP2	1.3615	0.871	0.542	2.70851e-131	Synthetic
AGT	1.34511	0.827	0.437	1.09213e-100	Synthetic
SERPINF1	1.25321	0.904	0.642	1.30153e-75	Synthetic
PRELP	1.14782	0.955	0.609	7.71542e-116	Synthetic
NDUFA4L2	1.09698	0.792	0.409	1.45291e-59	Synthetic
PLAC9	1.0915	0.971	0.809	6.07534e-94	Synthetic
PCOLCE	1.07608	0.852	0.512	1.21816e-88	Synthetic
TFPI	1.06875	0.892	0.486	3.70672e-104	Synthetic
ELN	1.05771	0.938	0.58	5.30439e-97	Synthetic
RARRES1	1.03855	0.871	0.553	1.94955e-100	Synthetic
CFD	1.0335	0.976	0.899	4.42606e-60	Synthetic
COL6A3	1.02307	0.689	0.311	4.58109e-65	Synthetic
GSN	1.00841	0.97	0.828	1.95683e-71	Synthetic
S100A10	0.988127	0.934	0.671	1.10212e-84	Synthetic
PLAT	0.985593	0.672	0.391	6.75102e-42	Synthetic
APOD	0.97775	0.924	0.703	9.61686e-69	Synthetic
FBN1	0.971516	0.862	0.527	5.51973e-98	Synthetic
PMP22	0.969254	0.886	0.536	1.56553e-87	Synthetic
LTBP2	0.956001	0.75	0.275	1.80455e-93	Synthetic
PRDX4	0.947645	0.871	0.476	3.47899e-109	Synthetic
LTBP4	0.922865	0.829	0.394	2.80744e-86	Synthetic
IGFBP6	0.912587	0.987	0.943	1.0963e-58	Synthetic
FXYD5	0.904885	0.788	0.254	1.20929e-96	Synthetic
EMP1	0.901631	0.867	0.554	2.43022e-100	Synthetic
LGALS3BP	0.895215	0.871	0.596	3.07845e-78	Synthetic
CCL2	0.893713	0.894	0.59	6.68208e-68	Synthetic
CTGF	0.889054	0.921	0.752	1.82676e-36	Synthetic
FBLN2	0.888651	0.793	0.488	5.64097e-91	Synthetic
TNXB	0.887091	0.787	0.519	2.54907e-67	Synthetic
SAT1	0.885788	0.976	0.819	4.51482e-69	Synthetic
NNMT	0.881247	0.961	0.685	1.87801e-96	Synthetic
LY6E	0.879411	0.829	0.41	4.99494e-93	Synthetic
COL6A1	0.878378	0.936	0.688	2.77689e-78	Synthetic
ECM1	0.874982	0.825	0.369	1.19605e-150	Synthetic
SSR4	0.866249	0.966	0.692	7.6179e-89	Synthetic
LRP1	0.845491	0.778	0.452	6.11446e-63	Synthetic
FN1	0.836969	0.971	0.785	3.82841e-62	Synthetic
CTSK	0.834176	0.798	0.375	2.70756e-100	Synthetic
LTBP1	0.828111	0.931	0.707	6.79214e-60	Synthetic
AEBP1	0.819474	0.941	0.773	3.0663e-61	Synthetic
TMSB10	0.815206	0.993	0.944	9.59526e-100	Synthetic
PLTP	0.806026	0.861	0.427	1.66808e-127	Synthetic
NBL1	0.802775	0.892	0.621	1.97555e-64	Synthetic
HTRA1	0.793612	0.899	0.608	6.05673e-79	Synthetic
FSTL1	0.793503	0.923	0.688	1.67835e-62	Synthetic
FCGRT	0.789976	0.919	0.542	6.18434e-95	Synthetic
RGCC	0.785873	0.807	0.475	1.47592e-43	Synthetic
PLPP1	0.784953	0.908	0.566	6.23824e-81	Synthetic
CD59	0.771044	0.958	0.781	4.0562e-59	Synthetic
COL6A2	0.750142	0.982	0.886	1.03625e-64	Synthetic
GPX3	0.746602	0.968	0.796	4.92234e-37	Synthetic
SLPI	0.737852	0.892	0.586	6.49785e-57	Synthetic
PDGFRA	0.732537	0.686	0.322	3.78981e-52	Synthetic
THBS2	0.713504	0.709	0.429	5.65788e-45	Synthetic
SERPING1	0.710619	0.971	0.864	5.07409e-54	Synthetic
MXRA8	0.703862	0.721	0.453	3.98665e-44	Synthetic
FMOD	0.703767	0.815	0.315	1.08168e-130	Synthetic
TNFAIP6	0.697608	0.778	0.412	6.36816e-101	Synthetic
PLD3	0.694486	0.861	0.506	1.93011e-75	Synthetic
C3	0.690024	0.887	0.593	7.63706e-81	Synthetic
AKR1C3	0.687032	0.647	0.319	1.057e-33	Synthetic
ANXA2	0.685528	0.985	0.859	1.02134e-68	Synthetic
IGFBP2	0.682768	0.887	0.677	1.5372e-28	Synthetic
AKAP12	0.676791	0.934	0.69	6.74162e-59	Synthetic
BGN	0.672117	0.987	0.886	1.83431e-50	Synthetic
MGST1	0.660671	0.842	0.417	7.67821e-120	Synthetic
HEXB	0.658726	0.884	0.442	2.30705e-96	Synthetic
PPIC	0.650042	0.906	0.593	2.19079e-73	Synthetic
B2M	0.643759	1	0.993	3.15693e-101	Synthetic
C7	0.643342	0.778	0.457	2.0975e-71	Synthetic
G0S2	0.64332	0.822	0.296	3.88674e-131	Synthetic
PLXDC2	0.632553	0.63	0.36	1.03673e-21	Synthetic
DKK3	0.629619	0.854	0.604	6.64793e-44	Synthetic
TIMP3	0.626499	0.923	0.786	5.21712e-11	Synthetic
CYBRD1	0.625743	0.746	0.467	4.25908e-38	Synthetic
CST3	0.621355	0.998	0.989	1.5873e-78	Synthetic
FKBP10	0.619992	0.684	0.279	1.98039e-48	Synthetic
TSPAN4	0.616784	0.721	0.416	2.25371e-42	Synthetic
ICAM1	0.612933	0.864	0.521	2.49589e-107	Synthetic
GOLIM4	0.606598	0.832	0.437	1.35957e-65	Synthetic
SPTBN1	0.604985	0.79	0.471	9.34071e-52	Synthetic
FGF7	0.596232	0.783	0.478	2.47397e-70	Synthetic
IGFBP3	0.595964	0.844	0.439	4.84965e-110	Synthetic
GRN	0.592658	0.904	0.6	8.07515e-69	Synthetic
EMP3	0.584167	0.897	0.741	1.34176e-28	Synthetic
UAP1	0.580502	0.882	0.604	1.37026e-63	Synthetic
FBLN5	0.575024	0.95	0.708	5.88717e-49	Synthetic
IGF1	0.567354	0.795	0.45	2.57375e-100	Synthetic
CD63	0.566179	0.998	0.985	5.30606e-81	Synthetic
CTSF	0.560354	0.864	0.512	5.07275e-82	Synthetic
UGDH	0.547391	0.881	0.471	2.17427e-109	Synthetic
RCN3	0.543284	0.62	0.332	9.72229e-27	Synthetic
APOC1	0.538336	0.714	0.453	5.6156e-14	Synthetic
LRRC17	0.537479	0.723	0.342	3.95063e-48	Synthetic
FMO2	0.533847	0.871	0.558	6.85597e-27	Synthetic
COL5A2	0.530874	0.578	0.338	2.54559e-13	Synthetic
LOXL1	0.530774	0.874	0.547	7.70266e-99	Synthetic
COL14A1	0.53064	0.855	0.495	1.87274e-49	Synthetic
S100A13	0.527526	0.864	0.54	1.95383e-68	Synthetic
FAM114A1	0.520561	0.718	0.335	4.32552e-51	Synthetic
S100A16	0.517122	0.839	0.453	1.8109e-69	Synthetic
DDIT4	0.512754	0.632	0.26	2.73948e-21	Synthetic
HLA-B	0.509917	0.892	0.594	6.85188e-53	Synthetic
IGFBP4	0.508877	0.871	0.555	2.25582e-58	Synthetic
OGN	0.502651	0.982	0.864	1.76871e-24	Synthetic
PROCR	0.500211	0.77	0.395	7.79701e-82	Synthetic
TCF4	0.500084	0.731	0.398	1.10565e-38	Synthetic
NPDC1	0.50005	0.867	0.473	1.93132e-110	Synthetic
PLA2G5	0.499391	0.884	0.517	1.24557e-81	Synthetic
CEBPD	0.492281	0.966	0.804	8.90425e-37	Synthetic
C1GALT1C1	0.487341	0.855	0.375	1.92707e-118	Synthetic
SOD2	0.486733	0.85	0.57	9.08229e-40	Synthetic
F10	0.48199	0.84	0.401	4.89093e-104	Synthetic
CD9	0.478695	0.96	0.864	2.02088e-36	Synthetic
IL33	0.474747	0.889	0.496	8.05752e-72	Synthetic
LIMA1	0.473652	0.736	0.415	4.65855e-40	Synthetic
EMILIN1	0.471813	0.876	0.582	1.92047e-50	Synthetic
MEDAG	0.465854	0.718	0.537	2.12372e-19	Synthetic
ISLR	0.465522	0.605	0.324	1.40404e-22	Synthetic
CDH13	0.46443	0.758	0.44	1.91484e-30	Synthetic
SOX4	0.45869	0.682	0.379	4.48991e-31	Synthetic
MFAP4	0.45763	0.948	0.842	5.75814e-05	Synthetic
CD34	0.456626	0.82	0.479	7.238e-96	Synthetic
FTL	0.451954	1	0.995	1.34802e-65	Synthetic
PRRX1	0.45056	0.709	0.372	7.61623e-42	Synthetic
ALDH1A1	0.450053	0.837	0.428	1.33515e-109	Synthetic
EPHX1	0.441883	0.855	0.431	1.68981e-90	Synthetic
ITM2A	0.438442	0.813	0.477	7.32788e-77	Synthetic
CKAP4	0.436939	0.824	0.424	1.53007e-105	Synthetic
MT2A	0.434704	1	0.949	6.32629e-49	Synthetic
LXN	0.427808	0.603	0.309	2.40014e-19	Synthetic
WISP2	0.425746	0.884	0.696	1.82224e-13	Synthetic
GAS6	0.4248	0.824	0.629	2.58326e-21	Synthetic
CEBPB	0.424213	0.928	0.73	2.9695e-40	Synthetic
TPPP3	0.421854	0.773	0.442	2.24652e-53	Synthetic
SCARB2	0.420725	0.824	0.407	4.41181e-77	Synthetic
UACA	0.418204	0.62	0.261	9.79602e-22	Synthetic
TMSB4X	0.416165	1	1	6.74841e-55	Synthetic
LAMB2	0.414307	0.677	0.436	1.69922e-21	Synthetic
CHPF	0.411453	0.713	0.46	3.48895e-32	Synthetic
GATA6	0.409228	0.793	0.384	2.04892e-88	Synthetic
PTGIS	0.408577	0.746	0.516	2.69516e-23	Synthetic
AKR1C1	0.408378	0.516	0.246	6.00211e-07	Synthetic
CTSA	0.408067	0.803	0.501	3.51176e-43	Synthetic
SPON2	0.407861	0.822	0.464	8.82315e-106	Synthetic
ENG	0.401978	0.561	0.256	7.36897e-15	Synthetic
BACE2	0.398519	0.852	0.558	1.24124e-50	Synthetic
MMP23B	0.395823	0.891	0.574	1.72176e-51	Synthetic
NFIB	0.390544	0.857	0.587	6.6049e-34	Synthetic
TSHZ2	0.389038	0.763	0.366	6.82655e-117	Synthetic
SERPINH1	0.387234	0.837	0.592	8.91268e-29	Synthetic
OLFML2B	0.385414	0.766	0.362	4.15911e-87	Synthetic
PRCP	0.371425	0.701	0.408	1.10317e-37	Synthetic
RGS2	0.362354	0.689	0.424	1.25035e-11	Synthetic
PIM1	0.361644	0.855	0.529	1.79129e-99	Synthetic
PDE1A	0.361355	0.647	0.289	2.46248e-32	Synthetic
IL32	0.358015	0.595	0.297	2.26631e-17	Synthetic
C1orf21	0.353859	0.65	0.297	8.13261e-39	Synthetic
PROS1	0.352559	0.704	0.406	1.36313e-38	Synthetic
LGMN	0.350872	0.84	0.491	7.87968e-46	Synthetic
PSAP	0.350275	0.968	0.798	1.9661e-41	Synthetic
FNIP2	0.349124	0.674	0.536	2.41084e-12	Synthetic
C2orf40	0.348749	0.666	0.382	1.49602e-14	Synthetic
DHRS3	0.348103	0.782	0.38	2.84467e-81	Synthetic
VAMP5	0.347449	0.805	0.48	8.10465e-32	Synthetic
MFAP2	0.341105	0.58	0.34	3.5133e-14	Synthetic
CXCL12	0.339078	0.597	0.302	1.61756e-17	Synthetic
MGAT1	0.338617	0.83	0.452	1.38977e-68	Synthetic
NEAT1	0.334365	0.965	0.923	7.15525e-16	Synthetic
MAP1A	0.331178	0.6	0.341	7.77651e-13	Synthetic
CERCAM	0.329446	0.661	0.435	4.08417e-19	Synthetic
STEAP4	0.323928	0.496	0.295	0.473313	Synthetic
GEM	0.323664	0.913	0.671	6.33228e-46	Synthetic
MSC	0.321695	0.835	0.356	1.13151e-151	Synthetic
LEPR	0.320334	0.748	0.44	6.8168e-67	Synthetic
PLIN2	0.319906	0.78	0.342	1.49761e-65	Synthetic
SRPX	0.319683	0.82	0.48	3.34435e-90	Synthetic
CTSL	0.31765	0.802	0.501	2.0227e-31	Synthetic
RORA	0.316955	0.703	0.386	3.24116e-41	Synthetic
CLEC11A	0.316723	0.555	0.429	0.0101037	Synthetic
CYP4B1	0.316421	0.788	0.397	2.33045e-97	Synthetic
FTH1	0.313123	1	0.997	1.38753e-46	Synthetic
CRELD2	0.310011	0.85	0.467	1.61721e-93	Synthetic
NAMPT	0.309423	0.889	0.533	5.11082e-54	Synthetic
LGALS3	0.308294	0.837	0.602	2.73516e-21	Synthetic
IFITM3	0.308248	0.982	0.955	6.45702e-27	Synthetic
CYP1B1	0.307057	0.706	0.46	6.56653e-37	Synthetic
DPYSL3	0.305047	0.739	0.459	3.28146e-24	Synthetic
LTBP3	0.303079	0.798	0.509	3.72044e-29	Synthetic
PLSCR4	0.302942	0.612	0.404	8.27134e-07	Synthetic
SCPEP1	0.301062	0.753	0.449	1.17167e-24	Synthetic
GNG11	0.299375	0.862	0.512	9.73419e-49	Synthetic
RARRES2	0.29657	0.936	0.758	7.47875e-07	Synthetic
CSF1	0.295569	0.674	0.323	2.49398e-55	Synthetic
TSPYL2	0.29552	0.824	0.492	2.92182e-48	Synthetic
TFPI2	0.294661	0.647	0.342	6.72308e-40	Synthetic
APP	0.294426	0.822	0.614	8.05359e-19	Synthetic
TMEM45A	0.292506	0.627	0.346	1.10759e-18	Synthetic
IGFBP5	0.292174	0.892	0.692	7.20077e-11	Synthetic
ECE1	0.291271	0.587	0.39	4.05407e-06	Synthetic
GLRX	0.290805	0.496	0.274	0.0533597	Synthetic
CYBA	0.289962	0.906	0.619	1.01954e-38	Synthetic
CD81	0.289664	0.758	0.535	6.15137e-18	Synthetic
TIMP2	0.285094	0.782	0.581	2.83702e-17	Synthetic
IL6ST	0.28223	0.763	0.472	9.91824e-25	Synthetic
THY1	0.280798	0.539	0.265	6.48772e-14	Synthetic
HSPA5	0.280116	0.817	0.537	7.82952e-20	Synthetic
IRF1	0.276242	0.78	0.438	2.39946e-74	Synthetic
LIMCH1	0.275705	0.743	0.484	3.70652e-15	Synthetic
ITGAV	0.273528	0.622	0.419	7.30907e-07	Synthetic
EFEMP2	0.272713	0.83	0.596	1.07602e-24	Synthetic
XBP1	0.272183	0.829	0.612	2.14483e-24	Synthetic
GPNMB	0.271752	0.582	0.323	3.28655e-11	Synthetic
DST	0.27135	0.763	0.566	7.08525e-11	Synthetic
NID1	0.271079	0.802	0.355	5.68252e-104	Synthetic
PTX3	0.268489	0.824	0.467	1.93206e-130	Synthetic
ANXA4	0.267548	0.773	0.457	9.60045e-27	Synthetic
CD248	0.266469	0.827	0.484	6.60927e-80	Synthetic
IFITM1	0.26628	0.691	0.357	1.52026e-53	Synthetic
KCNQ1OT1	0.266158	0.568	0.342	2.09594e-06	Synthetic
LARP6	0.2639	0.792	0.491	1.45999e-41	Synthetic
MTUS1	0.263046	0.59	0.329	7.51554e-11	Synthetic
CHPT1	0.261577	0.857	0.554	4.51317e-50	Synthetic
CALU	0.260748	0.81	0.58	1.75421e-20	Synthetic
CES1	0.260326	0.746	0.434	3.98638e-28	Synthetic
SPSB1	0.259964	0.697	0.421	1.9314e-30	Synthetic
THBS1	0.258963	0.632	0.41	8.25011e-11	Synthetic
PLBD1	0.258058	0.798	0.305	1.44784e-137	Synthetic
OSBPL8	0.257575	0.637	0.466	2.95166e-05	Synthetic
FKBP11	0.253001	0.622	0.377	1.96902e-16	Synthetic
PIR	0.251682	0.8	0.315	4.84141e-145	Synthetic
NFIA	0.251241	0.897	0.689	2.86806e-20	Synthetic
DAAM1	0.251134	0.872	0.62	9.37417e-28	Synthetic
RGS16	2.89332	0.744	0.517	3.1134e-77	Oxygen Sensing
MT1M	2.44509	0.916	0.681	3.29016e-90	Oxygen Sensing
SOCS3	2.18125	0.891	0.701	8.56343e-87	Oxygen Sensing
FABP4	2.11457	0.711	0.513	6.98808e-60	Oxygen Sensing
MT2A	1.9905	0.997	0.954	1.10469e-92	Oxygen Sensing
MT1A	1.85956	0.728	0.544	4.65945e-45	Oxygen Sensing
CRISPLD2	1.82496	0.766	0.669	1.37864e-49	Oxygen Sensing
MT1E	1.69202	0.858	0.638	2.24752e-58	Oxygen Sensing
APOLD1	1.64405	0.646	0.412	6.30174e-57	Oxygen Sensing
MT1X	1.63158	0.812	0.683	7.36932e-28	Oxygen Sensing
PHLDA2	1.62831	0.736	0.477	5.88028e-70	Oxygen Sensing
MYC	1.52068	0.728	0.612	2.15142e-32	Oxygen Sensing
GADD45B	1.41798	0.992	0.939	3.28207e-65	Oxygen Sensing
CDKN1A	1.36679	0.866	0.783	3.05436e-44	Oxygen Sensing
PPP1R15A	1.34341	0.801	0.739	7.1814e-34	Oxygen Sensing
BCAM	1.33331	0.807	0.614	4.73978e-53	Oxygen Sensing
KLF2	1.31407	0.755	0.598	6.12978e-42	Oxygen Sensing
ZFP36	1.31281	0.899	0.797	8.23651e-41	Oxygen Sensing
ADAMTS4	1.29517	0.52	0.451	1.37456e-15	Oxygen Sensing
COX4I2	1.26918	0.512	0.509	7.66334e-10	Oxygen Sensing
PTP4A3	1.2058	0.58	0.416	2.58862e-29	Oxygen Sensing
CH25H	1.17475	0.439	0.283	4.19745e-22	Oxygen Sensing
IGFBP5	1.14198	0.738	0.731	4.63278e-13	Oxygen Sensing
HES4	1.1301	0.869	0.813	5.96678e-55	Oxygen Sensing
CCL2	1.09558	0.684	0.645	1.98019e-07	Oxygen Sensing
C11orf96	1.08865	0.981	0.946	1.38252e-64	Oxygen Sensing
RRAD	1.0677	0.54	0.537	1.07992e-11	Oxygen Sensing
IL6	1.0049	0.518	0.538	9.18467e-06	Oxygen Sensing
LBH	1.00154	0.651	0.456	5.72347e-29	Oxygen Sensing
IER2	0.987826	0.831	0.774	3.89799e-15	Oxygen Sensing
GJA4	0.975573	0.452	0.518	1	Oxygen Sensing
GADD45G	0.959333	0.398	0.304	1.20228e-09	Oxygen Sensing
NR4A1	0.943074	0.85	0.838	1.28122e-25	Oxygen Sensing
HES1	0.921803	0.575	0.583	7.98914e-06	Oxygen Sensing
FOS	0.916408	0.88	0.831	1.27354e-15	Oxygen Sensing
SORBS2	0.90562	0.886	0.739	2.38363e-27	Oxygen Sensing
FRZB	0.903122	0.621	0.451	6.90958e-21	Oxygen Sensing
PDGFRB	0.895644	0.752	0.764	9.18278e-17	Oxygen Sensing
NDRG2	0.865029	0.594	0.599	0.00031864	Oxygen Sensing
NDUFA4L2	0.829926	0.591	0.469	1.45045e-13	Oxygen Sensing
S100A4	0.821666	0.959	0.916	8.74309e-15	Oxygen Sensing
JUN	0.813068	0.774	0.765	5.46042e-05	Oxygen Sensing
NOTCH3	0.812366	0.616	0.599	5.6374e-10	Oxygen Sensing
ATF3	0.806939	0.73	0.735	1.09942e-09	Oxygen Sensing
NR2F2	0.800784	0.493	0.471	3.97985e-05	Oxygen Sensing
CRIP1	0.783072	0.831	0.835	1.08789e-16	Oxygen Sensing
TINAGL1	0.747235	0.847	0.78	8.74051e-26	Oxygen Sensing
SERPINI1	0.737205	0.441	0.441	0.000954452	Oxygen Sensing
ETS2	0.716904	0.665	0.658	3.22846e-11	Oxygen Sensing
MRGPRF	0.701661	0.613	0.648	1	Oxygen Sensing
EGR1	0.700358	0.67	0.562	5.2151e-11	Oxygen Sensing
PHLDA1	0.697549	0.48	0.446	2.26278e-05	Oxygen Sensing
CREM	0.695696	0.619	0.638	6.39463e-05	Oxygen Sensing
CHCHD10	0.677358	0.627	0.553	8.20808e-12	Oxygen Sensing
EPS8	0.655091	0.444	0.435	0.00228953	Oxygen Sensing
CPM	0.654232	0.218	0.217	1	Oxygen Sensing
FABP5	0.63168	0.488	0.367	5.27245e-17	Oxygen Sensing
THBS1	0.63121	0.428	0.457	1	Oxygen Sensing
AK1	0.625799	0.621	0.64	0.000545009	Oxygen Sensing
CCDC3	0.619434	0.668	0.654	1.35079e-08	Oxygen Sensing
MALAT1	0.613878	1	1	4.76607e-38	Oxygen Sensing
RND3	0.599809	0.488	0.51	1	Oxygen Sensing
CEBPD	0.593105	0.853	0.833	7.2431e-10	Oxygen Sensing
TBX2-AS1	0.561505	0.474	0.521	0.956814	Oxygen Sensing
ANGPTL1	0.552953	0.561	0.536	8.34587e-05	Oxygen Sensing
ADAMTS1	0.552788	0.722	0.76	0.000518167	Oxygen Sensing
TSC22D1	0.550244	0.725	0.707	1.41669e-10	Oxygen Sensing
ISG15	0.545778	0.501	0.404	5.22389e-12	Oxygen Sensing
SEPT4	0.541611	0.425	0.296	1.01061e-18	Oxygen Sensing
IGFBP4	0.53173	0.632	0.614	0.000255173	Oxygen Sensing
ZNF703	0.53042	0.523	0.357	1.66378e-25	Oxygen Sensing
EBF1	0.525268	0.439	0.467	1	Oxygen Sensing
EFHD1	0.523356	0.624	0.658	0.460602	Oxygen Sensing
MID1IP1	0.520631	0.493	0.38	2.52624e-12	Oxygen Sensing
NET1	0.516561	0.564	0.475	3.03094e-08	Oxygen Sensing
TMEM38B	0.506643	0.327	0.358	1	Oxygen Sensing
CPE	0.504028	0.755	0.755	1.98255e-07	Oxygen Sensing
ACKR1	0.497233	0.368	0.53	7.64622e-05	Oxygen Sensing
RCAN2	0.484487	0.711	0.751	5.08448e-05	Oxygen Sensing
TCF21	0.478737	0.302	0.437	1	Oxygen Sensing
CSRP2	0.477153	0.766	0.818	0.00229707	Oxygen Sensing
EDNRA	0.467235	0.387	0.375	0.00873125	Oxygen Sensing
HRH2	0.464274	0.39	0.377	4.99818e-05	Oxygen Sensing
IRF1	0.46213	0.379	0.522	1	Oxygen Sensing
SNCG	0.459675	0.834	0.789	6.03471e-10	Oxygen Sensing
DBI	0.443363	0.763	0.712	6.83128e-10	Oxygen Sensing
DES	0.429591	0.635	0.65	0.169765	Oxygen Sensing
EHD2	0.419995	0.591	0.616	1	Oxygen Sensing
MAP3K8	0.418776	0.556	0.584	0.0271402	Oxygen Sensing
FADS3	0.418601	0.501	0.518	0.00424061	Oxygen Sensing
GPRC5C	0.416536	0.463	0.417	0.00308271	Oxygen Sensing
P2RY14	0.415604	0.221	0.414	0.00307191	Oxygen Sensing
NRGN	0.401327	0.411	0.336	1.14606e-07	Oxygen Sensing
CAV1	0.401083	0.937	0.94	6.49481e-11	Oxygen Sensing
CAV2	0.400973	0.79	0.801	9.0167e-06	Oxygen Sensing
MT-CO1	0.384638	0.997	0.998	6.9445e-26	Oxygen Sensing
NES	0.38439	0.278	0.473	0.000224861	Oxygen Sensing
CCND1	0.376435	0.482	0.419	3.36416e-08	Oxygen Sensing
CHN1	0.373332	0.166	0.427	3.88393e-15	Oxygen Sensing
ESAM	0.370383	0.665	0.687	1	Oxygen Sensing
PNRC1	0.347975	0.872	0.899	0.00115842	Oxygen Sensing
TNC	0.340828	0.474	0.383	8.63761e-13	Oxygen Sensing
PCDH1	0.336215	0.433	0.417	1.07344e-11	Oxygen Sensing
SPARCL1	0.321838	0.995	0.998	3.92622e-08	Oxygen Sensing
PRMT9	0.313768	0.471	0.49	0.76729	Oxygen Sensing
CD36	0.312565	0.229	0.416	0.000111052	Oxygen Sensing
MCAM	0.311985	0.7	0.738	0.245426	Oxygen Sensing
RAB20	0.308687	0.283	0.271	0.289477	Oxygen Sensing
BST2	0.308178	0.365	0.371	1	Oxygen Sensing
ADIRF	0.306462	1	0.993	3.04522e-10	Oxygen Sensing
PDCL3	0.301263	0.373	0.378	0.616017	Oxygen Sensing
EGFL7	0.27438	0.343	0.293	1.76886e-08	Oxygen Sensing
CCDC102B	0.272259	0.193	0.362	0.126298	Oxygen Sensing
NDRG1	0.268671	0.351	0.512	0.115654	Oxygen Sensing
ATOH8	0.26287	0.281	0.427	1	Oxygen Sensing
ADCY3	0.255511	0.218	0.387	0.00979566	Oxygen Sensing
NEAT1	0.253781	0.888	0.937	0.000141984	Oxygen Sensing
CFD	2.37869	0.992	0.907	1.4395e-71	Fibroblast-Like
LUM	2.36058	0.928	0.701	1.07529e-50	Fibroblast-Like
APOD	2.26842	0.979	0.727	9.17941e-52	Fibroblast-Like
DCN	2.26207	0.987	0.9	7.38803e-43	Fibroblast-Like
S100A10	2.10935	0.97	0.701	3.23592e-36	Fibroblast-Like
NNMT	2.05222	0.97	0.72	1.47216e-29	Fibroblast-Like
SERPINF1	2.04797	0.975	0.669	3.82216e-59	Fibroblast-Like
IGFBP6	2.01103	1	0.948	2.45787e-15	Fibroblast-Like
IFI27	1.91262	0.674	0.419	3.01171e-08	Fibroblast-Like
S100A13	1.7533	0.949	0.574	9.37333e-26	Fibroblast-Like
C1R	1.65479	0.983	0.702	1.08189e-28	Fibroblast-Like
LY6E	1.63938	0.839	0.463	3.26925e-20	Fibroblast-Like
PCOLCE	1.60395	0.966	0.546	2.37809e-50	Fibroblast-Like
PLA2G2A	1.54879	0.983	0.814	4.5621e-56	Fibroblast-Like
IL32	1.45863	0.792	0.318	6.99347e-28	Fibroblast-Like
CCDC80	1.45076	0.958	0.591	3.18397e-36	Fibroblast-Like
HLA-B	1.42437	0.915	0.63	1.09391e-14	Fibroblast-Like
C1S	1.39374	0.975	0.66	3.85036e-28	Fibroblast-Like
TIMP1	1.33048	0.987	0.939	5.1162e-30	Fibroblast-Like
NPC2	1.32349	0.801	0.654	7.08811e-12	Fibroblast-Like
PSAP	1.3108	0.97	0.82	0.000105262	Fibroblast-Like
PMP22	1.30319	0.924	0.577	5.47756e-18	Fibroblast-Like
CLU	1.30297	0.979	0.902	1	Fibroblast-Like
ANXA2	1.27456	0.941	0.879	1.76204e-06	Fibroblast-Like
CFH	1.27099	0.682	0.503	0.213032	Fibroblast-Like
FBLN1	1.26647	0.992	0.782	9.21497e-51	Fibroblast-Like
RGCC	1.26045	0.932	0.507	9.22802e-43	Fibroblast-Like
COL1A2	1.25028	0.936	0.677	6.0564e-12	Fibroblast-Like
TIMP3	1.22744	0.953	0.8	1.62194e-05	Fibroblast-Like
GPX3	1.22335	0.97	0.818	2.53475e-10	Fibroblast-Like
C7	1.22007	0.881	0.489	1.87218e-51	Fibroblast-Like
DAB2	1.19286	0.809	0.354	1.02471e-35	Fibroblast-Like
S100A16	1.14936	0.847	0.501	4.25692e-14	Fibroblast-Like
RARRES1	1.14406	0.936	0.588	1.02228e-49	Fibroblast-Like
PLTP	1.13802	0.936	0.476	9.73615e-53	Fibroblast-Like
SAT1	1.1258	0.992	0.838	0.00818198	Fibroblast-Like
FCGRT	1.1049	0.958	0.587	2.39249e-18	Fibroblast-Like
TNFAIP6	1.10446	0.941	0.445	1.90623e-74	Fibroblast-Like
UGDH	1.10301	0.962	0.517	1.0995e-50	Fibroblast-Like
SLPI	1.08462	0.932	0.622	1.43355e-42	Fibroblast-Like
CD63	1.07294	1	0.987	1.09072e-21	Fibroblast-Like
S100A11	1.07217	0.941	0.903	9.45218e-19	Fibroblast-Like
CST3	1.05382	1	0.99	3.88982e-20	Fibroblast-Like
MMP2	1.02868	0.97	0.576	3.96113e-55	Fibroblast-Like
MGST1	1.02659	0.886	0.468	6.26704e-54	Fibroblast-Like
GSTO1	1.01392	0.869	0.626	0.00454017	Fibroblast-Like
SPARC	1.01147	0.898	0.719	1.57142e-05	Fibroblast-Like
ALDH1A1	1.00737	0.915	0.473	2.30663e-40	Fibroblast-Like
MT1E	1.00731	0.831	0.651	8.00839e-14	Fibroblast-Like
EMP3	1.0048	0.928	0.758	1	Fibroblast-Like
PRELP	1.00126	0.953	0.653	1.88682e-07	Fibroblast-Like
EMP1	1.00122	0.966	0.586	1.56111e-52	Fibroblast-Like
ZFP36	1.00074	0.966	0.796	1	Fibroblast-Like
CCL18	0.982617	0.462	0.416	0.0816615	Fibroblast-Like
SOD2	0.976013	0.966	0.596	1.88432e-37	Fibroblast-Like
TMEM176B	0.96236	0.907	0.43	1.28964e-68	Fibroblast-Like
LXN	0.952174	0.797	0.331	1.27188e-36	Fibroblast-Like
CD68	0.947491	0.835	0.41	4.94079e-28	Fibroblast-Like
PDLIM4	0.944465	0.873	0.376	9.49158e-41	Fibroblast-Like
GNG11	0.929446	0.911	0.553	2.41584e-23	Fibroblast-Like
TMSB10	0.929	0.983	0.951	5.24927e-37	Fibroblast-Like
CD55	0.927882	0.877	0.456	2.37246e-32	Fibroblast-Like
SSR4	0.92091	0.945	0.729	0.00466491	Fibroblast-Like
ARHGDIB	0.91747	0.428	0.392	0.0659705	Fibroblast-Like
TYROBP	0.909909	0.47	0.48	0.339385	Fibroblast-Like
GPNMB	0.90656	0.665	0.349	2.40115e-06	Fibroblast-Like
VCAM1	0.899456	0.407	0.315	0.874036	Fibroblast-Like
B2M	0.897	1	0.994	6.11352e-37	Fibroblast-Like
CYB5A	0.888448	0.856	0.492	4.43445e-18	Fibroblast-Like
PRSS23	0.887121	0.826	0.606	0.0314201	Fibroblast-Like
GSN	0.879903	0.975	0.846	1	Fibroblast-Like
PCOLCE2	0.878587	0.924	0.517	4.85207e-29	Fibroblast-Like
MT2A	0.870094	0.979	0.957	6.65907e-34	Fibroblast-Like
APOC1	0.864229	0.682	0.489	3.49636e-05	Fibroblast-Like
RCN3	0.855564	0.86	0.349	9.18433e-39	Fibroblast-Like
FCER1G	0.845983	0.733	0.483	0.692608	Fibroblast-Like
HLA-DQB1	0.84152	0.314	0.273	1.19478e-07	Fibroblast-Like
CTSB	0.841167	0.424	0.472	0.0383827	Fibroblast-Like
C3	0.840999	0.953	0.625	1.05457e-47	Fibroblast-Like
CD59	0.840751	0.966	0.803	0.339227	Fibroblast-Like
RNASE1	0.839249	0.729	0.461	1.4883e-06	Fibroblast-Like
DBI	0.828815	0.953	0.698	0.422088	Fibroblast-Like
MEDAG	0.828796	0.941	0.542	2.47533e-38	Fibroblast-Like
FTL	0.828241	1	0.996	6.5203e-39	Fibroblast-Like
RGS1	0.827049	0.352	0.238	0.000119691	Fibroblast-Like
CYR61	0.825255	0.97	0.772	8.17343e-06	Fibroblast-Like
S100A8	0.822236	0.894	0.509	5.41638e-27	Fibroblast-Like
PLAUR	0.813682	0.924	0.577	8.33048e-33	Fibroblast-Like
CXCL2	0.812239	0.915	0.563	2.00839e-23	Fibroblast-Like
PLIN2	0.808299	0.822	0.395	3.2334e-19	Fibroblast-Like
HLA-DRB5	0.806655	0.208	0.139	4.7791e-15	Fibroblast-Like
S100A4	0.803992	0.962	0.918	4.27588e-12	Fibroblast-Like
FTH1	0.801003	0.996	0.998	9.65625e-43	Fibroblast-Like
HLA-DPB1	0.798362	0.428	0.365	0.887145	Fibroblast-Like
THY1	0.795584	0.343	0.316	4.69601e-09	Fibroblast-Like
FBLN2	0.787704	0.941	0.515	2.06752e-64	Fibroblast-Like
HLA-DQA1	0.778665	0.322	0.258	3.30214e-09	Fibroblast-Like
NFKBIA	0.768004	0.919	0.728	1	Fibroblast-Like
C1QB	0.763799	0.453	0.496	0.00504138	Fibroblast-Like
CCL5	0.759338	0.233	0.227	7.5452e-23	Fibroblast-Like
PPA1	0.757868	0.771	0.438	1.09494e-05	Fibroblast-Like
CD74	0.756977	0.754	0.646	0.000153185	Fibroblast-Like
FXYD5	0.754747	0.381	0.357	0.00065066	Fibroblast-Like
TPPP3	0.7494	0.873	0.476	6.34573e-26	Fibroblast-Like
CCL4L2	0.745494	0.326	0.308	1.17164e-08	Fibroblast-Like
IER3	0.742797	0.953	0.648	5.19129e-18	Fibroblast-Like
EFEMP2	0.733412	0.919	0.618	2.72296e-07	Fibroblast-Like
HBB	0.732388	0.75	0.442	1.66714e-07	Fibroblast-Like
FAM114A1	0.731449	0.831	0.374	2.33296e-19	Fibroblast-Like
TFPI	0.729484	0.894	0.538	2.23293e-14	Fibroblast-Like
CTSC	0.726995	0.386	0.266	1	Fibroblast-Like
TMSB4X	0.72532	0.996	1	4.6508e-34	Fibroblast-Like
TKT	0.721149	0.78	0.354	5.42441e-14	Fibroblast-Like
PPIC	0.719476	0.898	0.634	1	Fibroblast-Like
IGFBP4	0.717606	0.949	0.589	2.02644e-34	Fibroblast-Like
VCAN	0.716499	0.924	0.478	6.12979e-18	Fibroblast-Like
LAP3	0.716253	0.648	0.378	0.077088	Fibroblast-Like
PLAT	0.713773	0.818	0.414	1.58322e-28	Fibroblast-Like
FGF7	0.713732	0.941	0.504	5.33687e-64	Fibroblast-Like
RILPL2	0.712338	0.742	0.445	0.119881	Fibroblast-Like
FMOD	0.706314	0.852	0.376	1.2335e-26	Fibroblast-Like
TSPAN4	0.701285	0.831	0.446	5.50603e-18	Fibroblast-Like
NBL1	0.698196	0.953	0.651	3.09034e-12	Fibroblast-Like
MGP	0.690055	0.987	0.988	2.00514e-11	Fibroblast-Like
AKR1B1	0.68733	0.746	0.447	2.51924e-06	Fibroblast-Like
CXCR4	0.685754	0.271	0.187	1.28135e-09	Fibroblast-Like
C1QA	0.68243	0.602	0.568	1	Fibroblast-Like
ID3	0.668745	0.958	0.86	1	Fibroblast-Like
ISLR	0.666542	0.64	0.357	0.0384889	Fibroblast-Like
HOPX	0.665798	0.394	0.291	0.399484	Fibroblast-Like
PLXDC2	0.665664	0.742	0.385	1.31816e-09	Fibroblast-Like
UAP1	0.663925	0.958	0.633	2.64596e-34	Fibroblast-Like
MXRA8	0.662488	0.894	0.473	2.64432e-20	Fibroblast-Like
GPM6B	0.66219	0.699	0.302	4.8885e-10	Fibroblast-Like
LTC4S	0.661234	0.631	0.31	4.48248e-08	Fibroblast-Like
IFITM3	0.660087	0.975	0.959	2.7725e-15	Fibroblast-Like
FHL2	0.646459	0.775	0.411	5.39863e-10	Fibroblast-Like
CTSK	0.643828	0.936	0.417	2.62675e-61	Fibroblast-Like
CTSS	0.642951	0.568	0.27	0.112515	Fibroblast-Like
COPZ2	0.640643	0.852	0.454	1.41241e-12	Fibroblast-Like
CXCL8	0.639839	0.466	0.461	0.0306416	Fibroblast-Like
TCF21	0.636819	0.847	0.385	3.09365e-39	Fibroblast-Like
S100A9	0.636504	0.839	0.524	8.86141e-11	Fibroblast-Like
TMEM100	0.633316	0.78	0.242	1.3417e-45	Fibroblast-Like
FBN1	0.633043	0.945	0.563	3.7193e-42	Fibroblast-Like
AIF1	0.631976	0.39	0.422	2.1015e-07	Fibroblast-Like
TNFAIP3	0.63093	0.64	0.232	1.34627e-12	Fibroblast-Like
NPDC1	0.629875	0.945	0.517	4.37399e-48	Fibroblast-Like
LAPTM5	0.628167	0.347	0.333	5.20238e-11	Fibroblast-Like
CARD16	0.626582	0.814	0.395	5.67074e-28	Fibroblast-Like
DUSP23	0.624047	0.678	0.381	0.0455295	Fibroblast-Like
MT1X	0.623542	0.742	0.695	1	Fibroblast-Like
PDGFRA	0.623334	0.919	0.349	4.51768e-56	Fibroblast-Like
IGKC	0.622097	0.335	0.333	4.00572e-12	Fibroblast-Like
C1QC	0.620649	0.326	0.308	5.42628e-13	Fibroblast-Like
CYP4B1	0.618975	0.881	0.439	5.2236e-69	Fibroblast-Like
MDK	0.618647	0.771	0.285	1.51726e-29	Fibroblast-Like
SCPEP1	0.616932	0.89	0.477	9.00908e-19	Fibroblast-Like
MS4A7	0.610883	0.199	0.186	1.0338e-07	Fibroblast-Like
SEC14L2	0.60314	0.195	0.145	3.04259e-28	Fibroblast-Like
CTSF	0.601419	0.936	0.551	8.82542e-31	Fibroblast-Like
LIMA1	0.600679	0.814	0.45	1.3544e-08	Fibroblast-Like
AKR1C3	0.598637	0.725	0.355	1.02795e-11	Fibroblast-Like
METTL7A	0.5967	0.797	0.357	2.76346e-18	Fibroblast-Like
SLC29A1	0.596235	0.708	0.3	6.70969e-13	Fibroblast-Like
BST2	0.594544	0.39	0.369	2.25339e-05	Fibroblast-Like
PLSCR1	0.593041	0.818	0.42	1.10294e-24	Fibroblast-Like
PROCR	0.592139	0.886	0.434	3.21638e-46	Fibroblast-Like
TNXB	0.59034	0.941	0.54	1.85046e-63	Fibroblast-Like
ENG	0.589923	0.746	0.28	1.18456e-19	Fibroblast-Like
ECM1	0.587384	0.915	0.42	3.35685e-53	Fibroblast-Like
LSP1	0.586626	0.797	0.39	2.93218e-27	Fibroblast-Like
EPB41L2	0.585878	0.703	0.383	0.00927526	Fibroblast-Like
FSTL1	0.582097	0.958	0.715	1	Fibroblast-Like
TMEM176A	0.579943	0.86	0.47	2.05802e-54	Fibroblast-Like
ITM2A	0.574588	0.936	0.51	3.92609e-55	Fibroblast-Like
NCOA7	0.572866	0.572	0.273	0.789364	Fibroblast-Like
BCAT1	0.566188	0.695	0.248	1.41261e-25	Fibroblast-Like
HERPUD1	0.562888	0.784	0.541	0.602645	Fibroblast-Like
LY96	0.554595	0.623	0.296	4.08193e-05	Fibroblast-Like
CALU	0.553903	0.873	0.605	1	Fibroblast-Like
EPHX1	0.553626	0.873	0.484	6.72358e-33	Fibroblast-Like
RNASET2	0.552926	0.703	0.37	0.000163886	Fibroblast-Like
CLEC11A	0.547506	0.898	0.416	2.16287e-49	Fibroblast-Like
COMMD5	0.546002	0.809	0.358	3.98299e-29	Fibroblast-Like
F3	0.543492	0.886	0.398	6.50869e-39	Fibroblast-Like
ANXA4	0.54163	0.809	0.494	0.0179529	Fibroblast-Like
SLC40A1	0.540772	0.881	0.457	3.4352e-14	Fibroblast-Like
EPB41L3	0.539269	0.915	0.386	1.20777e-98	Fibroblast-Like
SPTBN1	0.537525	0.869	0.505	4.99877e-09	Fibroblast-Like
HSPA1B	0.536079	0.237	0.245	2.13017e-09	Fibroblast-Like
CERCAM	0.535573	0.903	0.444	3.19842e-54	Fibroblast-Like
DKK3	0.526678	0.631	0.655	0.0901234	Fibroblast-Like
LST1	0.526576	0.614	0.338	1	Fibroblast-Like
PSME2	0.523526	0.805	0.501	0.00157003	Fibroblast-Like
GLRX	0.522785	0.581	0.295	0.808017	Fibroblast-Like
CSTA	0.52106	0.924	0.376	9.23734e-82	Fibroblast-Like
RGS10	0.520613	0.356	0.307	4.91464e-06	Fibroblast-Like
G0S2	0.518509	0.682	0.375	5.08018e-06	Fibroblast-Like
EGR1	0.51102	0.936	0.545	6.44377e-12	Fibroblast-Like
HTRA1	0.510768	0.962	0.64	1.41242e-09	Fibroblast-Like
HLA-DMB	0.506544	0.326	0.278	4.40171e-05	Fibroblast-Like
LRP1	0.506352	0.915	0.482	7.36885e-17	Fibroblast-Like
NAMPT	0.504935	0.949	0.574	4.88987e-20	Fibroblast-Like
IL1B	0.503669	0.377	0.338	1.7191e-07	Fibroblast-Like
KRT18	0.503029	0.178	0.25	1.27345e-33	Fibroblast-Like
TNFSF10	0.50225	0.343	0.253	0.604125	Fibroblast-Like
TMEM45A	0.496627	0.686	0.377	0.00104156	Fibroblast-Like
PRDX4	0.496316	0.831	0.53	0.000361735	Fibroblast-Like
IL1R1	0.495016	0.725	0.289	1.55552e-19	Fibroblast-Like
ADH1B	0.494762	0.928	0.725	9.76581e-05	Fibroblast-Like
HNMT	0.493982	0.919	0.444	6.31068e-35	Fibroblast-Like
LGALS3BP	0.491924	0.911	0.627	0.090902	Fibroblast-Like
RAMP2	0.490455	0.945	0.514	8.88626e-90	Fibroblast-Like
SLC39A14	0.49023	0.758	0.221	2.06748e-36	Fibroblast-Like
PRCP	0.483316	0.898	0.429	8.02554e-45	Fibroblast-Like
LAMB1	0.480288	0.542	0.224	0.0215326	Fibroblast-Like
ATP6V0B	0.480233	0.864	0.576	0.479205	Fibroblast-Like
PNRC1	0.479743	0.975	0.89	1	Fibroblast-Like
SERPINB1	0.479681	0.458	0.397	0.064515	Fibroblast-Like
CPE	0.472676	0.953	0.738	0.138762	Fibroblast-Like
CES1	0.47148	0.911	0.46	4.01021e-37	Fibroblast-Like
A2M	0.470756	0.792	0.782	0.139047	Fibroblast-Like
TMEM204	0.469137	0.195	0.208	9.44375e-07	Fibroblast-Like
CCL20	0.468865	0.657	0.398	0.0865026	Fibroblast-Like
IGFBP5	0.468839	0.881	0.719	1	Fibroblast-Like
FBP1	0.467378	0.873	0.481	2.43843e-39	Fibroblast-Like
TGFBI	0.467118	0.75	0.382	1.0848e-06	Fibroblast-Like
CTTN	0.467056	0.903	0.559	1.74566e-13	Fibroblast-Like
TPST1	0.462691	0.924	0.42	3.08939e-77	Fibroblast-Like
CD34	0.462647	0.941	0.512	1.39373e-71	Fibroblast-Like
HAPLN3	0.460989	0.309	0.31	2.46254e-07	Fibroblast-Like
CHPF	0.458586	0.932	0.473	6.89291e-42	Fibroblast-Like
VAMP5	0.45545	0.559	0.542	1	Fibroblast-Like
DNAJB1	0.455433	0.903	0.612	0.0636279	Fibroblast-Like
CYSTM1	0.455036	0.928	0.637	0.089964	Fibroblast-Like
MRPL17	0.448519	0.661	0.291	1.15076e-07	Fibroblast-Like
SCARB2	0.447913	0.852	0.458	6.77543e-10	Fibroblast-Like
CD69	0.447107	0.242	0.299	8.02456e-20	Fibroblast-Like
IGF1	0.446763	0.962	0.48	1.50114e-71	Fibroblast-Like
RCN1	0.446701	0.814	0.484	5.44671e-07	Fibroblast-Like
ICAM1	0.446276	0.958	0.557	2.37613e-72	Fibroblast-Like
LPL	0.445323	0.263	0.316	1.10742e-20	Fibroblast-Like
C1orf54	0.443347	0.411	0.382	0.000216705	Fibroblast-Like
FKBP10	0.442719	0.415	0.354	0.000887963	Fibroblast-Like
SPTSSA	0.439875	0.924	0.627	2.7065e-13	Fibroblast-Like
MT1G	0.437195	0.835	0.405	7.95917e-46	Fibroblast-Like
SPON2	0.435405	0.894	0.504	3.62655e-52	Fibroblast-Like
ARL6IP1	0.434975	0.928	0.561	3.66259e-15	Fibroblast-Like
TNFSF13B	0.428553	0.699	0.3	7.78882e-14	Fibroblast-Like
COX4I2	0.428459	0.856	0.481	1.45637e-18	Fibroblast-Like
IGFBP3	0.427009	0.818	0.493	4.73764e-17	Fibroblast-Like
NDRG1	0.425233	0.928	0.456	2.06804e-43	Fibroblast-Like
AKR1C1	0.423424	0.775	0.259	1.84312e-37	Fibroblast-Like
FABP5	0.4222	0.356	0.384	1.08078e-10	Fibroblast-Like
TUBB6	0.418099	0.966	0.72	1	Fibroblast-Like
MGAT1	0.41777	0.856	0.498	1.11351e-15	Fibroblast-Like
C1orf21	0.417273	0.805	0.329	2.049e-35	Fibroblast-Like
KRT8	0.415156	0.288	0.285	1.63321e-12	Fibroblast-Like
C15orf48	0.411678	0.407	0.331	0.182502	Fibroblast-Like
ITGB2	0.408077	0.386	0.263	1	Fibroblast-Like
C5AR1	0.404472	0.398	0.248	1	Fibroblast-Like
CFAP20	0.403062	0.784	0.381	1.08983e-17	Fibroblast-Like
LPAR6	0.398807	0.771	0.366	2.18506e-26	Fibroblast-Like
ADAMTSL4	0.397574	0.932	0.446	4.0889e-72	Fibroblast-Like
FXYD6	0.395944	0.932	0.323	2.01258e-96	Fibroblast-Like
IRAK3	0.395556	0.678	0.26	5.40652e-15	Fibroblast-Like
GM2A	0.394213	0.581	0.245	9.19809e-06	Fibroblast-Like
OTOA	0.393959	0.216	0.164	8.27658e-19	Fibroblast-Like
SEMA3B	0.393836	0.903	0.394	6.5452e-42	Fibroblast-Like
MT1A	0.392877	0.915	0.537	6.48693e-32	Fibroblast-Like
LRRC17	0.39089	0.729	0.39	2.33865e-05	Fibroblast-Like
CXCL3	0.38922	0.504	0.521	0.0617128	Fibroblast-Like
ATF5	0.388037	0.894	0.362	2.58173e-67	Fibroblast-Like
CTSH	0.387291	0.826	0.436	1.23954e-39	Fibroblast-Like
CCND1	0.3872	0.542	0.417	1	Fibroblast-Like
S100B	0.382693	0.708	0.345	3.60118e-16	Fibroblast-Like
RGS3	0.38177	0.852	0.423	6.14824e-17	Fibroblast-Like
ARL4D	0.381354	0.919	0.428	9.79925e-52	Fibroblast-Like
CTSA	0.381246	0.924	0.529	4.29402e-18	Fibroblast-Like
GIMAP7	0.377039	0.712	0.322	2.07563e-21	Fibroblast-Like
SDC4	0.376612	0.835	0.404	9.33332e-13	Fibroblast-Like
TUBA1C	0.375811	0.453	0.488	7.3747e-07	Fibroblast-Like
UGCG	0.375206	0.788	0.327	2.51755e-33	Fibroblast-Like
F2R	0.374393	0.636	0.245	8.20524e-11	Fibroblast-Like
SNHG18	0.373627	0.644	0.279	1.94807e-06	Fibroblast-Like
RASGEF1B	0.372238	0.542	0.208	0.266714	Fibroblast-Like
KLRB1	0.371861	0.242	0.299	3.75123e-27	Fibroblast-Like
PECAM1	0.371686	0.771	0.409	1.38372e-35	Fibroblast-Like
MT1F	0.370952	0.237	0.269	3.44592e-15	Fibroblast-Like
PLBD1	0.369741	0.903	0.359	1.74966e-45	Fibroblast-Like
GPSM3	0.369295	0.695	0.283	3.88531e-18	Fibroblast-Like
TM4SF1	0.369051	0.669	0.68	0.0959692	Fibroblast-Like
PLPP1	0.367702	0.924	0.608	0.000287793	Fibroblast-Like
SOCS3	0.366821	0.97	0.703	1.43351e-18	Fibroblast-Like
SLC20A1	0.366135	0.678	0.362	5.73626e-09	Fibroblast-Like
ZNF385A	0.365696	0.936	0.47	4.08365e-94	Fibroblast-Like
PROS1	0.365018	0.826	0.434	4.20177e-19	Fibroblast-Like
AREG	0.364225	0.746	0.346	7.88264e-18	Fibroblast-Like
GLIPR2	0.364166	0.894	0.524	1.39024e-18	Fibroblast-Like
IL6ST	0.363691	0.881	0.499	1.85274e-10	Fibroblast-Like
BHLHE40	0.36339	0.928	0.523	1.64465e-41	Fibroblast-Like
PAPSS2	0.358642	0.822	0.328	1.37697e-48	Fibroblast-Like
PRRX1	0.357084	0.805	0.407	4.30615e-12	Fibroblast-Like
HLA-DMA	0.355783	0.364	0.412	1.52616e-11	Fibroblast-Like
GMFG	0.350828	0.593	0.324	0.322327	Fibroblast-Like
CD3D	0.348712	0.36	0.153	0.305329	Fibroblast-Like
PTGIS	0.348535	0.924	0.53	1.61663e-21	Fibroblast-Like
BIRC3	0.34822	0.928	0.403	7.21207e-73	Fibroblast-Like
NQO1	0.348005	0.919	0.41	1.29963e-76	Fibroblast-Like
SLC9A3R2	0.343783	0.75	0.42	2.26671e-08	Fibroblast-Like
ECI2	0.342987	0.818	0.369	3.20753e-31	Fibroblast-Like
FKBP11	0.342295	0.674	0.404	1.8174e-08	Fibroblast-Like
NT5C3A	0.337901	0.809	0.342	5.91966e-27	Fibroblast-Like
ARHGAP18	0.337281	0.246	0.209	1.7902e-13	Fibroblast-Like
CFB	0.337014	0.237	0.275	2.99395e-24	Fibroblast-Like
GRN	0.33696	0.928	0.637	1	Fibroblast-Like
TRAC	0.33611	0.86	0.437	2.68755e-48	Fibroblast-Like
XBP1	0.335824	0.958	0.628	8.26066e-15	Fibroblast-Like
MYO10	0.334718	0.284	0.185	1	Fibroblast-Like
SLC25A39	0.333935	0.835	0.458	1.88489e-17	Fibroblast-Like
COL6A3	0.333928	0.805	0.349	1.02569e-25	Fibroblast-Like
GLT8D2	0.333323	0.754	0.488	1	Fibroblast-Like
THBS1	0.332147	0.86	0.419	2.33587e-25	Fibroblast-Like
EVI2A	0.330941	0.169	0.198	4.35634e-24	Fibroblast-Like
SMAGP	0.325905	0.602	0.341	0.000337284	Fibroblast-Like
PYCARD	0.324948	0.729	0.301	2.71021e-16	Fibroblast-Like
HEXB	0.324579	0.775	0.507	1	Fibroblast-Like
DNASE2	0.323417	0.712	0.427	0.000580988	Fibroblast-Like
TIMP2	0.321817	0.915	0.596	0.0244012	Fibroblast-Like
IFITM1	0.32109	0.873	0.384	4.33222e-46	Fibroblast-Like
RENBP	0.320226	0.805	0.274	1.66552e-32	Fibroblast-Like
TSPAN15	0.319608	0.216	0.212	2.95008e-19	Fibroblast-Like
CD81	0.316885	0.839	0.557	1	Fibroblast-Like
TMEM98	0.316763	0.775	0.476	3.55368e-05	Fibroblast-Like
USP53	0.316641	0.873	0.555	0.508464	Fibroblast-Like
CDC42EP2	0.315236	0.814	0.388	2.16665e-45	Fibroblast-Like
IL13RA1	0.315233	0.86	0.301	7.19087e-44	Fibroblast-Like
CD83	0.313733	0.339	0.259	0.0737705	Fibroblast-Like
TMEM70	0.313568	0.911	0.451	1.31453e-31	Fibroblast-Like
PNP	0.308277	0.856	0.423	3.87337e-48	Fibroblast-Like
HSPA5	0.306605	0.661	0.586	1	Fibroblast-Like
IRF7	0.305535	0.822	0.292	2.94531e-42	Fibroblast-Like
BLVRB	0.305355	0.907	0.551	2.17153e-09	Fibroblast-Like
STEAP4	0.304953	0.602	0.312	0.0145394	Fibroblast-Like
CCDC102B	0.304692	0.75	0.307	2.5615e-23	Fibroblast-Like
CLDN5	0.302271	0.831	0.421	6.71025e-47	Fibroblast-Like
ANXA3	0.301205	0.725	0.307	2.15881e-31	Fibroblast-Like
HILPDA	0.300915	0.898	0.412	6.15818e-46	Fibroblast-Like
FMO2	0.299338	0.886	0.597	1	Fibroblast-Like
BCAP31	0.29922	0.555	0.579	0.000202611	Fibroblast-Like
ACP5	0.296775	0.347	0.381	4.68579e-15	Fibroblast-Like
CFI	0.296418	0.555	0.179	0.00139049	Fibroblast-Like
ISG15	0.296376	0.377	0.419	3.3781e-10	Fibroblast-Like
TMEM120A	0.295729	0.801	0.373	4.9357e-15	Fibroblast-Like
IFIT3	0.294136	0.212	0.196	4.73302e-13	Fibroblast-Like
A4GALT	0.292353	0.843	0.399	2.64691e-25	Fibroblast-Like
COL15A1	0.291952	0.246	0.329	8.03419e-20	Fibroblast-Like
TNFRSF1A	0.29192	0.89	0.581	1	Fibroblast-Like
DUSP6	0.288148	0.839	0.317	3.67711e-36	Fibroblast-Like
SRPX	0.287407	0.881	0.519	2.12231e-32	Fibroblast-Like
PHLDA1	0.287279	0.407	0.454	8.97282e-09	Fibroblast-Like
CD84	0.286873	0.331	0.25	3.30585e-12	Fibroblast-Like
LEPR	0.286262	0.886	0.467	2.8338e-56	Fibroblast-Like
TNFRSF21	0.284289	0.602	0.259	8.17931e-09	Fibroblast-Like
TMEM255B	0.283133	0.572	0.256	9.05941e-06	Fibroblast-Like
CA2	0.281418	0.568	0.227	6.1855e-07	Fibroblast-Like
GCHFR	0.281109	0.835	0.393	4.89096e-27	Fibroblast-Like
NEAT1	0.279967	0.97	0.928	3.75327e-06	Fibroblast-Like
CST7	0.279247	0.242	0.349	2.12473e-38	Fibroblast-Like
OAF	0.278068	0.911	0.469	1.48373e-70	Fibroblast-Like
MFSD1	0.276045	0.716	0.384	4.2769e-07	Fibroblast-Like
THBS2	0.276043	0.771	0.459	6.21166e-08	Fibroblast-Like
CUX1	0.275806	0.674	0.38	1	Fibroblast-Like
MT1M	0.275699	0.814	0.7	0.997321	Fibroblast-Like
PHGDH	0.275492	0.928	0.522	1.69273e-23	Fibroblast-Like
WLS	0.275269	0.78	0.381	1.2133e-15	Fibroblast-Like
CD52	0.273747	0.911	0.548	2.9461e-25	Fibroblast-Like
GPR34	0.27356	0.097	0.228	1.43769e-44	Fibroblast-Like
AK6	0.271784	0.903	0.531	1.95513e-16	Fibroblast-Like
MAFB	0.271685	0.394	0.36	1.06675e-06	Fibroblast-Like
COTL1	0.270589	0.852	0.451	1.15923e-31	Fibroblast-Like
HIRIP3	0.268807	0.89	0.316	1.19862e-40	Fibroblast-Like
GSTA4	0.267535	0.864	0.437	5.11608e-21	Fibroblast-Like
CYP1B1	0.267299	0.877	0.477	2.26453e-60	Fibroblast-Like
PLEKHA4	0.26727	0.636	0.288	2.10127e-06	Fibroblast-Like
MNDA	0.266709	0.699	0.347	1.32573e-11	Fibroblast-Like
CD36	0.266637	0.818	0.358	8.22642e-29	Fibroblast-Like
PRPS2	0.266423	0.915	0.444	1.17544e-49	Fibroblast-Like
ACVRL1	0.264595	0.869	0.373	5.11554e-68	Fibroblast-Like
SERTAD4-AS1	0.263564	0.746	0.289	3.28522e-23	Fibroblast-Like
CYBRD1	0.259795	0.86	0.493	2.0024e-12	Fibroblast-Like
SNCA	0.259753	0.86	0.426	1.43818e-38	Fibroblast-Like
FCGR3A	0.259678	0.199	0.145	4.96825e-13	Fibroblast-Like
MAP1A	0.259311	0.877	0.351	1.51339e-48	Fibroblast-Like
S100A6	0.258752	1	0.999	0.556023	Fibroblast-Like
UCP2	0.258448	0.915	0.459	1.10323e-40	Fibroblast-Like
EGFL7	0.258116	0.674	0.267	4.63259e-19	Fibroblast-Like
SECISBP2L	0.257025	0.661	0.294	6.07884e-07	Fibroblast-Like
VWF	0.256101	0.809	0.473	1.49196e-29	Fibroblast-Like
CCDC34	0.255444	0.788	0.256	8.99553e-44	Fibroblast-Like
HEG1	0.254756	0.932	0.421	2.76888e-74	Fibroblast-Like
GBP4	0.254376	0.708	0.297	4.30564e-15	Fibroblast-Like
CD53	0.253234	0.682	0.301	1.3444e-12	Fibroblast-Like
KLF4	0.250114	0.936	0.63	6.21853e-19	Fibroblast-Like
