# Supplementary material for: Single-cell transcriptomics reveals skewed cellular communication and phenotypic shift in pulmonary artery remodeling
Source: JCI Insight. 2022 Oct 24;7(20):e153471. doi: 10.1172/jci.insight.153471 (PMC9714792; doi:10.1172/jci.insight.153471)
Supplement: Supplemental table 6 [file jciinsight-7-153471-s113.xlsx]

## Sheet: DEG_Analysis
Smooth muscle cells DEG analysis
	avg_log2FC	Donor	IPAH	p_val_adj	Cluster
MBNL1-AS1	1.52619	0.416	0.156	1.93914e-28	Contractile
ACTA1	1.36198	0.179	0.029	1.1114e-14	Contractile
ARID5B	1.32607	0.763	0.427	3.2407e-59	Contractile
CREB5	1.26234	0.338	0.048	3.09263e-36	Contractile
TES	1.23919	0.479	0.167	1.02465e-39	Contractile
SLMAP	1.22978	0.668	0.363	6.44174e-46	Contractile
RHOB	1.15456	0.824	0.526	2.45641e-51	Contractile
DNAJB4	1.08862	0.449	0.169	1.73295e-32	Contractile
YWHAH	1.05048	0.569	0.259	1.56132e-36	Contractile
HSPB1	1.03917	0.984	0.948	1.80587e-34	Contractile
PLEKHO1	1.01757	0.414	0.144	3.79741e-29	Contractile
RP11-356J5.12	0.995272	0.24	0	4.41024e-32	Contractile
ATF3	0.974684	0.382	0.167	1.58669e-18	Contractile
DES	0.974159	0.357	0.228	9.10629e-05	Contractile
LRRFIP1	0.943661	0.578	0.311	4.52458e-31	Contractile
RP11-394O4.5	0.940374	0.21	0	3.64012e-27	Contractile
RAB32	0.932322	0.322	0.086	3.32813e-24	Contractile
WISP2	0.925234	0.589	0.341	3.21284e-24	Contractile
ERRFI1	0.915047	0.342	0.158	9.92323e-15	Contractile
BAG2	0.905254	0.405	0.151	2.55727e-26	Contractile
SPOP	0.896389	0.434	0.273	2.28419e-13	Contractile
CYR61	0.881922	0.512	0.327	5.67634e-13	Contractile
SOD3	0.87536	0.842	0.639	1.24416e-36	Contractile
ADIRF	0.874246	0.995	0.921	4.58523e-71	Contractile
RTN4	0.843852	0.744	0.517	2.43484e-33	Contractile
BAG3	0.833368	0.259	0.115	4.69507e-10	Contractile
NENF	0.812335	0.576	0.294	5.12313e-31	Contractile
ALDH1B1	0.805124	0.408	0.233	3.14162e-13	Contractile
SLPI	0.79391	0.236	0.039	1.75855e-20	Contractile
FHL5	0.782508	0.252	0.07	1.48402e-15	Contractile
FAM63B	0.781319	0.192	0	3.6851e-24	Contractile
ARL5A	0.772268	0.296	0.095	7.30103e-19	Contractile
SERPINF1	0.736892	0.239	0.036	4.12685e-21	Contractile
ZNF331	0.717781	0.239	0.108	4.6952e-08	Contractile
SMTN	0.710701	0.734	0.49	7.45183e-23	Contractile
FERMT2	0.697042	0.528	0.343	1.90995e-15	Contractile
NEXN	0.695345	0.871	0.655	2.78674e-27	Contractile
RASSF3	0.693661	0.466	0.296	2.25782e-12	Contractile
CFL2	0.687963	0.591	0.384	4.43796e-18	Contractile
MFAP5	0.682296	0.189	0.016	5.19053e-19	Contractile
ENAH	0.672498	0.369	0.233	8.9154e-08	Contractile
COL6A2	0.656939	0.779	0.567	2.20908e-23	Contractile
LPP	0.655233	0.833	0.592	2.59867e-25	Contractile
CTNNB1	0.648298	0.38	0.241	4.9387e-07	Contractile
C7orf55	0.647618	0.162	0	1.49047e-19	Contractile
AC093673.5	0.636114	0.164	0	8.61716e-20	Contractile
IDI1	0.631534	0.231	0.106	4.00795e-07	Contractile
RP11-983P16.4	0.618783	0.144	0	7.49769e-17	Contractile
MTHFD1L	0.618135	0.245	0.081	1.08904e-12	Contractile
MORF4L2	0.617656	0.641	0.449	1.41747e-16	Contractile
ITGB1	0.614533	0.873	0.661	3.50851e-26	Contractile
GBAS	0.605638	0.158	0	7.6606e-19	Contractile
IL33	0.601738	0.242	0.131	2.59072e-05	Contractile
C1R	0.599852	0.467	0.25	1.90943e-14	Contractile
GLIPR1	0.597254	0.545	0.375	3.87236e-12	Contractile
TUBB6	0.595999	0.455	0.287	1.06732e-11	Contractile
PNRC1	0.587714	0.682	0.474	9.12329e-19	Contractile
ETS2	0.579554	0.258	0.154	0.000404146	Contractile
DAPK3	0.572257	0.324	0.187	5.6669e-08	Contractile
MAP1B	0.569884	0.819	0.625	1.36236e-16	Contractile
EIF1AY	0.569392	0.345	0.196	5.30223e-09	Contractile
CYCS	0.56142	0.471	0.327	1.95281e-08	Contractile
UBE2H	0.55627	0.272	0.144	3.09582e-07	Contractile
FRY	0.553274	0.293	0.144	2.85384e-09	Contractile
ATP1B3	0.550806	0.415	0.26	1.81986e-09	Contractile
MTDH	0.550181	0.55	0.368	3.27976e-14	Contractile
UBA2	0.547082	0.441	0.28	6.67504e-11	Contractile
SERPING1	0.542614	0.753	0.548	6.6631e-16	Contractile
LMNA	0.541648	0.8	0.627	1.1807e-19	Contractile
ZYX	0.539534	0.454	0.3	9.68966e-10	Contractile
KLF10	0.530666	0.29	0.156	1.94823e-07	Contractile
MGEA5	0.530368	0.13	0	1.14637e-14	Contractile
TCEAL3	0.525946	0.573	0.422	2.3626e-09	Contractile
DNAJB6	0.525688	0.542	0.372	2.04239e-12	Contractile
CCDC53	0.522401	0.13	0	1.14637e-14	Contractile
YBX3	0.521662	0.516	0.28	5.91711e-17	Contractile
FAM46B	0.519294	0.12	0	2.61548e-13	Contractile
VAMP2	0.517665	0.587	0.404	4.96094e-14	Contractile
PDLIM5	0.51611	0.557	0.417	2.02021e-10	Contractile
KIF5B	0.507058	0.615	0.434	8.24079e-13	Contractile
TM4SF1	0.503223	0.452	0.287	9.5855e-09	Contractile
LYRM5	0.502463	0.128	0	1.93567e-14	Contractile
PCSK7	0.501614	0.363	0.169	1.30622e-14	Contractile
MRPS6	0.500106	0.548	0.373	8.00163e-12	Contractile
SAMD4A	0.49477	0.189	0.07	2.43861e-07	Contractile
ACTN1	0.490562	0.776	0.607	2.26148e-10	Contractile
RCN2	0.485603	0.268	0.153	1.01715e-05	Contractile
VAPA	0.482854	0.655	0.472	8.88529e-16	Contractile
CAST	0.476822	0.509	0.325	8.11541e-12	Contractile
DUSP1	0.473506	0.807	0.641	1.91325e-13	Contractile
RHEB	0.472563	0.506	0.348	5.19214e-11	Contractile
INSR	0.471718	0.224	0.117	8.82971e-05	Contractile
NSRP1	0.471128	0.428	0.309	2.85521e-05	Contractile
MED21	0.46822	0.267	0.16	0.000223971	Contractile
MKKS	0.467546	0.156	0.048	4.85974e-07	Contractile
PLPP3	0.466875	0.227	0.142	0.0369556	Contractile
ANKRD37	0.466315	0.175	0.048	4.82214e-09	Contractile
ILK	0.463945	0.742	0.567	4.27939e-13	Contractile
SQRDL	0.463771	0.123	0	1.20094e-13	Contractile
THUMPD3-AS1	0.463719	0.218	0.115	0.000209565	Contractile
TMEM165	0.45973	0.249	0.158	0.00702116	Contractile
ZCCHC10	0.458317	0.157	0.065	0.000265718	Contractile
LBR	0.458222	0.224	0.101	7.83655e-07	Contractile
EIF5B	0.45742	0.564	0.429	1.56676e-07	Contractile
PCBP1	0.45736	0.484	0.33	1.45118e-08	Contractile
SYNM	0.456947	0.25	0.129	3.83321e-06	Contractile
SELENBP1	0.456515	0.248	0.142	0.000442127	Contractile
CLIP1	0.456466	0.254	0.153	0.00103869	Contractile
GRAMD3	0.454969	0.102	0	9.46664e-11	Contractile
WTAP	0.454692	0.294	0.196	0.00183811	Contractile
MMP23B	0.454346	0.212	0.092	2.72847e-06	Contractile
KCNMB1	0.452439	0.607	0.47	4.87655e-09	Contractile
CDV3	0.450465	0.186	0.079	1.98669e-05	Contractile
DAAM1	0.450224	0.324	0.215	0.000454467	Contractile
TLN1	0.447503	0.677	0.517	3.14575e-09	Contractile
NR4A3	0.446779	0.123	0.025	3.77089e-07	Contractile
CCDC107	0.446621	0.63	0.504	7.27743e-06	Contractile
ZFP36L1	0.445423	0.468	0.325	6.84403e-07	Contractile
SORBS1	0.444899	0.543	0.393	3.31966e-08	Contractile
MAP2K3	0.443142	0.168	0.057	1.05271e-06	Contractile
MIR22HG	0.442866	0.198	0.097	0.000128645	Contractile
FAM103A1	0.441891	0.114	0	2.06095e-12	Contractile
GNB2	0.438939	0.358	0.197	4.00807e-09	Contractile
SACS	0.433357	0.148	0.068	0.00487031	Contractile
FBXL5	0.430684	0.229	0.127	0.000786172	Contractile
AXL	0.430442	0.294	0.162	1.81745e-06	Contractile
WEE1	0.427694	0.225	0.09	1.65178e-08	Contractile
TUBA1A	0.426841	0.658	0.53	1.41685e-06	Contractile
RNASEH2C	0.426004	0.418	0.296	4.49528e-05	Contractile
AK1	0.424522	0.14	0.047	3.19814e-05	Contractile
PDLIM7	0.424139	0.805	0.634	1.39436e-10	Contractile
MYL12A	0.422089	0.842	0.716	7.43133e-10	Contractile
FGFR1	0.42051	0.277	0.187	0.00889653	Contractile
PROSC	0.419803	0.107	0	2.06183e-11	Contractile
CLTB	0.419763	0.39	0.255	4.66005e-07	Contractile
GUCY1B3	0.41964	0.102	0	1.21941e-10	Contractile
DNAJA1	0.419561	0.442	0.302	4.82227e-07	Contractile
C9orf3	0.416939	0.492	0.343	5.12818e-09	Contractile
UQCRFS1	0.415971	0.348	0.26	0.0287934	Contractile
C9orf142	0.414066	0.105	0	4.42287e-11	Contractile
CPED1	0.412273	0.435	0.327	0.000462208	Contractile
CAV2	0.411853	0.612	0.434	4.26912e-10	Contractile
MAP7D1	0.409518	0.211	0.117	0.00148821	Contractile
PPP2CA	0.40688	0.268	0.163	0.000411269	Contractile
FOXC1	0.406188	0.242	0.158	0.0347647	Contractile
TTLL7	0.405181	0.418	0.316	0.00139017	Contractile
HAT1	0.398048	0.174	0.086	0.00238824	Contractile
RANBP2	0.39624	0.168	0.083	0.00702436	Contractile
HEBP2	0.395894	0.269	0.162	0.000553991	Contractile
PPP1R14B	0.388837	0.184	0.075	1.59815e-05	Contractile
CDKN1A	0.386702	0.447	0.357	0.0423243	Contractile
COX6A1	0.386664	0.818	0.648	2.74617e-09	Contractile
SMARCE1	0.385788	0.193	0.084	9.16666e-06	Contractile
USP53	0.385665	0.266	0.154	0.000256336	Contractile
DMPK	0.383052	0.335	0.215	0.00011235	Contractile
EIF1	0.37863	0.977	0.882	8.62839e-21	Contractile
INSIG1	0.376523	0.113	0.029	5.42955e-05	Contractile
DNAJB5	0.376288	0.151	0.072	0.0114612	Contractile
UAP1	0.374934	0.204	0.079	1.68214e-07	Contractile
CCT8	0.374411	0.464	0.332	5.78175e-06	Contractile
EPAS1	0.372835	0.429	0.294	2.24215e-05	Contractile
PPP1R12A	0.367527	0.696	0.528	3.16057e-08	Contractile
MCFD2	0.365832	0.208	0.115	0.00413455	Contractile
CMTM6	0.36193	0.187	0.101	0.00760911	Contractile
EGLN2	0.361614	0.102	0.013	3.32504e-07	Contractile
DDAH2	0.356958	0.539	0.418	1.3292e-05	Contractile
SNRPG	0.356865	0.521	0.368	2.46655e-08	Contractile
CHURC1	0.356057	0.554	0.415	1.52076e-06	Contractile
FAM129A	0.355749	0.516	0.384	2.81115e-05	Contractile
FILIP1	0.354066	0.561	0.415	6.87891e-06	Contractile
COX7A2	0.353759	0.879	0.715	2.76031e-11	Contractile
GABARAPL1	0.351867	0.259	0.153	0.000841488	Contractile
C1S	0.349777	0.346	0.215	7.35053e-05	Contractile
TMEM47	0.348623	0.506	0.413	0.00599977	Contractile
TCEAL1	0.347269	0.403	0.329	0.0424272	Contractile
ESAM	0.344524	0.438	0.325	0.000368511	Contractile
UBE2D3	0.342298	0.592	0.451	2.48825e-07	Contractile
EMP1	0.341582	0.116	0.023	2.99514e-06	Contractile
PSMA4	0.341157	0.461	0.321	2.65878e-07	Contractile
KHDRBS1	0.335465	0.303	0.205	0.00616371	Contractile
VPS29	0.335407	0.516	0.415	0.00260437	Contractile
GYG1	0.334405	0.334	0.246	0.0371786	Contractile
SLC35A1	0.332851	0.124	0.048	0.00681604	Contractile
HNRNPDL	0.330092	0.745	0.564	9.59466e-12	Contractile
RSRC2	0.330063	0.406	0.3	0.00311369	Contractile
ID3	0.328205	0.732	0.587	0.000654959	Contractile
MAP1LC3A	0.327753	0.338	0.239	0.00636242	Contractile
EIF4G2	0.327273	0.602	0.483	1.52526e-06	Contractile
YBX1	0.326488	0.887	0.768	1.06672e-16	Contractile
CYB5R3	0.326151	0.691	0.522	5.64668e-08	Contractile
C8orf82	0.323355	0.103	0.027	0.000414519	Contractile
PLN	0.321469	0.95	0.794	1.19096e-09	Contractile
CHD3	0.321366	0.119	0.048	0.0217608	Contractile
FAM133B	0.320446	0.277	0.176	0.014025	Contractile
SPATS2L	0.320195	0.24	0.135	0.000745058	Contractile
CD63	0.318339	0.951	0.847	6.68174e-12	Contractile
CAMTA1	0.3167	0.62	0.472	8.167e-07	Contractile
KLF3	0.316344	0.145	0.07	0.039426	Contractile
TPM4	0.315729	0.72	0.546	3.9802e-11	Contractile
CD59	0.314625	0.581	0.452	1.84864e-05	Contractile
KLF4	0.314138	0.206	0.095	9.5675e-05	Contractile
TPGS1	0.313066	0.144	0.052	0.000227945	Contractile
CYC1	0.312629	0.325	0.23	0.0189462	Contractile
MBNL1	0.312483	0.505	0.406	0.00802355	Contractile
GINM1	0.309997	0.312	0.223	0.0313581	Contractile
BTG1	0.309363	0.623	0.456	4.38794e-09	Contractile
SSB	0.308743	0.526	0.442	0.0118038	Contractile
ATP13A3	0.308008	0.106	0.036	0.00865214	Contractile
N4BP2L2	0.307664	0.631	0.496	1.47849e-06	Contractile
SUMO1	0.30556	0.464	0.37	0.00749603	Contractile
COX20	0.303192	0.436	0.339	0.00235112	Contractile
FOSL2	0.299916	0.241	0.136	0.00101406	Contractile
DDX5	0.299639	0.808	0.675	2.9355e-05	Contractile
AAED1	0.29901	0.137	0.065	0.0411636	Contractile
RCAN2	0.297891	0.457	0.363	0.0498274	Contractile
H2AFZ	0.296757	0.547	0.44	0.00178052	Contractile
ANXA11	0.295404	0.514	0.409	0.000460105	Contractile
COL6A1	0.295009	0.492	0.384	0.00102989	Contractile
DYNLT1	0.294669	0.504	0.388	7.40831e-05	Contractile
ANXA6	0.294012	0.476	0.381	0.00523655	Contractile
TMEM59	0.291309	0.723	0.594	3.1405e-07	Contractile
ARPC5	0.290097	0.555	0.44	3.34134e-05	Contractile
MGST3	0.289744	0.874	0.711	0.000157377	Contractile
MSRB3	0.28862	0.578	0.463	0.00428157	Contractile
ACAT2	0.287647	0.12	0.048	0.0290517	Contractile
PSMA7	0.287247	0.745	0.625	1.6593e-06	Contractile
BACE2	0.285309	0.151	0.074	0.033935	Contractile
WRB	0.283471	0.207	0.101	0.000316401	Contractile
CALM2	0.282262	0.96	0.882	3.67826e-11	Contractile
PLP2	0.281522	0.675	0.591	0.0313783	Contractile
TAX1BP1	0.28063	0.543	0.452	0.0134382	Contractile
B3GALNT2	0.279878	0.115	0.047	0.0324192	Contractile
MORF4L1	0.27922	0.861	0.724	6.16042e-07	Contractile
SRM	0.278625	0.144	0.063	0.00714542	Contractile
CHORDC1	0.277754	0.149	0.072	0.0411957	Contractile
GNG2	0.274846	0.151	0.063	0.0013276	Contractile
SUN2	0.267638	0.332	0.228	0.0341957	Contractile
BCAP29	0.266492	0.408	0.318	0.0227487	Contractile
ARF6	0.260145	0.268	0.169	0.0057916	Contractile
SVIL	0.258554	0.634	0.496	0.0105541	Contractile
SNX3	0.255787	0.641	0.535	0.00186876	Contractile
PCNP	0.254952	0.531	0.434	0.00758721	Contractile
TGFB1I1	0.253647	0.689	0.573	0.000718262	Contractile
ACTG1	0.251669	0.966	0.849	9.16232e-06	Contractile
SLC25A4	0.249446	0.596	0.499	0.00251069	Contractile
ESD	0.249085	0.688	0.571	0.00332001	Contractile
WDR1	0.248632	0.589	0.483	0.00381025	Contractile
SON	0.248274	0.631	0.521	0.0124136	Contractile
UBE2E3	0.246937	0.243	0.153	0.047055	Contractile
PSMB6	0.244492	0.547	0.433	0.00238373	Contractile
CAPZA2	0.243629	0.622	0.51	0.000252412	Contractile
BLOC1S1	0.243531	0.458	0.327	1.34713e-05	Contractile
HSPB7	0.242491	0.45	0.338	0.0158081	Contractile
SUB1	0.240773	0.686	0.56	2.84414e-05	Contractile
PRELID1	0.238748	0.384	0.287	0.0380091	Contractile
GHITM	0.232929	0.49	0.397	0.0441187	Contractile
NDUFA5	0.230908	0.425	0.323	0.00270879	Contractile
LGALS1	0.227234	0.987	0.95	0.000109935	Contractile
MYH11	0.227218	0.96	0.774	0.00142172	Contractile
CREM	0.226802	0.244	0.153	0.0407842	Contractile
LOXL1	0.22455	0.16	0.074	0.00724464	Contractile
RAMP1	0.223469	0.852	0.654	7.40877e-05	Contractile
UBE2B	0.218397	0.488	0.382	0.0069934	Contractile
SBDS	0.217934	0.761	0.643	0.00620329	Contractile
TPM1	0.215541	0.977	0.858	0.00104336	Contractile
LAMP1	0.210591	0.391	0.26	0.000172756	Contractile
POMP	0.202051	0.659	0.548	3.33764e-05	Contractile
MALAT1	0.195521	0.989	0.959	1.79757e-10	Contractile
IGFBP7	0.192274	0.959	0.899	4.54495e-15	Contractile
RNH1	0.187844	0.511	0.408	0.0210676	Contractile
CALD1	0.179292	0.979	0.901	0.0280062	Contractile
RAP1A	0.178287	0.54	0.427	0.016359	Contractile
S100A6	0.172201	0.993	0.971	0.000822562	Contractile
NOV	0.167316	0.688	0.515	1.62565e-06	Contractile
CLU	0.154693	0.877	0.675	5.61839e-06	Contractile
TMEM258	0.130643	0.575	0.463	0.0221285	Contractile
EFEMP1	-0.055897	0.531	0.395	0.0205301	Contractile
ANO1	-0.174553	0.041	0.101	0.0222418	Contractile
RPS15	-0.198709	0.977	0.935	0.047274	Contractile
TIPARP	-0.210844	0.088	0.174	0.00589229	Contractile
TGFB1	-0.215912	0.045	0.104	0.0436483	Contractile
TRAPPC2B	-0.22543	0.03	0.104	6.43761e-07	Contractile
PIP4P2	-0.229117	0.026	0.108	5.89959e-09	Contractile
TM7SF3	-0.231297	0.061	0.129	0.0422538	Contractile
SMAD7	-0.240851	0.028	0.102	5.22765e-07	Contractile
RPS28	-0.242563	0.957	0.91	0.00185791	Contractile
RPL21	-0.244017	0.995	0.991	3.55549e-06	Contractile
ARID1B	-0.251005	0.074	0.145	0.0341826	Contractile
MTRNR2L12	-0.252408	0.072	0.178	4.28119e-07	Contractile
RASL11B	-0.259517	0.046	0.124	5.69639e-05	Contractile
PIK3R1	-0.259733	0.167	0.285	0.00150315	Contractile
SPRYD3	-0.272073	0.085	0.187	2.50973e-05	Contractile
MT-ND1	-0.273209	0.925	0.828	0.004798	Contractile
ZNRD1	-0.282422	0.054	0.118	0.019668	Contractile
ELP5	-0.291013	0.071	0.178	2.92678e-07	Contractile
RPL7	-0.291148	0.986	0.98	2.3812e-09	Contractile
INTS11	-0.292418	0.025	0.101	4.26329e-08	Contractile
SPTLC1	-0.295333	0.048	0.118	0.00114818	Contractile
RPL3	-0.298791	0.984	0.962	2.05244e-08	Contractile
CFAP298	-0.301928	0.03	0.12	3.48438e-10	Contractile
SEPHS2	-0.306679	0.029	0.101	1.06241e-06	Contractile
RPL15	-0.315269	0.988	0.961	1.10514e-13	Contractile
PIK3IP1	-0.326074	0.042	0.111	0.00024209	Contractile
RPL18A	-0.330017	0.978	0.937	9.94268e-15	Contractile
DHRS3	-0.331009	0.071	0.149	0.00388161	Contractile
GALNT18	-0.332062	0.019	0.129	1.42837e-17	Contractile
FAU	-0.332263	0.963	0.905	4.49751e-13	Contractile
SUSD5	-0.338051	0.123	0.217	0.00871896	Contractile
TUT4	-0.345497	0.048	0.136	2.5166e-07	Contractile
SQOR	-0.345537	0.04	0.14	2.49323e-10	Contractile
PLXDC2	-0.345711	0.078	0.151	0.0422599	Contractile
RPL18	-0.35998	0.939	0.882	2.37078e-11	Contractile
ETFRF1	-0.372677	0.039	0.122	2.66495e-07	Contractile
RPS5	-0.377444	0.932	0.873	9.90322e-11	Contractile
RPL10	-0.377706	0.998	0.991	2.74097e-26	Contractile
MYOZ1	-0.378317	0.086	0.197	1.10289e-06	Contractile
MT-ND2	-0.383458	0.968	0.89	3.71544e-13	Contractile
SGK1	-0.387701	0.059	0.126	0.0314274	Contractile
NPTN	-0.391436	0.096	0.206	4.94349e-06	Contractile
RPS7	-0.395695	0.958	0.885	2.59097e-12	Contractile
EIF4A2	-0.395921	0.719	0.706	0.0405692	Contractile
RAMMET	-0.40275	0.027	0.12	1.64874e-11	Contractile
HPF1	-0.403603	0.056	0.183	2.40121e-13	Contractile
SPART	-0.407302	0.05	0.171	1.75884e-12	Contractile
RPS27	-0.408147	0.997	0.991	4.08832e-24	Contractile
GAMT	-0.408895	0.08	0.163	0.00283927	Contractile
RPL29	-0.413446	0.915	0.876	3.32695e-11	Contractile
RPL7A	-0.416254	0.936	0.894	1.49421e-14	Contractile
RPL5	-0.41715	0.96	0.901	8.68816e-18	Contractile
RPL6	-0.424408	0.967	0.919	1.38582e-14	Contractile
PFDN5	-0.425668	0.866	0.844	6.88041e-08	Contractile
RPL35	-0.431322	0.959	0.917	2.35166e-16	Contractile
RPL12	-0.440219	0.963	0.944	8.29357e-16	Contractile
TMSB4X	-0.444013	0.998	1	4.72474e-09	Contractile
RPL37A	-0.448081	0.986	0.961	1.94966e-29	Contractile
RPSA	-0.452642	0.803	0.797	1.06663e-08	Contractile
FTX	-0.452772	0.084	0.183	1.08756e-05	Contractile
RPS19	-0.455733	0.984	0.957	3.41692e-17	Contractile
RPL14	-0.45724	0.962	0.925	2.9791e-21	Contractile
C1QC	-0.458316	0.085	0.169	0.00513595	Contractile
FOXS1	-0.460307	0.084	0.197	2.07298e-07	Contractile
AP002884.1	-0.460553	0.027	0.14	2.85946e-16	Contractile
APP	-0.46697	0.357	0.47	0.00291567	Contractile
RPLP2	-0.467974	0.979	0.957	1.91586e-27	Contractile
CD83	-0.473391	0.047	0.106	0.033822	Contractile
RPS18	-0.475135	0.988	0.98	4.34021e-33	Contractile
RPL13A	-0.476387	0.998	0.982	1.80762e-47	Contractile
RPL36AL	-0.476644	0.868	0.838	1.86491e-11	Contractile
RPL23	-0.47905	0.897	0.873	2.09433e-15	Contractile
GADD45A	-0.482794	0.338	0.445	0.0417081	Contractile
RPL32	-0.483184	0.989	0.971	2.20968e-33	Contractile
EIF5A	-0.484542	0.196	0.336	1.06819e-05	Contractile
NSA2	-0.489745	0.254	0.4	1.50969e-05	Contractile
BUD23	-0.491421	0.034	0.192	1.14176e-25	Contractile
RPL10A	-0.50434	0.959	0.93	6.02641e-28	Contractile
PLPBP	-0.515905	0.042	0.181	4.62958e-19	Contractile
TYROBP	-0.518791	0.2	0.303	0.0311415	Contractile
RPS24	-0.52092	0.962	0.925	2.49141e-24	Contractile
RPL27A	-0.537054	0.977	0.966	5.25233e-37	Contractile
RPL23A	-0.538971	0.981	0.969	3.70709e-42	Contractile
WASHC3	-0.547615	0.049	0.194	7.59235e-19	Contractile
LAPTM5	-0.548657	0.095	0.181	0.00260633	Contractile
IL17B	-0.584383	0.045	0.106	0.0119306	Contractile
RPS10	-0.584926	0.729	0.759	1.07365e-07	Contractile
RPL31	-0.586997	0.976	0.959	7.40605e-37	Contractile
CTSS	-0.59211	0.071	0.14	0.0299823	Contractile
RPL4	-0.592371	0.851	0.831	5.81716e-20	Contractile
ACAN	-0.600503	0.019	0.187	1.57362e-34	Contractile
TPPP3	-0.606192	0.058	0.126	0.00833944	Contractile
NFKBIA	-0.616055	0.477	0.605	4.46164e-05	Contractile
RPL24	-0.626441	0.941	0.907	3.37303e-34	Contractile
PPDPF	-0.644836	0.763	0.783	1.67737e-06	Contractile
RPS21	-0.661572	0.802	0.844	3.93062e-28	Contractile
RPS12	-0.666587	0.974	0.962	3.96775e-49	Contractile
FOSB	-0.670055	0.207	0.336	1.70554e-05	Contractile
C1QB	-0.670353	0.2	0.327	4.37482e-05	Contractile
AC245297.3	-0.683467	0.047	0.233	2.74916e-29	Contractile
FOS	-0.704963	0.668	0.74	8.3166e-08	Contractile
RPL22	-0.728107	0.904	0.905	4.01625e-42	Contractile
TNFAIP3	-0.72948	0.043	0.129	2.10086e-07	Contractile
RPL36A	-0.734856	0.599	0.738	2.86479e-17	Contractile
C5orf46	-0.752231	0.037	0.11	1.61716e-05	Contractile
ELN	-0.777325	0.329	0.449	0.00151735	Contractile
JUN	-0.877431	0.514	0.594	1.07508e-05	Contractile
SPARC	-0.884345	0.547	0.673	4.6991e-17	Contractile
ZFP36	-0.894787	0.495	0.668	1.29756e-17	Contractile
CD69	-1.16577	0.048	0.192	4.54382e-19	Contractile
GADD45G	-1.51865	0.101	0.372	6.31758e-43	Contractile
APOE	-1.76749	0.144	0.431	1.58626e-38	Contractile
C7	1.76963	0.37	0.1	1.09378e-11	Synthetic
ITGA8	1.21307	0.538	0.303	2.21626e-08	Synthetic
LMOD1	1.16198	0.457	0.299	0.000237355	Synthetic
PLA2G5	1.05654	0.347	0.173	0.000216129	Synthetic
NDRG2	0.953284	0.399	0.121	8.17241e-12	Synthetic
DPT	0.952019	0.295	0.114	0.00043567	Synthetic
FGF7	0.939782	0.231	0.081	0.00189012	Synthetic
IGFBP5	0.905104	0.676	0.505	6.21216e-05	Synthetic
CA3	0.896292	0.11	0.005	5.5744e-06	Synthetic
F10	0.879608	0.312	0.126	3.87402e-05	Synthetic
PI16	0.832638	0.156	0.014	1.0518e-07	Synthetic
LAMA2	0.822465	0.295	0.097	1.37256e-06	Synthetic
CYP4B1	0.801043	0.139	0.002	1.12192e-09	Synthetic
SEPT7	0.778762	0.942	0.889	2.39865e-12	Synthetic
MAL	0.76754	0.231	0.019	5.63277e-14	Synthetic
HSPB6	0.759636	0.312	0.081	7.41913e-10	Synthetic
ABCA8	0.75948	0.301	0.109	2.58279e-05	Synthetic
TCEAL2	0.73609	0.225	0.057	6.81761e-06	Synthetic
FXYD1	0.715425	0.792	0.711	0.000827157	Synthetic
OSR1	0.684448	0.243	0.085	0.000750159	Synthetic
OLFML2B	0.681792	0.254	0.1	0.00616067	Synthetic
PTGDS	0.67958	0.445	0.185	2.59848e-07	Synthetic
FBLN5	0.67235	0.723	0.609	0.000330649	Synthetic
HIF3A	0.65884	0.26	0.064	2.29798e-07	Synthetic
CCND2	0.657946	0.289	0.088	1.18883e-06	Synthetic
TBX2	0.651339	0.249	0.064	1.64118e-06	Synthetic
COX4I2	0.648176	0.116	0.017	0.00228633	Synthetic
TGFBR3	0.640122	0.185	0.057	0.00946186	Synthetic
LDHB	0.631016	0.642	0.588	0.0183435	Synthetic
NPNT	0.604796	0.185	0.045	0.000419807	Synthetic
HTRA3	0.580651	0.139	0.009	2.47612e-07	Synthetic
TBX2-AS1	0.566373	0.214	0.073	0.00929751	Synthetic
AC097724.3	0.530544	0.116	0	2.50773e-08	Synthetic
PRELP	0.525432	0.803	0.746	0.0486923	Synthetic
FAM46A	0.523246	0.139	0	1.2079e-10	Synthetic
MCAM	0.518028	0.202	0.071	0.0277635	Synthetic
ANGPTL1	0.491181	0.168	0.028	1.70144e-05	Synthetic
SCARA5	0.481753	0.11	0.014	0.00181356	Synthetic
SVEP1	0.471306	0.133	0.019	0.00016582	Synthetic
SPON2	0.467792	0.145	0.028	0.00130514	Synthetic
TSPAN8	0.464572	0.179	0.033	2.31381e-05	Synthetic
SPON1	0.463227	0.173	0.047	0.00524215	Synthetic
PTPRS	0.461908	0.116	0	2.50773e-08	Synthetic
CAMK2N1	0.4476	0.121	0.024	0.0170579	Synthetic
CASQ2	0.44424	0.133	0.012	5.06356e-06	Synthetic
ADAMTS8	0.432979	0.127	0.021	0.00255593	Synthetic
TC2N	0.421717	0.127	0.028	0.0285248	Synthetic
PTPRD-AS1	0.420479	0.121	0.014	0.000217553	Synthetic
PDE4D	0.418047	0.127	0.012	1.75144e-05	Synthetic
GSTP1	0.41395	0.879	0.884	0.0286196	Synthetic
CHRDL1	0.411688	0.116	0.014	0.00089742	Synthetic
TSHZ2	0.356538	0.121	0.021	0.00793744	Synthetic
LDLR	0.346233	0.104	0.005	1.96326e-05	Synthetic
ADGRL3	0.343578	0.104	0.002	3.37887e-06	Synthetic
C14orf1	0.335647	0.11	0	9.44018e-08	Synthetic
COL21A1	-0.0839836	0.179	0.422	0.0129415	Synthetic
CCDC80	-0.0965162	0.439	0.789	2.56012e-07	Synthetic
CLEC3B	-0.251176	0.017	0.156	0.0369917	Synthetic
PODNL1	-0.254042	0.017	0.164	0.0212793	Synthetic
YIPF2	-0.260136	0.133	0.355	0.022829	Synthetic
MCEE	-0.271117	0.023	0.168	0.044846	Synthetic
SMC4	-0.289052	0.092	0.303	0.013749	Synthetic
TBC1D1	-0.296105	0.069	0.265	0.00889416	Synthetic
GAPDH	-0.305183	0.948	0.981	0.000555254	Synthetic
NTM	-0.309806	0.006	0.142	0.0156231	Synthetic
ANPEP	-0.314945	0.006	0.145	0.0116239	Synthetic
ADGRE5	-0.319081	0.156	0.374	0.0280407	Synthetic
FCGR2A	-0.322873	0.012	0.145	0.0383524	Synthetic
RABGGTB	-0.329982	0.098	0.294	0.0280097	Synthetic
LDLRAD4	-0.334893	0.017	0.159	0.0214322	Synthetic
GOLM1	-0.338628	0.035	0.194	0.012905	Synthetic
DOK5	-0.340386	0.029	0.187	0.0157522	Synthetic
MCUB	-0.347524	0.012	0.142	0.0468864	Synthetic
CCNI	-0.35025	0.757	0.896	0.0155698	Synthetic
TRIM22	-0.351088	0.035	0.235	0.0003296	Synthetic
SMDT1	-0.353324	0.376	0.628	0.0415649	Synthetic
SCG5	-0.353575	0.017	0.156	0.0284166	Synthetic
NKAPD1	-0.358636	0.012	0.152	0.0180627	Synthetic
NECTIN2	-0.361689	0.046	0.211	0.0154378	Synthetic
SGCA	-0.362436	0.26	0.507	0.0154633	Synthetic
GNAQ	-0.3712	0.069	0.282	0.00113661	Synthetic
ABCA1	-0.377698	0.046	0.209	0.0334473	Synthetic
CHPF	-0.37825	0.202	0.507	3.58225e-05	Synthetic
CD109	-0.385732	0.046	0.239	0.00119294	Synthetic
ANKRD28	-0.387153	0.069	0.237	0.0405855	Synthetic
TNFRSF1A	-0.388459	0.277	0.566	0.00033112	Synthetic
PTPA	-0.391	0.046	0.263	6.53206e-05	Synthetic
THUMPD2	-0.397827	0.092	0.277	0.035854	Synthetic
THY1	-0.399366	0.069	0.249	0.0259552	Synthetic
AC245595.1	-0.399582	0.012	0.171	0.00219834	Synthetic
SYT12	-0.40016	0.012	0.152	0.0139061	Synthetic
XAF1	-0.412459	0.023	0.185	0.00447084	Synthetic
FKBP10	-0.412554	0.329	0.576	0.0308564	Synthetic
UBC	-0.412936	0.925	0.976	8.90916e-05	Synthetic
NNMT	-0.416477	0.763	0.922	0.0124097	Synthetic
CDH2	-0.419261	0	0.164	0.000339991	Synthetic
CD200	-0.420424	0.075	0.273	0.00428388	Synthetic
KCNN4	-0.421079	0.006	0.185	9.49909e-05	Synthetic
LY96	-0.421904	0.098	0.336	0.000703633	Synthetic
CD151	-0.422647	0.74	0.898	0.0274821	Synthetic
ARHGAP18	-0.422914	0.081	0.315	0.000238548	Synthetic
ECM2	-0.425296	0.301	0.597	0.00193258	Synthetic
KALRN	-0.427594	0.069	0.239	0.0278509	Synthetic
CLEC11A	-0.42803	0.098	0.346	0.000215233	Synthetic
CXCL8	-0.431304	0.11	0.334	0.00674001	Synthetic
HLA-C	-0.432926	0.89	0.948	2.16011e-05	Synthetic
SP100	-0.433839	0.329	0.585	0.011714	Synthetic
SFTA1P	-0.435702	0.012	0.14	0.0492488	Synthetic
PRRX1	-0.437001	0.202	0.443	0.00721441	Synthetic
PKM	-0.439417	0.48	0.794	0.000131012	Synthetic
ANKRD10	-0.442146	0.197	0.417	0.0196593	Synthetic
RHOC	-0.442575	0.601	0.822	0.0250082	Synthetic
CD44	-0.444464	0.295	0.552	0.0123292	Synthetic
LINC01133	-0.44454	0.029	0.185	0.0151993	Synthetic
SNAI2	-0.449081	0.092	0.282	0.0149238	Synthetic
C1QTNF1	-0.449762	0.214	0.545	1.1332e-06	Synthetic
LINC00623	-0.456399	0.046	0.216	0.00700124	Synthetic
SLC39A14	-0.463642	0.069	0.277	0.000396648	Synthetic
SLC14A1	-0.464913	0.04	0.237	0.000547918	Synthetic
ART4	-0.464976	0.04	0.239	0.000387036	Synthetic
RHOA	-0.465957	0.671	0.851	0.000600825	Synthetic
AKR1A1	-0.467693	0.202	0.443	0.00169197	Synthetic
SHISA3	-0.475945	0.023	0.199	0.00115577	Synthetic
MAP1A	-0.476601	0.121	0.31	0.0236061	Synthetic
PLEKHA4	-0.47837	0.173	0.431	0.000392487	Synthetic
JCAD	-0.48448	0.006	0.213	4.99159e-06	Synthetic
EVI2A	-0.484972	0	0.173	0.000116724	Synthetic
IFI44L	-0.485141	0.023	0.197	0.00131009	Synthetic
ERG	-0.485382	0.075	0.308	0.000107611	Synthetic
MT-ND5	-0.485446	0.815	0.957	0.000639292	Synthetic
COL12A1	-0.489719	0.081	0.289	0.0016697	Synthetic
CDC42EP3	-0.48996	0.087	0.284	0.00392995	Synthetic
PSMB8	-0.490624	0.162	0.417	0.000223989	Synthetic
ARPC3	-0.492068	0.503	0.813	0.000214239	Synthetic
TMED9	-0.492267	0.451	0.758	3.78405e-05	Synthetic
NT5E	-0.497577	0.023	0.232	1.84581e-05	Synthetic
RRBP1	-0.499268	0.364	0.637	0.00421371	Synthetic
MMP11	-0.500439	0	0.142	0.0036035	Synthetic
CLIC1	-0.500786	0.624	0.872	5.72422e-05	Synthetic
CLMP	-0.505761	0.035	0.223	0.000571549	Synthetic
IL1B	-0.506999	0.058	0.261	0.00129573	Synthetic
FRMD4B	-0.508535	0.087	0.339	3.56254e-05	Synthetic
S100A13	-0.50881	0.555	0.794	0.00598839	Synthetic
PRSS23	-0.512262	0.353	0.709	1.15481e-06	Synthetic
RAB31	-0.515803	0.127	0.398	3.38947e-05	Synthetic
ZNF703	-0.516739	0.116	0.322	0.00569268	Synthetic
PLA2G16	-0.521815	0.168	0.479	1.41089e-05	Synthetic
EDIL3	-0.522177	0.329	0.673	6.16729e-06	Synthetic
MAP3K7CL	-0.522317	0.133	0.351	0.00338121	Synthetic
NRGN	-0.529637	0.081	0.299	0.000863797	Synthetic
MX1	-0.532074	0.04	0.199	0.0190911	Synthetic
EGFLAM	-0.533978	0.023	0.249	4.10071e-06	Synthetic
UNC5B	-0.53523	0.023	0.256	9.45727e-07	Synthetic
CD164	-0.536239	0.387	0.656	0.00540236	Synthetic
OCIAD2	-0.536953	0.081	0.303	0.000180271	Synthetic
GLRX	-0.539521	0.168	0.441	4.5171e-05	Synthetic
COL3A1	-0.542009	0.422	0.768	5.25562e-10	Synthetic
PLEC	-0.542086	0.133	0.332	0.0266154	Synthetic
MEDAG	-0.542871	0.191	0.408	0.0269234	Synthetic
AC007952.4	-0.545169	0.006	0.206	1.08503e-05	Synthetic
TMEM173	-0.547335	0.191	0.469	2.13331e-05	Synthetic
S100A11	-0.547806	0.827	0.941	4.47683e-06	Synthetic
HAPLN3	-0.551647	0.11	0.346	0.00019712	Synthetic
MYO1D	-0.553992	0.104	0.377	8.59916e-06	Synthetic
TIMP2	-0.559893	0.491	0.763	0.000124805	Synthetic
CFH	-0.562135	0.751	0.915	0.000126128	Synthetic
MEG3	-0.566647	0.173	0.422	0.00587122	Synthetic
LGALS3BP	-0.570861	0.572	0.832	2.41371e-05	Synthetic
AC103591.3	-0.571416	0.017	0.185	0.00160892	Synthetic
CMKLR1	-0.574486	0.064	0.306	1.08308e-05	Synthetic
LTC4S	-0.574819	0.035	0.275	2.03828e-06	Synthetic
HOPX	-0.577186	0.069	0.273	0.00119073	Synthetic
MMP14	-0.578226	0.162	0.412	0.000410103	Synthetic
CEMIP	-0.580454	0	0.171	0.000152669	Synthetic
MT1F	-0.580671	0.012	0.251	2.6075e-07	Synthetic
SGCG	-0.584843	0.023	0.239	1.42888e-05	Synthetic
RARRES3	-0.587107	0.139	0.382	0.00024728	Synthetic
FNDC1	-0.596631	0	0.225	2.5769e-07	Synthetic
ANKH	-0.613801	0.179	0.412	0.00183412	Synthetic
ARRDC2	-0.619289	0.058	0.303	3.51957e-06	Synthetic
F2R	-0.620181	0.081	0.332	1.07552e-05	Synthetic
ZNF385D	-0.630949	0.075	0.325	5.20821e-06	Synthetic
PDLIM4	-0.641068	0.11	0.344	5.67589e-05	Synthetic
PTGIS	-0.662178	0.197	0.502	8.88091e-07	Synthetic
PTMA	-0.66283	0.988	0.993	9.97985e-16	Synthetic
GNG5	-0.664913	0.457	0.813	6.09261e-09	Synthetic
KRT17	-0.673046	0.006	0.204	1.50796e-05	Synthetic
HSPA8	-0.675643	0.561	0.832	1.46466e-06	Synthetic
CTSZ	-0.677852	0.179	0.566	1.38364e-10	Synthetic
ITGBL1	-0.68188	0.104	0.365	1.35774e-05	Synthetic
COL1A2	-0.685455	0.723	0.934	1.39394e-08	Synthetic
KDELR3	-0.693902	0.121	0.41	3.18869e-07	Synthetic
PODXL	-0.701649	0.006	0.258	1.91699e-08	Synthetic
ANTXR1	-0.704474	0.335	0.642	2.06398e-06	Synthetic
SERPINE2	-0.708053	0.139	0.479	2.45563e-08	Synthetic
ALCAM	-0.709806	0.249	0.552	3.7965e-07	Synthetic
FHL2	-0.723479	0.116	0.396	6.31054e-07	Synthetic
LMO7	-0.728414	0.04	0.353	1.45023e-10	Synthetic
MXRA5	-0.729327	0.006	0.256	1.81414e-08	Synthetic
CDH11	-0.738396	0.179	0.555	3.30839e-10	Synthetic
LY6E	-0.765167	0.468	0.716	0.000112905	Synthetic
IL34	-0.803726	0.017	0.363	3.78651e-13	Synthetic
CRABP2	-0.821815	0.052	0.31	6.57793e-07	Synthetic
CYTL1	-0.826908	0	0.164	0.000339991	Synthetic
SH3BGRL3	-0.840276	0.671	0.879	9.0539e-11	Synthetic
PDGFD	-0.870182	0.139	0.566	1.08891e-13	Synthetic
COL6A3	-0.883075	0.249	0.59	1.81876e-09	Synthetic
TNC	-0.885249	0.116	0.346	0.000153985	Synthetic
COL15A1	-0.894262	0.098	0.372	1.40917e-06	Synthetic
MXRA8	-0.9065	0.249	0.635	4.37901e-12	Synthetic
NTRK2	-0.962883	0.052	0.322	6.98166e-08	Synthetic
COL8A1	-0.972442	0.289	0.69	3.41408e-13	Synthetic
ITGA10	-0.984396	0.272	0.739	8.00718e-18	Synthetic
MDK	-0.984823	0.116	0.415	6.2027e-08	Synthetic
SEC14L2	-0.986295	0.017	0.358	2.46572e-13	Synthetic
AEBP1	-0.995193	0.798	0.95	1.71117e-17	Synthetic
ISLR	-1.0314	0.185	0.585	7.04886e-14	Synthetic
PTTG1IP	-1.04667	0.318	0.709	8.6391e-15	Synthetic
SFRP4	-1.09234	0.283	0.699	4.86453e-15	Synthetic
PLAT	-1.0972	0.191	0.521	9.17063e-09	Synthetic
KLF6	-1.11382	0.474	0.846	4.25023e-16	Synthetic
LUM	-1.12122	0.734	0.919	1.52335e-14	Synthetic
GAS6	-1.12191	0.364	0.732	4.49871e-11	Synthetic
PTN	-1.12784	0.052	0.384	3.71696e-11	Synthetic
RGS2	-1.18204	0.474	0.732	7.36713e-07	Synthetic
MT1X	-1.19967	0.688	0.917	5.91152e-13	Synthetic
TNFRSF11B	-1.22111	0.081	0.358	5.06068e-07	Synthetic
KRT8	-1.22686	0.075	0.422	6.02886e-12	Synthetic
SUGCT	-1.23668	0.017	0.445	2.38132e-19	Synthetic
THBS2	-1.24848	0.335	0.775	7.21351e-19	Synthetic
MT1M	-1.24914	0.578	0.893	1.26676e-17	Synthetic
CXCL12	-1.26173	0.214	0.701	2.99901e-20	Synthetic
KRT18	-1.2839	0.017	0.353	7.20924e-13	Synthetic
NPC2	-1.33448	0.688	0.938	4.99936e-31	Synthetic
FAP	-1.41368	0.052	0.618	1.81594e-28	Synthetic
IFI6	-1.46395	0.254	0.607	1.31701e-10	Synthetic
MFGE8	-1.47718	0.827	0.962	3.29288e-30	Synthetic
KRT14	-1.49019	0	0.235	8.10102e-08	Synthetic
GAP43	-1.70598	0.012	0.54	8.249e-27	Synthetic
VCAM1	-1.77327	0.046	0.526	4.20673e-21	Synthetic
IFI27	-1.96453	0.22	0.668	2.44003e-21	Synthetic
CRTAC1	-2.74196	0.017	0.666	2.91412e-37	Synthetic
RGS16	2.41106	0.477	0.171	0.000992972	Redox sensitive
RERGL	1.49727	0.649	0.341	0.000525629	Redox sensitive
CDK13	-0.263935	0.018	0.146	0.0303789	Redox sensitive
EIF3J-DT	-0.33795	0.018	0.159	0.00365327	Redox sensitive
HNRNPA1P48	-0.340884	0.004	0.122	0.000592552	Redox sensitive
TSC2	-0.351926	0.014	0.134	0.0322515	Redox sensitive
HDGFL3	-0.357133	0.007	0.146	0.000117173	Redox sensitive
AC100810.1	-0.367714	0.011	0.122	0.0299397	Redox sensitive
TMEM9	-0.377808	0.053	0.232	0.0268779	Redox sensitive
TENT4B	-0.38322	0.004	0.146	1.66216e-05	Redox sensitive
AC008124.1	-0.383647	0.014	0.134	0.0202013	Redox sensitive
CHST7	-0.384473	0.014	0.134	0.0271471	Redox sensitive
MTREX	-0.390482	0.028	0.195	0.00176572	Redox sensitive
MICU2	-0.392539	0.042	0.207	0.0400187	Redox sensitive
CCM2	-0.395241	0.021	0.159	0.0196467	Redox sensitive
AC100793.2	-0.404512	0.011	0.146	0.00125311	Redox sensitive
SEMA4B	-0.418324	0.014	0.134	0.0276203	Redox sensitive
MRNIP	-0.420659	0.021	0.159	0.0124367	Redox sensitive
CARS	-0.424456	0.018	0.146	0.0254012	Redox sensitive
CLN5	-0.434658	0.056	0.268	0.00235909	Redox sensitive
MARCH2	-0.435975	0.049	0.232	0.0171799	Redox sensitive
FAM241A	-0.486019	0.014	0.134	0.0188352	Redox sensitive
SCAMP1	-0.48732	0.035	0.207	0.00460514	Redox sensitive
AC027644.3	-0.489723	0.004	0.146	1.31703e-05	Redox sensitive
CYTOR	-0.497902	0.025	0.159	0.0395977	Redox sensitive
BTF3	-0.499847	0.782	0.976	0.00302327	Redox sensitive
PLXDC1	-0.502684	0.011	0.122	0.0304969	Redox sensitive
CLK3	-0.509721	0.035	0.22	0.000732363	Redox sensitive
EIF2A	-0.529034	0.137	0.415	0.0052438	Redox sensitive
GUCY1B1	-0.53503	0.056	0.244	0.0088876	Redox sensitive
CD46	-0.536236	0.098	0.341	0.00971829	Redox sensitive
AC097534.2	-0.539637	0.007	0.159	2.29552e-05	Redox sensitive
BSDC1	-0.540782	0.042	0.232	0.00207125	Redox sensitive
AC010642.2	-0.547933	0	0.171	2.4656e-08	Redox sensitive
OFD1	-0.562683	0.056	0.256	0.00382623	Redox sensitive
C1orf131	-0.566021	0.014	0.134	0.0220433	Redox sensitive
ARHGEF17	-0.615312	0.102	0.317	0.0367352	Redox sensitive
ASAH1	-0.622029	0.246	0.598	0.000932614	Redox sensitive
DTX3	-0.634407	0.07	0.293	0.00254671	Redox sensitive
KCNE4	-0.658878	0.07	0.28	0.00810049	Redox sensitive
CNBP	-0.674953	0.512	0.878	0.000262649	Redox sensitive
ZFAS1	-0.675794	0.298	0.585	0.0442807	Redox sensitive
GPM6B	-0.680145	0.084	0.293	0.0269126	Redox sensitive
JADE1	-0.698591	0.147	0.488	2.06424e-05	Redox sensitive
INTS6	-0.702757	0.067	0.28	0.00313969	Redox sensitive
PDE1A	-0.703525	0.063	0.305	4.58582e-05	Redox sensitive
SMOC2	-0.724397	0.074	0.317	0.000261149	Redox sensitive
NPM1	-0.736823	0.663	0.927	0.000274476	Redox sensitive
LDB3	-0.742302	0.109	0.378	0.000323664	Redox sensitive
COL14A1	-0.747682	0.161	0.427	0.0122712	Redox sensitive
TOB2	-0.779009	0.182	0.463	0.00680239	Redox sensitive
GSN	-0.783671	0.614	0.854	0.0036737	Redox sensitive
ZBTB16	-0.790323	0.361	0.659	0.00481811	Redox sensitive
HMGB2	-0.815685	0.116	0.39	0.000323034	Redox sensitive
TSC22D1	-0.890062	0.646	0.927	2.91446e-06	Redox sensitive
GLUL	-1.01573	0.309	0.598	0.0316599	Redox sensitive
C2orf40	-1.10139	0.26	0.634	5.30257e-06	Redox sensitive
PHLDA1	-1.18569	0.232	0.524	0.0141806	Redox sensitive
TCIM	2.04331	0.189	0.011	0.00332081	Fibroblast-Like
MACF1	1.85407	0.34	0.049	0.000115157	Fibroblast-Like
METTL7A	1.83357	0.321	0.055	0.000887869	Fibroblast-Like
TFPI	1.57737	0.453	0.104	0.000231876	Fibroblast-Like
DST	1.37858	0.377	0.087	0.0056554	Fibroblast-Like
SFTPB	1.3732	0.151	0	0.00191929	Fibroblast-Like
KIAA0040	1.23276	0.17	0.005	0.00396178	Fibroblast-Like
FBP1	1.21328	0.189	0.016	0.0282823	Fibroblast-Like
TMOD1	1.17275	0.189	0.005	0.00045687	Fibroblast-Like
FAM207A	1.06934	0.151	0	0.00191929	Fibroblast-Like
MCM7	1.04456	0.151	0.005	0.0221317	Fibroblast-Like
DDR2	1.0243	0.151	0	0.00191929	Fibroblast-Like
ZFAND2B	1.00954	0.151	0	0.00191929	Fibroblast-Like
MT-CYB	0.967552	0.887	0.552	0.0118158	Fibroblast-Like
SKIL	0.959288	0.189	0.016	0.0308454	Fibroblast-Like
MIDN	0.613415	0.151	0.005	0.0263277	Fibroblast-Like
