# Supplementary material for: Single-cell transcriptomics reveals skewed cellular communication and phenotypic shift in pulmonary artery remodeling
Source: JCI Insight. 2022 Oct 24;7(20):e153471. doi: 10.1172/jci.insight.153471 (PMC9714792; doi:10.1172/jci.insight.153471)
Supplement: Supplemental table 7 [file jciinsight-7-153471-s114.xlsx]

## Sheet: TF_CheA3
Transcription Factors Analysis on smooth muscle cells
	DEG_Terms	Gene	Regulation_in_Remodeling	Cluster
Contractile_UP	5	OSR1	UP	Contractile
Contractile_DOWN	48	OSR1	DOWN	Contractile
Contractile_UP	11	ZBED6	UP	Contractile
Contractile_DOWN	12	ZBED6	DOWN	Contractile
Contractile_UP	57	JUN	UP	Contractile
Contractile_DOWN	134	JUN	DOWN	Contractile
Contractile_UP	59	ATF3	UP	Contractile
Contractile_DOWN	109	ATF3	DOWN	Contractile
Contractile_UP	42	FOS	UP	Contractile
Contractile_DOWN	92	FOS	DOWN	Contractile
Contractile_UP	33	KLF6	UP	Contractile
Contractile_DOWN	61	KLF6	DOWN	Contractile
Contractile_UP	11	AEBP1	UP	Contractile
Contractile_DOWN	31	AEBP1	DOWN	Contractile
Contractile_UP	15	FOSB	UP	Contractile
Contractile_DOWN	39	FOSB	DOWN	Contractile
Contractile_UP	29	FOSL2	UP	Contractile
Contractile_DOWN	74	FOSL2	DOWN	Contractile
Contractile_UP	35	JUNB	UP	Contractile
Contractile_DOWN	53	JUNB	DOWN	Contractile
Synthetic_UP	63	PRRX2	UP	Synthetic
Synthetic_DOWN	7	PRRX2	DOWN	Synthetic
Synthetic_UP	53	AEBP1	UP	Synthetic
Synthetic_DOWN	9	AEBP1	DOWN	Synthetic
Synthetic_UP	51	PRRX1	UP	Synthetic
Synthetic_DOWN	12	PRRX1	DOWN	Synthetic
Synthetic_UP	41	TWIST2	UP	Synthetic
Synthetic_DOWN	8	TWIST2	DOWN	Synthetic
Synthetic_UP	52	FOXS1	UP	Synthetic
Synthetic_DOWN	12	FOXS1	DOWN	Synthetic
Synthetic_UP	53	HEYL	UP	Synthetic
Synthetic_DOWN	19	HEYL	DOWN	Synthetic
Synthetic_UP	40	OSR1	UP	Synthetic
Synthetic_DOWN	9	OSR1	DOWN	Synthetic
Synthetic_UP	63	TWIST1	UP	Synthetic
Synthetic_DOWN	11	TWIST1	DOWN	Synthetic
Synthetic_UP	46	TBX18	UP	Synthetic
Synthetic_DOWN	14	TBX18	DOWN	Synthetic
Synthetic_UP	35	ZNF469	UP	Synthetic
Synthetic_DOWN	2	ZNF469	DOWN	Synthetic
Oxygen sensing_UP	9	HEYL	UP	Oxygen sensing
Oxygen sensing_DOWN	2	HEYL	DOWN	Oxygen sensing
Oxygen sensing_UP	1	AEBP1	UP	Oxygen sensing
Oxygen sensing_DOWN	0	AEBP1	DOWN	Oxygen sensing
Oxygen sensing_UP	6	FOXS1	UP	Oxygen sensing
Oxygen sensing_DOWN	2	FOXS1	DOWN	Oxygen sensing
Oxygen sensing_UP	10	TSC22D1	UP	Oxygen sensing
Oxygen sensing_DOWN	0	TSC22D1	DOWN	Oxygen sensing
Oxygen sensing_UP	5	RBSN	UP	Oxygen sensing
Oxygen sensing_DOWN	0	RBSN	DOWN	Oxygen sensing
Oxygen sensing_UP	4	OSR1	UP	Oxygen sensing
Oxygen sensing_DOWN	0	OSR1	DOWN	Oxygen sensing
Oxygen sensing_UP	9	ZNF362	UP	Oxygen sensing
Oxygen sensing_DOWN	0	ZNF362	DOWN	Oxygen sensing
Oxygen sensing_UP	10	KLF9	UP	Oxygen sensing
Oxygen sensing_DOWN	0	KLF9	DOWN	Oxygen sensing
Oxygen sensing_UP	12	NFIC	UP	Oxygen sensing
Oxygen sensing_DOWN	0	NFIC	DOWN	Oxygen sensing
Oxygen sensing_UP	25	EGR1	UP	Oxygen sensing
Oxygen sensing_DOWN	1	EGR1	DOWN	Oxygen sensing
Fibroblast-like_UP	0	ZBED6	UP	Fibroblast-like
Fibroblast-like_DOWN	2	ZBED6	DOWN	Fibroblast-like
Fibroblast-like_UP	0	ZEB1	UP	Fibroblast-like
Fibroblast-like_DOWN	8	ZEB1	DOWN	Fibroblast-like
Fibroblast-like_UP	0	MEF2A	UP	Fibroblast-like
Fibroblast-like_DOWN	8	MEF2A	DOWN	Fibroblast-like
Fibroblast-like_UP	0	TEAD1	UP	Fibroblast-like
Fibroblast-like_DOWN	5	TEAD1	DOWN	Fibroblast-like
Fibroblast-like_UP	0	EPAS1	UP	Fibroblast-like
Fibroblast-like_DOWN	10	EPAS1	DOWN	Fibroblast-like
Fibroblast-like_UP	0	BNC2	UP	Fibroblast-like
Fibroblast-like_DOWN	4	BNC2	DOWN	Fibroblast-like
Fibroblast-like_UP	0	TCF12	UP	Fibroblast-like
Fibroblast-like_DOWN	7	TCF12	DOWN	Fibroblast-like
Fibroblast-like_UP	0	ZNF407	UP	Fibroblast-like
Fibroblast-like_DOWN	3	ZNF407	DOWN	Fibroblast-like
Fibroblast-like_UP	0	HIVEP1	UP	Fibroblast-like
Fibroblast-like_DOWN	4	HIVEP1	DOWN	Fibroblast-like
Fibroblast-like_UP	0	ZNF510	UP	Fibroblast-like
Fibroblast-like_DOWN	4	ZNF510	DOWN	Fibroblast-like
