# Supplementary material for: Single-cell transcriptomics reveals skewed cellular communication and phenotypic shift in pulmonary artery remodeling
Source: JCI Insight. 2022 Oct 24;7(20):e153471. doi: 10.1172/jci.insight.153471 (PMC9714792; doi:10.1172/jci.insight.153471)
Supplement: Supplemental table 9 [file jciinsight-7-153471-s116.xlsx]

## Sheet: Antibodies
Antibodies details
Antibody	Company	Catalog number	Dilution	Detection	ID
ACTA2	Sigma	A2547	1:1000	Opal	AB_476701
ACTA2-FITC	Sigma	F3777	1:100	primary labeled Ab	AB_476977
ACTA2-Cy3	Sigma	C6198	1:100	primary labeled Ab	AB_476856
CD45	Biolegend	304002	1:100	Tyramide signal amplification	AB_314390
COX4I2	Proteintech	11463-1-AP	1:3000	Opal	AB_2085287
DCN	R&D Systems	AF143	1:100	Tyramide signal amplification	AB_354790
DCN	R&D Systems	AF143	1:300	Opal	AB_354790
MKI67	DAKO	M7240	1:100	secondary labeled Ab	AB_2142367
NDUFA4L2	Proteintech/THP	16480-1-AP	1:100	secondary labeled Ab	AB_2150637
PDGFRa	Cell Signaling	3174	1:100	Tyramide signal amplification	-
PCNA	Santa Cruz	Sc7907	1:100	secondary labeled Ab	AB_2160375
RGS5	Santa Cruz	sc-514184	1:3000	Opal	-
RGS16	Thermo Fisher Scientific	MA5-25803	1:200	Opal	AB_2723576
VCAN	Boster	PA1755	1:200	Opal	-
VWF-CF633	DAKO	A0082	1:100	in-house primary labeled Ab	AB_2315602
Secondary detection reagents	Company	Catalog number	Dilution
Donkey anti-Mouse IgG AF-555	Thermo Fisher Scientific	A-31570	1:400
Donkey anti-Rabbit IgG AF-555	Thermo Fisher Scientific	A-31572	1:400
Donkey anti-Rabbit IgG AF-647	Thermo Fisher Scientific	A-31573	1:400
Immpress HRP-polymer anti-mouse	Vector Labs	MP-7402	RTU
Immpress HRP-polymer anti-goat	Vector Labs	MP-7405	RTU
Alexa Fluor 488 Tyramide Reagent	Thermo Fisher Scientific	B40953	1:200
Alexa Fluor 647 Tyramide Reagent	Thermo Fisher Scientific	B40958	1:200
Opal 7-Color Manual IHC Kit	Akoya Biosciences	SKU NEL811001KT	RTU
DAPI	Thermo Fisher Scientific	62248	1:500
